# Supplementary material for: The intratumoral microbiota heterogenicity is related to the prognosis and tumorigenesis of cervical cancer
Source: Front Cell Infect Microbiol. 2025 May 13;15:1574511. doi: 10.3389/fcimb.2025.1574511 (PMC12106397; doi:10.3389/fcimb.2025.1574511)
Supplement: Supplementary file 1 [file Table1.xlsx]

## Sheet: Description
Supplementary Tables
Table S1. The ASVs table of intratumoral bacteria in all samples.
Table S2. Differential bacterial populations between cervical cancer tissue and normal cervix at genes level.
Table S3. PICRUST2 combined with KEGG pathway analysis predicted bacterial function.
Table S4. Intratumoral microorganism abundance data from TCGA cervical cancer.
Table S5. Clinical data of patients with TCGA cervical cancer
Table S6. Differentially expressed genes between high Pseudomonas group and low group from TGCA.
Table S7. Differentially expressed genes between high Pseudomonas group and low group from cervical cancer tissues collected.

## Sheet: Table S1
#OTU_num	N1	N2	N3	N4	N5	R129	RG	R1	R102	R119	R128	R137	R197	R3	R106	R139	R140	R148	R210	R10	R18	R28	R38	R47	R53	R61	R66	R129P	PGP	R1P	R102P	R119P	R128P	R137P	R197P	R10P	R28P	R38P	R47P	R53P	R60P	R61P	Taxonomy
ASV0	357	3106	4524	20739	4246	1566	11608	22	2123	153	0	0	5443	0	200	5760	18	103	3699	3576	169	1228	276	25682	477	526	0	6324	8023	1549	1198	1573	7509	516	549	754	1957	2220	211	1620	1222	0	k__Bacteria
ASV1	32	38	201	0	24	458	909	2792	16796	38263	20525	15006	5774	729	24938	19002	426	9293	8263	388	297	13	2675	101	258	2315	87	2332	31373	1820	1696	34935	15635	15257	17923	198	609	374	1529	423	718	203	k__Bacteria;p__Proteobacteria;c__Gammaproteobacteria;o__Pseudomonadales;f__Pseudomonadaceae;g__Pseudomonas
ASV2	273	165	23585	54	879	40024	5234	0	50	27	0	0	0	556	0	0	0	0	101	189	40	0	310	56	1043	146	60	925	4721	27	76	192	78	63	474	54	268	287	189	404	131	26	k__Bacteria;p__Cyanobacteria;c__Cyanobacteriia;o__Chloroplast;f__unidentified_Chloroplast;g__unidentified_Chloroplast
ASV3	0	0	0	0	0	0	0	0	0	0	0	0	0	0	0	0	0	0	0	0	0	0	0	0	0	0	579	0	0	0	0	0	0	0	0	0	0	0	0	0	0	0	k__Bacteria
ASV4	438	252	155	7463	5687	276	580	163	8562	4504	2570	697	2346	830	130	3189	41	518	1834	320	22	3	68	129	66	102	24	700	3106	1804	786	3319	3420	1481	2992	10	101	237	77	279	172	23	k__Bacteria;p__Proteobacteria;c__Gammaproteobacteria;o__Burkholderiales;f__Burkholderiaceae;g__Ralstonia
ASV5	277	371	420	0	34552	0	59	0	28	34	0	16	50	15034	7	33	0	37	0	71	65	0	132	61	39	0	25	122	0	0	0	47	225	75	151	63	84	103	116	170	105	275	k__Bacteria;p__Firmicutes;c__Bacilli;o__Lactobacillales;f__Lactobacillaceae;g__Lactobacillus
ASV6	0	0	0	0	0	0	0	9	301	483	315	726	287	0	109	670	0	43201	182	0	0	0	0	0	0	0	0	0	0	0	0	410	928	958	0	0	0	0	0	17	0	0	k__Bacteria;p__Firmicutes;c__Bacilli;o__Lactobacillales;f__Streptococcaceae;g__Streptococcus
ASV7	418	29384	444	0	545	0	27	0	0	10	0	8601	701	2348	7	152	0	71	0	61	1073	0	189	10	92	0	98	16	7	7	18	0	157	17	25	117	144	11	178	262	12	0	k__Bacteria;p__Firmicutes;c__Bacilli;o__Lactobacillales;f__Lactobacillaceae;g__Lactobacillus;s__Lactobacillus_iners
ASV8	0	0	0	0	0	0	0	0	0	0	0	5428	81	0	0	174	0	159	0	36	0	0	0	25	0	23476	0	0	0	0	0	278	129	0	0	0	0	408	0	0	0	0	k__Bacteria;p__Bacteroidota;c__Bacteroidia;o__Flavobacteriales;f__Weeksellaceae;g__Chryseobacterium
ASV9	0	0	0	0	0	0	0	0	0	0	0	0	0	3702	0	0	0	0	0	0	25	0	0	19	318	0	39	0	106	0	77	33	0	0	25359	33	107	89	86	0	0	0	k__Bacteria;p__Cyanobacteria;c__Cyanobacteriia;o__Chloroplast;f__unidentified_Chloroplast;g__unidentified_Chloroplast
ASV10	0	0	0	0	0	0	0	344	35	94	55	92	1523	912	29	105	0	115	1074	186	976	9	2029	529	3464	71	1386	0	0	858	102	251	151	1100	100	894	809	1834	2355	344	4256	587	k__Bacteria;p__Proteobacteria;c__Gammaproteobacteria;o__Enterobacterales;f__Morganellaceae;g__Proteus
ASV11	0	0	0	13	0	0	30	0	0	0	530	0	0	117	0	0	0	0	1187	67	17323	0	1193	0	176	0	199	0	6	0	0	0	21	0	11	281	388	23	1506	32	111	31	k__Bacteria;p__Firmicutes;c__Bacilli;o__Lactobacillales;f__Lactobacillaceae;g__Lactiplantibacillus
ASV12	13	374	11	0	0	0	0	0	14	0	0	0	0	161	0	0	0	0	0	64	299	23	2047	1189	212	88	243	0	9	0	0	0	0	0	8	146	443	922	1187	202	3416	11702	k__Bacteria;p__Actinobacteria;c__unidentified_Actinobacteria;o__Micrococcales;f__Micrococcaceae;g__Glutamicibacter
ASV13	0	0	0	492	0	0	0	0	7	0	0	0	0	0	0	0	1677	0	0	11375	118	0	170	70	92	36	122	0	0	48	0	0	0	0	0	7092	200	68	0	314	0	0	k__Bacteria;p__Firmicutes;c__Bacilli;o__Staphylococcales;f__Gemellaceae;g__Gemella;s__Gemella_asaccharolytica
ASV14	0	0	0	0	0	0	3	0	0	0	0	3	0	0	0	0	0	0	0	10595	215	0	271	65	168	108	223	0	0	0	0	0	0	0	0	9033	394	121	0	363	0	0	k__Bacteria;p__Firmicutes;c__Clostridia;o__Peptostreptococcales-Tissierellales;f__Family_XI;g__Parvimonas;s__Tissierellia_bacterium_KA00581
ASV15	15	373	0	0	0	0	0	0	16	29	16	9	22	0	8	33	0	35	27	20	0	18610	0	0	0	0	0	0	0	0	0	27	28	36	121	0	1564	0	0	250	0	0	k__Bacteria;p__Firmicutes;c__Bacilli;o__Lactobacillales;f__Listeriaceae;g__Listeria
ASV16	51	4	2	0	0	0	0	758	0	0	0	0	0	0	0	0	19551	0	0	0	0	0	2	0	4	0	22	0	0	200	5	0	0	57	0	0	0	0	0	0	0	0	k__Bacteria;p__Campylobacterota;c__Campylobacteria;o__Campylobacterales;f__Campylobacteraceae;g__Campylobacter;s__Campylobacter_ureolyticus
ASV17	0	0	0	0	0	0	0	0	0	0	0	0	0	172	0	0	0	0	0	102	762	37	887	900	491	70	414	0	0	0	0	0	0	0	5	249	680	949	2186	305	1350	10456	k__Bacteria;p__Firmicutes;c__Bacilli;o__Bacillales;f__Planococcaceae
ASV18	9115	192	393	0	180	0	0	0	0	0	0	0	0	7254	0	0	0	0	0	0	0	0	0	0	0	0	0	0	0	0	0	0	0	0	0	0	0	0	0	0	0	317	k__Bacteria
ASV19	5	8	6	0	0	0	0	0	0	0	0	0	0	0	0	0	0	0	1759	52	12536	0	964	0	119	0	141	0	0	0	0	0	0	0	0	180	259	0	1000	0	99	0	k__Bacteria;p__Firmicutes;c__Bacilli;o__Lactobacillales;f__Lactobacillaceae;g__Lentilactobacillus
ASV20	0	0	0	0	0	0	0	0	0	0	0	0	0	0	0	0	1277	0	55	363	237	0	315	3	655	10	10956	0	0	44	0	237	0	0	0	386	398	159	139	20	105	52	k__Bacteria;p__Firmicutes;c__Clostridia;o__Peptostreptococcales-Tissierellales;f__Peptostreptococcaceae;g__Peptostreptococcus;s__Peptostreptococcus_anaerobius
ASV21	8	0	0	0	0	0	0	0	4	0	0	18	26	0	0	11	5683	12	0	1726	13	0	19	5	28	20	20	0	0	23	0	0	111	0	0	7108	25	20	0	18	0	0	k__Bacteria;p__Fusobacteriota;c__Fusobacteriia;o__Fusobacteriales;f__Leptotrichiaceae;g__Sneathia;s__Sneathia_amnii
ASV22	6880	2710	443	2238	419	14	129	0	32	0	0	0	31	0	0	32	0	41	89	80	17	0	28	11	120	17	0	419	52	0	28	197	28	43	119	0	17	77	70	230	51	18	k__Bacteria;p__Firmicutes;c__Bacilli;o__Lactobacillales;f__Streptococcaceae;g__Streptococcus
ASV23	0	0	0	0	10	0	0	0	0	0	0	0	0	414	13	0	0	0	1762	132	824	27	1554	199	1071	13	603	0	0	0	0	49	0	0	105	349	2172	596	1848	116	1571	314	k__Bacteria;p__Proteobacteria;c__Gammaproteobacteria;o__Enterobacterales;f__Enterobacteriaceae;g__Kosakonia
ASV24	0	0	0	198	0	0	0	0	0	0	0	0	0	0	0	3	0	0	0	8079	86	0	88	9	55	14	62	0	0	0	0	0	0	0	0	4551	122	38	0	276	0	0	k__Bacteria;p__Firmicutes;c__Negativicutes;o__Veillonellales-Selenomonadales;f__Veillonellaceae;g__Veillonella;s__Veillonella_montpellierensis
ASV25	133	180	639	111	36	247	364	41	416	73	44	115	342	534	27	328	103	88	375	599	133	452	252	138	135	24	61	374	150	285	241	531	255	314	239	63	304	516	378	3463	308	75	k__Bacteria;p__Proteobacteria;c__Gammaproteobacteria;o__Enterobacterales;f__Enterobacteriaceae;g__Escherichia-Shigella
ASV26	16	0	0	394	0	188	90	6413	11	0	0	68	8	12	0	0	0	18	10	0	21	0	22	6	0	0	0	238	21	4230	180	48	28	488	10	0	30	159	362	49	62	0	k__Bacteria;p__Bacteroidota;c__Bacteroidia;o__Bacteroidales;f__Bacteroidaceae;g__Bacteroides
ASV27	49	5276	163	0	27	29	62	24	102	16	1308	6	369	198	7	26	16	100	162	422	143	0	254	118	204	12	79	128	126	6	98	134	125	207	42	73	298	788	331	1229	365	57	k__Bacteria;p__Bacteroidota;c__Bacteroidia;o__Bacteroidales;f__Bacteroidaceae;g__Bacteroides
ASV28	1161	630	312	161	151	6	49	146	173	75	0	57	138	20	0	421	5	0	116	115	91	2545	68	2019	167	0	23	0	149	332	193	91	94	181	1988	33	271	139	86	664	32	12	Unassigned
ASV29	66	125	669	0	114	45	115	32	28	5	9	25	160	123	0	25	0	52	291	247	575	24	968	116	1181	20	496	206	110	0	39	414	90	37	45	473	1332	651	1747	528	1194	205	k__Bacteria;p__Firmicutes;c__Clostridia;o__Lachnospirales;f__Lachnospiraceae;g__Blautia
ASV30	80	89	1028	99	45	0	0	9	155	0	836	14	33	0	0	0	0	0	40	126	321	41	1025	211	1277	0	425	0	0	0	25	0	49	0	0	570	408	680	1130	452	1223	1687	k__Bacteria;p__Firmicutes;c__Bacilli;o__Staphylococcales;f__Staphylococcaceae;g__Staphylococcus
ASV31	26	22	70	8	0	4	0	0	18	0	0	0	13	112	0	0	0	0	132	158	3494	5	878	294	1647	48	281	28	12	36	182	0	0	0	6	359	451	787	1888	7	717	115	k__Bacteria;p__Firmicutes;c__Bacilli;o__Lactobacillales;f__Lactobacillaceae;g__Weissella
ASV32	554	357	252	980	263	78	271	33	212	92	35	76	289	167	33	118	0	86	294	310	2493	0	284	104	158	0	107	154	413	208	163	185	169	200	97	156	365	315	665	526	268	127	k__Bacteria;p__Proteobacteria;c__Gammaproteobacteria;o__Enterobacterales;f__Enterobacteriaceae
ASV33	0	0	0	30	0	0	0	0	0	0	0	0	0	0	0	0	0	0	0	46	0	0	45	0	211	0	9962	0	0	0	0	0	0	0	0	34	29	66	71	0	65	0	k__Bacteria;p__Bacteroidota;c__Bacteroidia;o__Bacteroidales;f__Prevotellaceae;g__Prevotella;s__Prevotella_stercorea
ASV34	0	0	0	92	0	0	0	0	0	0	0	0	0	0	0	0	0	0	0	6163	75	0	69	0	0	39	44	0	0	0	0	0	0	0	0	3709	96	38	0	169	0	0	k__Bacteria;p__Firmicutes;c__Bacilli;o__Staphylococcales;f__Gemellaceae;g__Gemella;s__Gemella_asaccharolytica
ASV35	249	832	20	2584	9	0	0	0	0	0	0	0	0	0	0	0	1116	0	28	422	34	3	53	0	193	0	1828	12	0	29	0	45	0	0	0	2836	0	63	23	9	14	12	k__Bacteria;p__Bacteroidota;c__Bacteroidia;o__Bacteroidales;f__Prevotellaceae;g__Prevotella;s__Prevotella_bivia
ASV36	13	0	0	19	49	55	127	0	472	21	36	13	0	364	0	12	0	20	896	88	785	0	942	474	757	27	509	90	22	107	20	57	107	47	46	341	400	426	1016	29	1632	273	k__Bacteria;p__Proteobacteria;c__Gammaproteobacteria;o__Enterobacterales;f__Yersiniaceae;g__Serratia
ASV37	17	0	0	0	0	0	8	0	0	0	0	0	0	119	0	0	0	0	0	65	314	23	310	433	146	14	193	0	0	3	0	0	0	0	0	72	249	433	1094	42	665	5710	k__Bacteria;p__Firmicutes;c__Bacilli;o__Staphylococcales;f__Staphylococcaceae;g__Jeotgalicoccus
ASV38	176	93	540	1974	224	101	1048	0	0	117	19	38	56	100	5	131	0	37	59	125	49	0	119	0	1087	39	0	457	175	122	1113	272	59	39	165	160	102	67	103	178	118	51	k__Bacteria;p__Firmicutes;c__Bacilli;o__Staphylococcales;f__Staphylococcaceae;g__Staphylococcus
ASV39	42	0	17	88	0	4	0	3975	3	9	0	46	0	0	3	53	105	230	0	36	60	0	111	0	226	0	2418	6	0	879	75	0	26	330	0	103	143	47	44	0	43	33	k__Bacteria;p__Firmicutes;c__Clostridia;o__Peptostreptococcales-Tissierellales;f__Family_XI;g__Peptoniphilus
ASV40	64	89	539	0	185	20	27	0	0	0	0	0	0	114	0	0	0	0	246	416	277	28	613	136	777	27	136	0	36	0	0	891	0	0	39	278	1101	320	828	208	946	241	k__Bacteria;p__Proteobacteria;c__Gammaproteobacteria;o__Burkholderiales;f__Rhodocyclaceae;g__Methyloversatilis
ASV41	65	19	81	50	28	126	422	47	247	45	43	265	514	517	15	121	209	64	69	115	78	7	163	987	54	42	20	1004	52	528	215	84	955	239	50	42	111	391	147	111	170	55	k__Bacteria;p__Firmicutes;c__Bacilli;o__Lactobacillales;f__Lactobacillaceae;g__Lactobacillus
ASV42	0	0	0	0	0	0	0	0	0	0	0	0	0	0	0	0	8202	0	0	0	0	0	0	0	0	0	0	0	0	37	0	0	0	0	0	0	0	0	0	0	0	0	k__Bacteria;p__Fusobacteriota;c__Fusobacteriia;o__Fusobacteriales;f__Fusobacteriaceae;g__Fusobacterium;s__Fusobacterium_sp_Marseille-P2749
ASV43	26	38	118	4881	9	24	129	41	94	180	0	60	145	24	0	85	0	51	134	0	22	0	138	0	26	0	12	91	61	126	51	322	56	46	47	24	72	18	39	710	36	18	k__Bacteria;p__Proteobacteria;c__Gammaproteobacteria;o__Burkholderiales;f__Comamonadaceae;g__Delftia
ASV44	203	116	267	126	3408	0	59	0	109	58	1914	39	27	37	9	151	0	64	43	13	20	0	74	20	26	291	0	92	31	62	42	0	51	49	44	0	27	73	31	47	45	0	k__Bacteria;p__Proteobacteria;c__Gammaproteobacteria;o__Pseudomonadales;f__Moraxellaceae;g__Acinetobacter
ASV45	18	0	25	5	0	0	0	0	0	0	0	0	0	0	0	0	0	0	1244	32	4263	0	319	0	110	12	123	6	0	0	0	0	0	0	0	143	206	142	823	0	62	27	k__Bacteria;p__Firmicutes;c__Bacilli;o__Lactobacillales;f__Lactobacillaceae;g__Leuconostoc
ASV46	0	0	0	0	0	0	0	0	0	0	0	0	0	0	0	0	0	0	0	0	62	0	49	0	179	0	6500	0	0	0	0	0	0	0	0	50	35	65	0	11	0	0	k__Bacteria;p__Bacteroidota;c__Bacteroidia;o__Bacteroidales;f__Prevotellaceae;g__Prevotella;s__Prevotella_stercorea
ASV47	0	0	0	0	0	0	0	0	0	0	0	0	0	43	0	0	0	0	0	45	184	10	413	235	130	18	177	0	0	0	0	0	0	0	0	58	233	339	451	0	467	4053	k__Bacteria;p__Firmicutes;c__Bacilli;o__Lactobacillales;f__Carnobacteriaceae;g__Desemzia
ASV48	0	0	0	0	0	0	0	0	0	0	0	0	0	0	0	0	0	0	0	4126	41	0	45	0	30	25	0	0	0	0	0	0	0	0	0	2368	67	23	0	128	0	0	k__Bacteria;p__Firmicutes;c__Bacilli;o__Staphylococcales;f__Gemellaceae;g__Gemella;s__Gemella_asaccharolytica
ASV49	47	30	24	0	0	35	117	96	193	44	26	105	863	315	21	118	178	120	26	185	96	0	125	1027	166	54	38	121	45	268	156	128	304	392	112	60	148	503	162	211	121	54	k__Bacteria;p__Firmicutes;c__Bacilli;o__Lactobacillales;f__Lactobacillaceae;g__Ligilactobacillus
ASV50	111	222	154	0	107	0	58	0	20	0	0	0	45	171	0	0	0	0	562	37	324	12	787	157	1044	18	231	34	0	0	0	0	0	0	65	339	296	254	454	63	1029	202	k__Bacteria;p__Proteobacteria;c__Gammaproteobacteria;o__Pseudomonadales;f__Pseudomonadaceae;g__Pseudomonas
ASV51	1143	600	584	742	3061	0	52	0	0	0	0	7	0	0	0	0	0	0	0	16	41	0	30	0	39	5	0	0	0	0	0	10	0	0	0	8	0	23	34	32	26	70	k__Bacteria;p__Proteobacteria;c__Gammaproteobacteria;o__Pseudomonadales;f__Pseudomonadaceae;g__Pseudomonas
ASV52	45	75	627	0	32	9	22	0	4	0	7	0	54	153	0	7	0	11	40	73	216	9	560	39	771	10	214	47	38	9	20	8	26	18	44	250	725	205	755	102	797	138	k__Bacteria;p__Firmicutes;c__Clostridia;o__Lachnospirales;f__Lachnospiraceae;g__Fusicatenibacter;s__
ASV53	343	118	370	0	357	0	30	0	123	119	43	170	1427	71	26	209	0	62	47	34	33	4	187	73	40	15	48	0	32	56	27	42	326	68	33	37	95	83	140	117	232	919	k__Bacteria;p__Proteobacteria;c__Gammaproteobacteria;o__Pseudomonadales;f__Moraxellaceae;g__Acinetobacter
ASV54	53	49	51	0	0	19	93	49	431	58	20	8	265	59	0	20	163	26	72	121	104	0	208	41	373	27	90	86	63	146	127	37	65	266	20	71	782	447	635	58	616	123	k__Bacteria;p__Bacteroidota;c__Bacteroidia;o__Bacteroidales;f__Prevotellaceae;g__Prevotella_9
ASV55	0	0	11	0	0	4	0	29	49	64	3	0	33	32	0	0	0	71	82	93	338	5	342	68	370	18	68	0	0	0	0	16	62	96	30	204	616	576	1690	0	675	79	k__Bacteria;p__Bacteroidota;c__Bacteroidia;o__Bacteroidales;f__Bacteroidaceae;g__Bacteroides;s__Bacteroides_plebeius
ASV56	73	91	38	6	46	0	34	150	36	64	298	200	861	37	1917	35	0	38	224	15	24	5	35	196	0	58	0	24	0	19	18	604	60	79	22	113	95	31	22	38	86	11	k__Bacteria;p__Actinobacteria;c__unidentified_Actinobacteria;o__Micrococcales;f__Micrococcaceae
ASV57	0	0	0	0	0	0	0	0	0	0	0	0	0	120	0	0	0	0	62	37	171	36	439	1042	247	23	96	0	0	0	0	0	0	0	0	40	393	297	1349	0	330	920	k__Bacteria;p__Proteobacteria;c__Gammaproteobacteria;o__Enterobacterales
ASV58	21	41	191	2598	0	0	0	0	0	0	0	1893	153	0	0	60	0	0	0	5	7	0	208	0	0	0	0	0	0	0	0	0	287	0	0	6	21	0	0	0	47	0	k__Bacteria;p__Actinobacteria;c__unidentified_Actinobacteria;o__Bifidobacteriales;f__Bifidobacteriaceae;g__Gardnerella
ASV59	0	0	0	7	0	0	0	0	0	0	0	0	0	23	0	0	0	0	0	33	38	0	124	24	757	0	257	0	0	0	0	0	0	0	0	520	187	1127	513	1078	744	34	Unassigned
ASV60	0	0	0	0	0	0	0	0	0	0	0	0	0	0	0	0	304	0	0	2036	62	0	80	39	70	53	64	0	0	19	0	0	0	0	0	2451	122	73	0	45	0	0	k__Bacteria;p__Firmicutes;c__Bacilli;o__Erysipelotrichales;f__Erysipelotrichaceae;g__Bulleidia;s__
ASV61	0	0	0	0	0	0	0	0	0	0	0	0	0	8	0	0	0	0	0	23	177	0	157	167	410	0	222	0	0	4	0	0	0	0	2	584	231	652	700	348	1630	55	k__Bacteria
ASV62	0	0	0	0	0	0	0	0	0	0	0	0	0	47	0	0	0	0	0	0	121	0	185	182	181	38	78	0	0	0	0	0	0	41	0	45	244	283	353	579	322	2550	k__Bacteria;p__Firmicutes;c__Bacilli;o__Staphylococcales;f__Staphylococcaceae;g__Staphylococcus
ASV63	0	0	0	0	0	0	10	0	0	5	8	6	0	55	0	0	0	0	66	124	380	12	358	44	846	33	183	0	9	0	0	16	9	11	12	241	760	400	759	131	473	146	k__Bacteria;p__Firmicutes;c__Clostridia;o__Oscillospirales;f__[Eubacterium]_coprostanoligenes_group;g__;s__
ASV64	59	47	70	27	1981	4	4	50	32	75	26	147	44	0	16	163	0	1430	85	10	19	0	14	0	43	0	118	0	0	81	23	128	127	132	0	17	17	5	16	10	16	6	k__Bacteria;p__Firmicutes;c__Clostridia;o__Peptostreptococcales-Tissierellales;f__Family_XI;g__Finegoldia;s__
ASV65	28	22	0	0	0	57	0	3089	0	0	0	0	0	0	0	0	11	0	0	0	0	0	0	0	0	0	0	0	0	1562	31	0	0	193	0	0	0	0	0	0	0	0	k__Bacteria;p__Fusobacteriota;c__Fusobacteriia;o__Fusobacteriales;f__Fusobacteriaceae;g__Fusobacterium
ASV66	0	0	0	0	0	0	0	0	0	0	0	0	0	0	0	0	0	0	0	0	0	0	0	0	0	0	0	4993	0	0	0	0	0	0	0	0	0	0	0	0	0	0	Unassigned
ASV67	0	0	0	0	0	0	0	0	0	0	0	0	0	79	0	0	0	0	0	0	75	17	284	287	40	28	86	0	0	0	0	0	0	0	7	47	196	157	156	0	495	3014	k__Bacteria;p__Actinobacteria;c__unidentified_Actinobacteria;o__Corynebacteriales;f__Corynebacteriaceae;g__Corynebacterium
ASV68	2	8	3	2998	87	0	0	0	0	0	0	16	6	0	0	0	0	0	0	349	36	0	47	7	33	18	55	0	0	0	0	0	0	0	0	1043	57	19	0	3	0	0	k__Bacteria;p__Actinobacteriota;c__Coriobacteriia;o__Coriobacteriales;f__Atopobiaceae;g__Atopobium;s__
ASV69	28	0	4172	0	0	0	0	0	4	0	0	0	0	32	0	0	0	0	0	0	9	0	118	0	150	174	0	0	0	0	0	0	0	0	0	0	38	0	0	0	17	0	k__Bacteria;p__Proteobacteria;c__Alphaproteobacteria;o__Rickettsiales;f__Mitochondria;g__unidentified_Mitochondria
ASV70	54	25	25	192	9	0	0	0	271	28	0	0	0	0	0	551	0	0	27	100	29	0	23	187	0	6	38	0	0	0	79	85	266	66	60	16	0	32	35	0	0	0	k__Bacteria
ASV71	162	164	4064	118	131	0	13	0	0	0	0	0	0	0	0	0	0	0	0	0	0	0	0	0	0	0	0	31	0	0	0	0	0	0	0	0	0	0	0	0	0	0	k__Bacteria;p__Firmicutes;c__Bacilli;o__Bacillales;f__Bacillaceae
ASV72	0	0	0	0	0	3877	280	0	0	0	0	0	0	0	0	0	0	0	0	61	0	0	0	0	0	0	0	95	214	0	0	0	0	0	0	0	0	0	0	70	0	0	k__Bacteria;p__Proteobacteria;c__Alphaproteobacteria;o__Rickettsiales;f__Mitochondria;g__unidentified_Mitochondria
ASV73	140	123	525	0	204	0	28	0	62	25	0	15	228	852	0	194	0	10	30	26	32	25	0	18	222	0	68	30	27	20	904	18	97	23	46	68	143	189	59	0	109	14	k__Bacteria;p__Cyanobacteria;c__Cyanobacteriia;o__Chloroplast;f__unidentified_Chloroplast;g__unidentified_Chloroplast
ASV74	0	0	0	0	0	0	0	0	0	0	0	0	0	14	0	0	0	0	12	26	103	3	127	24	2198	12	17	0	0	0	0	0	0	0	7	77	424	222	759	387	123	16	k__Bacteria;p__Cyanobacteria;c__Cyanobacteriia;o__Chloroplast;f__unidentified_Chloroplast;g__unidentified_Chloroplast
ASV75	37	33	60	0	4296	0	0	0	0	0	0	0	0	0	0	0	0	0	10	0	0	0	3	0	0	0	0	0	0	0	0	0	0	0	0	0	15	4	6	7	0	0	k__Bacteria;p__Firmicutes;c__Bacilli;o__Exiguobacterales;f__Exiguobacteraceae;g__Exiguobacterium
ASV76	378	247	437	1134	2022	0	0	0	0	0	0	0	0	0	0	0	10	6	0	0	0	0	0	0	0	0	0	37	55	67	0	0	16	32	0	0	0	0	0	0	0	0	k__Bacteria;p__Proteobacteria;c__Gammaproteobacteria;o__Enterobacterales;f__Vibrionaceae;g__Vibrio
ASV77	0	0	0	0	0	0	0	97	0	0	0	2	0	0	0	0	4224	0	0	0	0	0	0	0	0	0	19	0	0	46	0	0	0	0	0	0	0	10	0	0	5	0	k__Bacteria;p__Bacteroidota;c__Bacteroidia;o__Bacteroidales;f__Porphyromonadaceae;g__Porphyromonas
ASV78	26	31	23	0	4254	0	0	0	0	0	0	0	0	0	0	0	0	0	0	0	0	0	0	0	0	0	0	0	0	0	0	0	0	0	0	0	0	0	0	0	0	0	k__Bacteria;p__Firmicutes;c__Bacilli;o__Erysipelotrichales;f__Erysipelatoclostridiaceae;g__UCG-004;s__
ASV79	152	218	3679	0	134	0	0	0	0	0	0	0	0	66	0	0	0	0	0	0	0	0	15	0	0	0	0	0	0	0	0	0	0	0	0	0	0	0	0	20	0	0	k__Bacteria;p__Firmicutes;c__Bacilli;o__Lactobacillales;f__Lactobacillaceae;g__Latilactobacillus
ASV80	0	0	0	1251	0	8	0	0	0	0	0	0	0	0	0	0	1235	0	34	299	0	0	0	10	0	5	0	0	0	0	0	0	0	0	0	1256	61	0	0	0	0	0	k__Bacteria;p__Bacteroidota;c__Bacteroidia;o__Bacteroidales;f__Prevotellaceae;g__Prevotella;s__Prevotella_bivia
ASV81	22	56	0	0	0	34	0	46	106	72	34	37	91	29	0	0	20	83	76	272	99	0	139	0	169	0	27	72	116	23	90	34	84	185	0	57	312	179	397	939	178	45	k__Bacteria;p__Firmicutes;c__Clostridia;o__Oscillospirales;f__Ruminococcaceae;g__Faecalibacterium
ASV82	0	0	0	0	0	0	0	0	0	0	0	0	0	0	0	0	0	0	0	0	0	0	0	0	0	0	0	0	4110	0	0	0	0	0	0	0	0	0	0	0	0	0	Unassigned
ASV83	0	0	0	0	0	0	0	0	0	0	0	0	0	128	0	0	0	0	0	43	52	0	295	358	150	0	257	0	0	0	0	0	0	0	0	101	33	933	288	60	1110	76	k__Bacteria;p__Proteobacteria;c__Alphaproteobacteria;o__Rickettsiales;f__Mitochondria;g__unidentified_Mitochondria
ASV84	0	0	0	0	0	0	0	0	0	0	0	14	0	342	0	0	0	0	48	60	208	20	456	57	489	14	163	0	0	0	0	0	0	0	153	146	554	203	522	10	451	140	k__Bacteria;p__Firmicutes;c__Thermoanaerobacteria;o__Thermoanaerobacterales;f__Family_III;g__Thermoanaerobacterium
ASV85	21	0	0	111	0	0	0	0	0	0	0	0	0	0	0	0	478	0	0	590	332	0	79	2	98	0	545	0	0	23	0	0	0	0	0	1503	120	22	71	22	8	8	k__Bacteria;p__Firmicutes;c__Negativicutes;o__Veillonellales-Selenomonadales;f__Veillonellaceae;g__Dialister;s__Dialister_micraerophilus
ASV86	13	104	14	0	0	0	29	0	38	0	0	0	0	94	9	0	0	32	143	77	156	25	273	104	544	16	81	0	28	0	44	0	19	0	41	172	506	244	354	238	493	121	k__Bacteria;p__Actinobacteria;c__unidentified_Actinobacteria;o__Bifidobacteriales;f__Bifidobacteriaceae;g__Bifidobacterium
ASV87	48	48	47	0	3727	0	0	0	0	0	0	0	0	0	0	0	0	0	0	0	0	0	0	0	0	0	0	0	0	0	10	0	0	0	0	0	0	0	0	0	0	0	k__Bacteria
ASV88	35	19	33	0	3085	0	0	0	160	0	0	31	10	22	2	93	0	7	17	2	4	0	0	0	8	0	2	6	0	7	0	6	10	0	0	8	4	8	11	166	4	5	k__Bacteria;p__Bacteroidota;c__Bacteroidia;o__Flavobacteriales;f__Weeksellaceae;g__Cloacibacterium
ASV89	0	5	0	0	0	0	0	0	0	4	0	0	0	75	0	0	0	0	68	104	238	0	472	67	489	0	139	43	32	0	7	58	0	0	21	224	444	130	439	82	484	103	k__Bacteria;p__Firmicutes;c__Clostridia;o__Lachnospirales;f__Lachnospiraceae;g__[Eubacterium]_hallii_group;s__
ASV90	39	50	360	969	160	0	25	0	18	12	0	41	32	44	5	701	0	41	82	18	15	0	46	8	235	0	0	26	27	28	20	105	21	24	18	39	43	70	82	40	239	44	k__Bacteria;p__Actinobacteria;c__unidentified_Actinobacteria;o__Corynebacteriales;f__Corynebacteriaceae;g__Corynebacterium
ASV91	10	8	51	0	4	0	48	0	0	53	0	0	0	54	0	0	0	0	9	37	247	17	322	24	537	0	106	38	22	0	0	77	27	30	21	159	561	198	561	40	359	51	k__Bacteria;p__Firmicutes;c__Clostridia;o__Lachnospirales;f__Lachnospiraceae;g__Blautia;s__Blautia_obeum
ASV92	0	0	0	0	0	0	0	0	0	0	0	0	0	0	0	0	0	0	0	0	0	0	0	0	0	0	0	3671	0	0	0	0	0	0	0	0	0	0	0	0	0	0	Unassigned
ASV93	0	0	0	2936	0	0	20	0	99	16	6	0	5	0	0	0	192	7	0	9	13	0	25	0	30	0	124	17	0	9	8	0	13	17	0	25	0	10	17	5	7	11	k__Bacteria;p__Firmicutes;c__Bacilli;o__Mycoplasmatales;f__Mycoplasmataceae;g__Ureaplasma;s__Ureaplasma_parvum
ASV94	320	19	110	0	21	189	72	16	129	36	0	37	93	61	9	96	24	51	45	183	73	5	174	35	119	0	44	46	47	0	58	130	89	83	32	55	139	94	92	585	151	46	k__Bacteria;p__Firmicutes;c__Clostridia;o__Oscillospirales;f__Ruminococcaceae;g__Faecalibacterium
ASV95	0	0	0	0	0	0	0	0	0	0	0	0	0	0	0	0	0	0	18	1435	0	0	0	0	0	0	0	0	0	0	0	0	0	0	0	0	0	0	0	2098	0	0	k__Bacteria;p__Proteobacteria;c__Gammaproteobacteria;o__Burkholderiales;f__Neisseriaceae;g__Snodgrassella
ASV96	1962	774	224	65	94	4	36	0	0	0	0	0	10	0	0	0	0	0	0	19	0	0	9	0	0	0	0	10	0	0	0	118	0	0	0	0	0	16	20	51	16	15	k__Bacteria;p__Firmicutes;c__Bacilli;o__Staphylococcales;f__Gemellaceae;g__Gemella
ASV97	14	0	0	0	0	48	94	32	0	17	0	42	73	73	0	40	58	52	85	109	95	9	213	21	302	47	112	136	107	73	60	171	58	59	59	76	199	152	188	154	248	154	k__Bacteria;p__Firmicutes;c__Clostridia;o__Peptostreptococcales-Tissierellales;f__Peptostreptococcaceae;g__Romboutsia;s__Romboutsia_sp_DR1
ASV98	0	0	0	0	0	0	68	0	71	40	0	99	0	29	0	0	0	37	145	47	25	1707	128	39	114	0	0	82	74	40	0	0	61	43	0	47	224	64	95	52	68	16	k__Bacteria;p__Actinobacteria;c__unidentified_Actinobacteria;o__Bifidobacteriales;f__Bifidobacteriaceae;g__Bifidobacterium
ASV99	31	77	46	0	7	23	0	34	109	0	787	0	72	60	13	0	75	98	0	114	57	16	140	0	75	0	64	70	92	93	0	0	97	46	19	33	199	72	244	317	179	52	k__Bacteria;p__Firmicutes;c__Clostridia;o__Lachnospirales;f__Lachnospiraceae;g__Agathobacter;s__
ASV100	0	50	314	0	0	0	0	10	28	14	43	0	101	28	0	0	0	19	13	40	50	0	52	31	272	0	1423	24	35	8	45	35	50	99	0	53	130	119	129	35	134	14	k__Bacteria;p__Bacteroidota;c__Bacteroidia;o__Bacteroidales;f__Bacteroidaceae;g__Bacteroides
ASV101	0	0	0	0	0	0	0	0	0	0	64	101	53	100	0	1806	0	19	0	0	0	0	0	0	0	0	0	0	0	0	0	0	1243	0	0	0	0	0	0	0	0	0	k__Bacteria;p__Cyanobacteria;c__Cyanobacteriia;o__Chloroplast;f__unidentified_Chloroplast;g__unidentified_Chloroplast
ASV102	0	0	0	26	0	57	226	37	57	31	15	34	228	176	7	37	33	46	80	60	111	13	105	50	65	17	15	214	23	46	52	78	244	253	21	47	122	207	187	48	114	138	k__Bacteria;p__Firmicutes;c__Bacilli
ASV103	0	0	0	0	0	0	0	0	2340	76	81	16	0	0	19	19	230	79	21	4	0	0	0	0	0	0	0	0	0	16	64	88	89	165	0	0	0	0	0	3	0	0	k__Bacteria;p__Firmicutes;c__Bacilli;o__Mycoplasmatales;f__Mycoplasmataceae;g__Mycoplasma
ASV104	12	225	38	0	18	27	0	22	139	0	3	9	24	59	0	6	44	14	141	42	119	11	197	20	233	10	90	95	42	41	39	79	48	45	6	62	262	138	244	122	492	78	k__Bacteria;p__Firmicutes;c__Clostridia;o__Oscillospirales;f__Ruminococcaceae;g__Subdoligranulum
ASV105	103	9	16	0	10	0	0	366	0	0	3	0	0	0	0	0	173	0	0	23	29	0	48	0	139	0	1651	0	0	268	30	59	0	62	0	61	82	40	35	6	20	14	k__Bacteria;p__Firmicutes;c__Clostridia;o__Peptostreptococcales-Tissierellales;f__Family_XI;g__Anaerococcus
ASV106	42	46	27	0	15	25	65	0	0	0	0	0	0	197	0	0	0	0	52	29	177	11	466	58	213	6	123	0	117	0	0	0	0	0	69	109	354	159	337	12	394	140	k__Bacteria;p__Firmicutes;c__Bacilli;o__Bacillales;f__Bacillaceae;g__Bacillus
ASV107	0	0	0	0	0	0	78	0	85	33	0	51	166	81	0	57	191	51	125	31	142	0	278	26	214	0	73	0	0	121	55	50	73	76	0	127	288	131	192	79	317	46	k__Bacteria;p__Firmicutes;c__Clostridia;o__Lachnospirales;f__Lachnospiraceae
ASV108	0	0	0	0	0	0	0	0	0	0	0	0	0	0	0	0	0	0	0	0	0	0	0	0	0	0	0	0	3215	0	0	0	0	0	0	0	0	0	0	0	0	0	Unassigned
ASV109	0	0	0	0	0	0	0	0	0	0	0	0	0	0	0	0	0	0	0	0	0	0	0	0	64	0	3004	0	0	0	0	0	0	0	0	0	0	0	0	0	0	21	k__Bacteria;p__Bacteroidota;c__Bacteroidia;o__Bacteroidales;f__Prevotellaceae;g__Prevotella;s__Prevotella_stercorea
ASV110	0	0	0	0	0	0	0	0	628	0	2349	0	0	0	0	26	0	0	23	0	0	0	0	0	0	0	0	0	0	0	0	0	0	0	0	0	0	0	0	0	0	0	k__Bacteria;p__Proteobacteria;c__Gammaproteobacteria;o__Burkholderiales;f__Comamonadaceae
ASV111	0	0	0	0	0	0	0	0	0	0	0	0	54	21	0	0	0	0	0	218	111	4	255	74	227	0	88	0	25	0	0	0	0	42	22	128	740	121	440	0	326	109	k__Bacteria;p__Bacteroidota;c__Bacteroidia;o__Bacteroidales;f__Prevotellaceae;g__Prevotella_9;s__
ASV112	0	0	0	0	0	0	0	0	0	0	0	2539	242	0	0	16	0	35	0	0	0	0	0	0	0	0	0	0	0	0	0	0	108	0	0	0	8	0	0	0	0	0	k__Bacteria;p__Bacteroidota;c__Bacteroidia;o__Bacteroidales;f__Prevotellaceae;g__Prevotella;s__Prevotella_amnii
ASV113	0	0	0	0	0	0	0	0	0	0	0	0	0	0	17	0	0	0	0	0	0	2765	0	0	0	0	0	0	0	0	0	0	0	0	0	0	159	0	0	0	0	0	k__Bacteria;p__Bacteroidota;c__Bacteroidia;o__Chitinophagales;f__Chitinophagaceae;g__Chitinophaga;s__Chitinophaga_sp_Po14a
ASV114	7	0	0	0	2	0	0	1636	0	59	0	0	0	0	0	0	442	0	0	18	0	0	0	0	0	0	0	0	0	452	34	5	13	135	0	0	0	0	0	26	0	0	k__Bacteria;p__Bacteroidota;c__Bacteroidia;o__Bacteroidales;f__Porphyromonadaceae;g__Porphyromonas;s__Porphyromonas_sp_2007b
ASV115	32	19	141	201	0	25	39	0	19	0	0	16	58	22	0	0	31	31	94	116	70	0	97	19	204	15	25	70	127	41	27	42	57	0	0	72	167	98	181	367	117	52	k__Bacteria;p__Firmicutes;c__Clostridia;o__Oscillospirales;f__Ruminococcaceae;g__Faecalibacterium
ASV116	0	280	0	0	0	9	18	33	0	0	0	6	0	135	0	9	0	16	10	46	68	0	130	0	177	0	24	100	33	0	80	682	39	20	14	77	141	63	142	100	192	41	k__Bacteria;p__Firmicutes;c__Clostridia;o__Lachnospirales;f__Lachnospiraceae;g__[Ruminococcus]_torques_group
ASV117	5	0	0	0	0	109	63	0	0	0	0	0	0	0	0	0	0	0	0	63	90	0	125	483	439	21	79	20	6	0	0	0	0	0	0	318	77	272	234	0	228	44	k__Bacteria;p__Firmicutes;c__Bacilli;o__Lactobacillales;f__Lactobacillaceae;g__Limosilactobacillus
ASV118	160	73	40	312	80	0	0	0	0	0	0	0	0	0	0	0	0	0	11	84	0	6	0	245	11	7	0	45	0	0	0	0	0	0	0	0	0	73	0	0	0	0	k__Bacteria
ASV119	0	0	0	0	0	0	0	0	0	0	0	0	0	167	0	0	0	0	0	0	0	0	16	0	0	0	0	0	0	0	0	0	0	0	1910	0	0	0	0	472	34	0	k__Bacteria;p__Proteobacteria;c__Alphaproteobacteria;o__Rickettsiales;f__Mitochondria;g__unidentified_Mitochondria
ASV120	117	295	14	278	9	46	34	68	24	25	30	40	14	0	8	25	0	1080	123	0	0	0	0	0	0	0	0	27	140	0	0	54	47	95	0	0	0	0	0	0	0	0	k__Bacteria;p__Firmicutes;c__Bacilli;o__Lactobacillales;f__Streptococcaceae;g__Streptococcus;s__Streptococcus_anginosus
ASV121	0	0	0	0	0	0	0	0	0	0	0	0	0	0	0	0	0	0	68	0	1736	0	88	0	76	0	55	0	0	0	0	0	0	0	0	58	82	100	325	0	0	0	k__Bacteria;p__Firmicutes;c__Bacilli;o__Lactobacillales;f__Lactobacillaceae;g__Weissella
ASV122	195	235	511	0	224	0	0	0	0	0	0	0	0	229	0	0	0	0	48	38	44	0	69	48	161	0	79	61	0	0	0	0	0	0	19	69	28	197	175	0	155	0	k__Bacteria;p__Proteobacteria;c__Alphaproteobacteria;o__Rickettsiales;f__Mitochondria;g__unidentified_Mitochondria
ASV123	0	0	0	0	0	0	0	15	19	0	0	10	20	34	0	5	0	17	0	42	145	15	379	0	556	0	99	0	0	0	0	0	15	13	12	100	279	153	306	33	262	37	k__Bacteria;p__Firmicutes;c__Clostridia;o__Lachnospirales;f__Lachnospiraceae;g__[Eubacterium]_hallii_group;s__
ASV124	42	9	15	0	0	13	27	17	391	80	841	56	67	101	12	63	60	84	19	19	0	0	0	0	0	0	0	57	16	50	93	52	241	99	6	0	0	0	0	24	0	0	k__Bacteria;p__Firmicutes;c__Clostridia;o__Clostridiales;f__Clostridiaceae;g__Clostridium_sensu_stricto_1;s__
ASV125	0	8	0	0	0	387	566	0	0	0	0	0	0	0	0	0	0	0	0	0	0	0	0	0	0	0	0	303	1275	0	9	0	0	0	0	0	0	0	0	0	0	0	k__Bacteria;p__Firmicutes;c__Bacilli;o__Bacillales;f__Bacillaceae;g__Bacillus
ASV126	0	0	0	0	0	0	0	0	0	0	0	0	0	0	0	0	0	0	0	34	44	9	70	136	0	23	29	0	0	0	0	0	0	0	0	39	214	310	200	0	275	1162	k__Bacteria;p__Proteobacteria;c__Gammaproteobacteria;o__Pseudomonadales;f__Moraxellaceae;g__Acinetobacter
ASV127	109	45	0	0	0	6	27	4	136	6	1492	4	62	80	0	48	67	69	7	13	9	0	0	80	0	0	0	0	7	26	7	24	24	43	8	0	0	119	0	8	6	3	k__Bacteria;p__Bacteroidota;c__Bacteroidia;o__Bacteroidales;f__Muribaculaceae;g__;s__
ASV128	40	63	129	223	6	54	103	0	46	0	615	0	45	59	8	12	0	41	38	45	40	25	54	0	49	0	0	177	59	0	0	43	22	35	31	19	53	62	0	223	80	0	k__Bacteria;p__Firmicutes;c__Bacilli;o__Lactobacillales;f__Enterococcaceae;g__Enterococcus
ASV129	0	0	0	0	0	17	30	0	6	0	0	0	50	34	0	0	0	0	77	41	137	0	196	18	276	0	86	25	37	0	20	38	13	6	16	80	325	122	420	51	300	55	k__Bacteria;p__Firmicutes;c__Clostridia;o__Lachnospirales;f__Lachnospiraceae;g__Blautia;s__Blautia_faecis
ASV130	0	0	0	0	0	2467	0	0	0	0	0	0	0	0	0	0	0	0	0	0	0	0	0	0	0	0	0	0	0	0	0	0	0	0	0	0	0	0	0	0	0	0	k__Bacteria
ASV131	24	11	0	10	0	34	85	0	62	19	12	19	11	142	0	44	0	20	221	6	28	0	77	0	38	0	11	26	130	766	0	40	38	0	342	29	46	14	68	43	30	16	k__Bacteria;p__Firmicutes;c__Bacilli;o__Bacillales;f__Bacillaceae;g__Bacillus
ASV132	236	283	710	61	942	0	0	35	0	0	19	0	0	0	0	0	0	0	61	0	0	0	0	0	0	0	0	0	31	0	50	25	0	0	0	0	0	0	0	0	0	0	k__Bacteria;p__Cyanobacteria;c__Cyanobacteriia;o__Chloroplast;f__unidentified_Chloroplast;g__unidentified_Chloroplast
ASV133	0	0	52	0	0	0	0	0	178	0	0	0	166	21	0	0	0	19	22	0	79	0	86	26	241	0	112	0	0	44	31	76	19	57	26	96	306	84	351	0	291	69	k__Bacteria;p__Bacteroidota;c__Bacteroidia;o__Bacteroidales;f__Prevotellaceae;g__Prevotella_9;s__
ASV134	0	0	0	0	0	0	0	0	0	0	0	0	0	126	0	0	7	0	0	14	81	0	1056	0	56	0	31	0	0	0	0	0	0	0	36	46	150	45	514	0	211	43	k__Bacteria;p__Firmicutes;c__Bacilli;o__Bacillales;f__Bacillaceae;g__Geobacillus
ASV135	29	0	0	197	0	0	0	0	0	0	0	12	0	0	0	0	2053	0	9	0	0	0	0	0	0	0	0	0	0	26	0	0	0	0	0	74	0	0	0	9	0	0	k__Bacteria;p__Bacteroidota;c__Bacteroidia;o__Bacteroidales;f__Prevotellaceae;g__Prevotella;s__Prevotella_timonensis
ASV136	170	140	272	77	698	0	0	0	0	0	0	0	0	113	44	0	0	0	32	0	0	0	377	29	214	0	0	0	0	0	0	0	37	0	0	0	64	0	61	0	79	0	k__Bacteria;p__Proteobacteria;c__Gammaproteobacteria;o__Pseudomonadales;f__Pseudomonadaceae;g__Pseudomonas
ASV137	0	0	0	0	0	0	0	0	0	0	0	0	0	0	0	0	0	0	0	0	26	0	102	183	0	0	46	0	0	0	0	0	0	0	0	20	63	188	188	0	296	1282	k__Bacteria;p__Proteobacteria;c__Gammaproteobacteria;o__Pseudomonadales;f__Moraxellaceae;g__Acinetobacter
ASV138	353	345	89	189	19	13	0	0	0	0	0	17	0	7	0	0	0	10	87	79	53	0	103	0	46	0	35	139	47	18	5	34	12	0	0	19	79	36	54	404	57	12	k__Bacteria;p__Firmicutes;c__Bacilli;o__Lactobacillales;f__Streptococcaceae;g__Streptococcus
ASV139	0	0	0	0	0	0	0	351	0	0	0	0	195	16	222	0	0	111	0	0	0	240	39	0	0	21	0	35	0	145	570	0	124	130	111	0	36	0	0	0	0	0	k__Bacteria;p__Proteobacteria;c__Alphaproteobacteria;o__Rhizobiales;f__Xanthobacteraceae
ASV140	36	35	50	11	833	0	25	0	0	0	0	64	34	0	0	737	0	27	0	15	0	0	19	0	44	0	0	0	0	3	95	38	17	5	0	0	0	14	0	81	54	0	k__Bacteria;p__Actinobacteria;c__unidentified_Actinobacteria;o__Corynebacteriales;f__Corynebacteriaceae;g__Corynebacterium
ASV141	0	0	0	26	0	0	0	0	0	0	0	0	0	0	0	0	2161	0	0	0	0	0	0	0	0	0	0	0	0	46	0	0	0	0	0	0	0	0	0	0	0	0	k__Bacteria;p__Bacteroidota;c__Bacteroidia;o__Bacteroidales;f__Muribaculaceae;g__unidentified_Muribaculaceae;s__Porphyromonadaceae_bacterium_C941
ASV142	10	0	45	0	0	19	27	24	0	0	11	0	106	0	0	33	0	112	91	139	67	10	37	42	44	0	40	75	52	0	39	60	95	110	35	56	134	119	360	92	104	29	k__Bacteria;p__Bacteroidota;c__Bacteroidia;o__Bacteroidales;f__Bacteroidaceae;g__Bacteroides
ASV143	0	30	27	0	0	0	0	0	0	0	0	1774	227	0	0	29	0	36	0	0	0	0	0	23	6	0	7	0	0	0	0	0	46	0	0	0	0	0	11	0	0	0	k__Bacteria;p__Actinobacteria;c__unidentified_Actinobacteria;o__Bifidobacteriales;f__Bifidobacteriaceae;g__Gardnerella
ASV144	9	4	137	1348	4	0	8	0	16	16	19	16	29	0	4	18	34	36	123	15	11	0	20	0	0	0	0	52	47	7	0	35	33	35	0	10	78	2	20	26	0	3	k__Bacteria;p__Actinobacteria;c__unidentified_Actinobacteria;o__Corynebacteriales;f__Corynebacteriaceae;g__Lawsonella
ASV145	0	0	0	0	0	0	0	0	0	0	0	0	0	13	0	0	0	0	0	7	40	4	248	145	26	9	13	0	0	0	0	0	0	0	14	12	25	96	88	0	310	1160	k__Bacteria;p__Actinobacteria;c__unidentified_Actinobacteria;o__Micrococcales;f__Dermabacteraceae;g__Brachybacterium
ASV146	13	0	0	20	0	0	0	616	30	41	23	56	23	0	5	78	91	453	21	0	0	0	0	0	0	0	0	0	0	466	44	29	69	130	0	0	0	0	0	0	0	0	k__Bacteria;p__Firmicutes;c__Clostridia;o__Peptostreptococcales-Tissierellales;f__Family_XI;g__Peptoniphilus;s__Peptoniphilus_coxii
ASV147	6	8	0	0	0	8	19	0	4	0	0	11	32	29	0	14	0	17	4	193	4	0	17	0	52	0	0	26	19	19	126	314	9	16	24	0	14	5	16	1146	3	0	k__Bacteria;p__Firmicutes;c__Clostridia;o__Clostridiales;f__Clostridiaceae;g__Clostridium_sensu_stricto_1
ASV148	0	0	0	0	0	0	0	0	0	0	0	41	31	0	0	389	64	18	0	0	0	0	0	0	0	0	0	0	0	1604	0	0	0	0	0	0	0	0	0	0	0	0	k__Bacteria;p__Proteobacteria;c__Alphaproteobacteria;o__Rhodobacterales;f__Rhodobacteraceae
ASV149	154	41	48	76	51	0	0	0	0	0	0	0	0	0	4	0	0	0	12	82	0	0	0	193	0	10	0	0	0	0	0	0	0	0	0	0	51	74	0	0	0	0	k__Bacteria
ASV150	0	0	0	0	0	0	61	0	55	0	0	0	89	421	0	43	252	24	43	0	19	0	31	7	32	18	0	0	0	105	229	13	97	35	114	27	25	277	34	19	48	0	k__Bacteria;p__Bacteroidota;c__Bacteroidia;o__Bacteroidales;f__Bacteroidaceae;g__Bacteroides
ASV151	64	38	90	0	4	18	61	16	292	26	29	12	50	246	11	84	24	30	0	10	5	0	22	11	11	6	4	216	30	29	137	30	115	110	47	3	11	56	21	122	19	3	k__Bacteria;p__Verrucomicrobiota;c__Verrucomicrobiae;o__Verrucomicrobiales;f__Akkermansiaceae;g__Akkermansia;s__Akkermansia_muciniphila
ASV152	8	0	17	0	0	40	89	0	112	29	11	17	26	60	0	9	30	0	93	19	75	0	138	19	157	5	54	152	22	49	13	17	24	0	0	88	190	65	194	34	162	66	k__Bacteria;p__Firmicutes;c__Clostridia;o__Peptostreptococcales-Tissierellales;f__Peptostreptococcaceae;g__Terrisporobacter;s__
ASV153	6	33	5	0	0	28	63	27	34	8	440	21	57	0	0	20	0	28	40	58	20	0	38	0	107	0	306	29	58	0	7	370	35	38	0	17	32	29	31	67	20	10	k__Bacteria;p__Firmicutes;c__Clostridia;o__Lachnospirales;f__Lachnospiraceae;g__[Ruminococcus]_gnavus_group;s__
ASV154	0	0	0	246	0	0	0	0	40	20	0	0	29	0	0	0	0	52	0	0	45	0	54	0	29	0	79	83	31	0	23	44	25	36	0	19	106	82	161	812	59	0	k__Bacteria;p__Bacteroidota;c__Bacteroidia;o__Bacteroidales;f__Bacteroidaceae;g__Bacteroides
ASV155	0	0	0	0	0	6	0	290	0	30	0	0	211	10	0	0	0	132	0	21	0	732	0	0	0	0	0	0	12	0	266	0	68	120	56	0	111	0	0	0	0	0	k__Bacteria;p__Proteobacteria;c__Alphaproteobacteria;o__Rhizobiales;f__Xanthobacteraceae;g__Bradyrhizobium
ASV156	0	0	0	0	0	2063	0	0	0	0	0	0	0	0	0	0	0	0	0	0	0	0	0	0	0	0	0	0	0	0	0	0	0	0	0	0	0	0	0	0	0	0	Unassigned
ASV157	0	0	0	37	0	0	0	6	25	3	1440	0	0	23	0	0	103	25	0	11	4	0	0	8	22	4	2	0	0	32	16	3	23	39	7	5	92	67	24	0	5	13	k__Bacteria;p__Bacteroidota;c__Bacteroidia;o__Bacteroidales;f__Muribaculaceae;g__;s__
ASV158	18	0	18	0	16	0	20	0	19	0	0	0	0	27	0	0	0	0	132	25	315	0	91	265	26	0	47	27	12	11	0	30	10	0	20	39	35	71	203	17	168	360	k__Bacteria;p__Proteobacteria;c__Gammaproteobacteria;o__Enterobacterales;f__Erwiniaceae;g__Pantoea
ASV159	0	0	0	0	0	0	0	0	0	0	0	0	0	0	0	0	0	0	0	909	0	0	0	0	0	0	0	0	0	0	0	0	0	0	0	0	0	0	0	1081	0	0	k__Bacteria;p__Proteobacteria;c__Gammaproteobacteria;o__Enterobacterales;f__Orbaceae;g__Gilliamella;s__
ASV160	0	20	301	0	0	0	0	0	0	0	0	0	0	0	0	0	0	0	0	48	31	0	75	17	68	51	32	0	0	0	0	0	0	0	0	74	49	857	156	7	128	75	k__Bacteria;p__Firmicutes;c__Bacilli;o__Thermoactinomycetales;f__Thermoactinomycetaceae;g__Thermoactinomyces;s__Thermoactinomyces_vulgaris
ASV161	0	0	0	0	0	0	0	0	0	0	0	0	0	0	0	0	0	0	0	0	20	0	100	185	0	0	0	0	0	0	0	0	0	0	0	10	15	55	89	0	185	1330	k__Bacteria;p__Actinobacteria;c__unidentified_Actinobacteria;o__Corynebacteriales;f__Corynebacteriaceae;g__Corynebacterium
ASV162	0	0	0	0	0	0	0	0	12	0	0	0	0	34	0	0	0	0	0	13	114	0	83	197	48	0	23	0	0	0	0	0	0	0	0	0	45	116	140	0	181	975	k__Bacteria;p__Proteobacteria;c__Gammaproteobacteria;o__Enterobacterales;f__Yersiniaceae
ASV163	0	0	0	0	0	0	73	15	195	30	12	35	35	142	19	51	0	26	15	0	0	0	18	9	5	0	0	0	0	709	67	22	82	46	319	12	0	0	0	21	20	0	k__Bacteria;p__Firmicutes;c__Bacilli;o__Bacillales;f__Bacillaceae;g__Bacillus
ASV164	0	0	0	10	0	17	0	22	80	0	0	9	37	26	0	11	0	24	82	86	82	0	134	33	68	10	72	80	23	0	0	50	26	0	0	68	201	67	288	171	136	40	k__Bacteria;p__Firmicutes;c__Clostridia;o__Lachnospirales;f__Lachnospiraceae;g__Blautia
ASV165	0	0	0	61	0	11	8	7	8	0	0	28	0	18	0	3	0	3	46	36	114	0	252	21	195	13	71	17	12	0	15	0	11	7	6	115	214	107	223	83	214	33	k__Bacteria;p__Firmicutes;c__Clostridia;o__Oscillospirales;f__Ruminococcaceae;g__Subdoligranulum;s__
ASV166	0	0	0	0	0	0	0	4	828	55	31	7	45	264	4	12	158	49	32	0	0	0	0	0	0	0	0	0	0	100	28	40	138	124	0	0	3	8	9	0	0	0	k__Bacteria;p__Bacteroidota;c__Bacteroidia;o__Bacteroidales;f__Muribaculaceae;g__;s__
ASV167	0	0	0	0	0	0	0	0	46	0	1748	0	0	0	0	0	0	0	0	0	0	0	0	0	0	0	0	0	0	44	10	0	0	0	0	0	0	71	0	0	16	0	k__Bacteria;p__Proteobacteria;c__Gammaproteobacteria;o__Pseudomonadales;f__Moraxellaceae;g__Acinetobacter
ASV168	0	0	0	0	0	0	0	0	0	0	0	0	6	0	0	188	37	0	0	0	0	0	0	0	0	0	0	0	0	1699	0	0	5	0	0	0	0	0	0	0	0	0	k__Bacteria
ASV169	94	104	11	0	6	0	25	0	0	0	0	0	0	0	0	0	13	0	0	9	57	0	66	0	191	0	921	27	0	0	0	0	0	0	0	58	90	45	75	14	55	41	k__Bacteria;p__Firmicutes;c__Bacilli;o__Lactobacillales
ASV170	22	28	40	0	14	0	16	97	13	1026	15	5	69	7	0	7	0	14	92	0	0	0	9	0	0	0	0	44	21	0	213	88	22	17	0	0	0	0	0	0	3	0	k__Bacteria;p__Proteobacteria;c__Gammaproteobacteria;o__Burkholderiales;f__Alcaligenaceae;g__Achromobacter
ASV171	0	0	0	1836	0	0	0	0	0	0	0	0	0	0	0	13	0	0	0	0	0	0	0	0	26	0	0	0	0	0	0	0	0	0	0	0	0	0	0	0	0	0	k__Bacteria;p__Firmicutes;c__Bacilli;o__Staphylococcales;f__Staphylococcaceae;g__Staphylococcus
ASV172	0	0	0	1216	0	0	0	5	69	8	0	0	32	8	0	5	0	7	9	43	15	0	59	0	13	0	0	17	0	19	10	34	31	25	0	0	0	67	0	109	19	0	k__Bacteria;p__Bacteroidota;c__Bacteroidia;o__Bacteroidales;f__Tannerellaceae;g__Parabacteroides;s__Parabacteroides_merdae
ASV173	0	0	0	0	0	0	0	0	30	0	1612	0	0	0	0	21	2	8	0	0	9	0	65	0	27	0	0	0	0	0	0	0	11	0	0	0	0	0	0	0	24	0	k__Bacteria;p__Firmicutes;c__Bacilli;o__Lactobacillales;f__Lactobacillaceae;g__Weissella;s__Weissella_jogaejeotgali
ASV174	212	723	0	0	117	0	0	0	0	0	0	0	38	0	612	0	0	0	0	0	0	0	0	0	0	0	0	0	0	47	0	0	0	0	0	41	0	0	0	0	0	0	k__Bacteria;p__Cyanobacteria;c__Cyanobacteriia;o__Chloroplast;f__unidentified_Chloroplast;g__unidentified_Chloroplast
ASV175	0	0	0	0	0	14	45	22	36	42	14	17	106	438	0	13	88	9	16	37	14	0	25	25	22	12	10	58	13	20	64	24	39	23	102	19	22	284	37	0	35	29	k__Bacteria;p__Firmicutes;c__Bacilli;o__Erysipelotrichales;f__Erysipelotrichaceae;g__Turicibacter;s__
ASV176	0	13	0	18	0	0	0	0	32	36	31	139	38	0	11	120	0	1103	37	0	0	0	0	0	0	0	0	0	0	0	0	29	78	88	0	0	0	0	0	0	0	0	k__Bacteria;p__Firmicutes;c__Clostridia;o__Peptostreptococcales-Tissierellales;f__Family_XI;g__Anaerococcus;s__Anaerococcus_vaginalis
ASV177	0	0	0	0	0	0	0	0	76	0	0	46	0	0	0	439	83	0	0	0	0	0	0	0	0	0	0	0	0	1099	0	0	16	0	0	0	0	0	0	0	0	0	k__Bacteria;p__Proteobacteria;c__Alphaproteobacteria;o__Rhodobacterales;f__Rhodobacteraceae
ASV178	34	234	19	151	0	0	25	0	57	44	26	38	24	13	68	151	0	22	0	25	37	0	63	0	36	0	16	0	0	19	7	24	12	18	21	24	81	18	78	323	20	27	k__Bacteria;p__Proteobacteria;c__Gammaproteobacteria;o__Burkholderiales;f__Comamonadaceae;g__Acidovorax
ASV179	0	0	0	0	0	0	0	0	485	0	606	234	43	0	0	205	0	29	96	0	0	0	0	0	0	0	0	0	0	0	0	0	49	0	0	0	0	0	0	0	0	0	k__Bacteria;p__Proteobacteria;c__Alphaproteobacteria;o__Caulobacterales;f__Caulobacteraceae;g__Caulobacter
ASV180	0	0	0	0	0	0	0	0	0	0	0	29	36	0	0	663	0	30	0	0	0	0	0	0	0	0	0	0	0	936	0	8	0	0	0	0	0	0	0	0	0	0	k__Bacteria;p__Proteobacteria;c__Alphaproteobacteria;o__Rhodobacterales;f__Rhodobacteraceae
ASV181	33	25	48	0	152	0	85	10	53	0	0	0	0	0	0	0	0	0	85	0	0	0	69	0	25	0	0	0	0	0	0	46	0	20	20	0	0	46	59	603	149	165	k__Bacteria;p__Proteobacteria;c__Gammaproteobacteria;o__Pseudomonadales;f__Moraxellaceae;g__Acinetobacter
ASV182	0	53	31	0	0	0	0	0	0	0	0	0	0	17	0	0	0	0	27	64	114	0	191	37	273	0	25	0	0	0	0	15	0	0	0	27	93	190	234	0	278	24	k__Bacteria;p__Bacteroidota;c__Bacteroidia;o__Bacteroidales;f__Bacteroidaceae;g__Bacteroides
ASV183	15	0	67	36	4	10	21	0	0	4	4	7	35	6	0	2	0	16	26	48	33	0	84	13	38	18	16	22	44	0	6	10	11	33	0	37	83	688	109	19	89	36	k__Bacteria;p__Firmicutes;c__Negativicutes;o__Veillonellales-Selenomonadales;f__Selenomonadaceae;g__Megamonas
ASV184	0	0	0	0	0	0	0	0	0	0	0	0	0	185	0	0	0	0	0	20	113	0	302	176	72	0	67	0	0	0	0	0	0	0	13	28	150	57	180	0	169	156	k__Bacteria;p__Proteobacteria;c__Gammaproteobacteria;o__Enterobacterales;f__Enterobacteriaceae
ASV185	10	0	6	0	0	0	0	0	340	11	8	64	84	102	6	77	289	59	5	11	11	0	10	0	0	8	6	7	11	69	57	30	48	55	28	3	13	179	29	0	42	5	k__Bacteria;p__Bacteroidota;c__Bacteroidia;o__Bacteroidales;f__Muribaculaceae;g__;s__
ASV186	56	68	1447	0	54	4	26	0	0	0	0	0	0	0	0	0	0	0	0	0	0	0	0	0	0	0	0	16	0	0	0	0	0	0	0	0	0	0	0	0	0	0	k__Bacteria;p__Firmicutes;c__Bacilli;o__Thermoactinomycetales;f__Thermoactinomycetaceae;g__Kroppenstedtia;s__
ASV187	0	0	0	0	0	0	0	0	31	0	0	0	0	0	0	0	0	0	36	0	123	0	163	0	166	0	0	0	0	0	0	0	0	0	29	55	133	168	516	0	202	41	k__Bacteria;p__Bacteroidota;c__Bacteroidia;o__Bacteroidales;f__Bacteroidaceae;g__Bacteroides
ASV188	39	0	0	0	0	0	0	1050	2	0	0	0	0	0	0	0	301	0	6	0	0	0	0	0	0	0	0	0	0	155	5	0	0	93	0	0	2	0	0	0	0	0	k__Bacteria;p__Bacteroidota;c__Bacteroidia;o__Bacteroidales;f__Prevotellaceae;g__Prevotella;s__Prevotella_bergensis
ASV189	15	22	162	46	7	20	37	13	106	10	16	7	70	30	0	14	16	31	9	27	59	0	73	0	115	0	19	26	16	19	37	84	59	37	0	65	97	69	95	42	66	14	k__Bacteria;p__Firmicutes;c__Clostridia;o__Lachnospirales;f__Lachnospiraceae;g__Roseburia;s__Roseburia_inulinivorans
ASV190	0	0	0	0	0	0	0	0	0	0	0	0	0	0	0	0	0	0	0	0	0	0	0	0	0	0	0	1584	58	0	0	0	0	0	0	0	0	0	0	0	0	0	k__Bacteria
ASV191	0	8	30	336	13	0	39	0	135	30	214	34	67	31	0	22	0	13	21	49	18	0	33	0	3	36	9	30	22	21	0	29	50	49	31	14	28	32	55	62	55	19	k__Bacteria;p__Actinobacteria;c__unidentified_Actinobacteria;o__Propionibacteriales;f__Propionibacteriaceae;g__Cutibacterium
ASV192	0	0	0	0	0	0	0	0	14	0	0	1274	68	0	0	202	0	33	0	0	0	0	0	0	0	0	0	0	0	0	0	0	41	0	0	0	0	0	0	0	0	0	k__Bacteria;p__Firmicutes;c__Bacilli;o__Bacillales
ASV193	0	0	0	0	0	0	0	59	0	23	28	100	233	0	696	41	0	57	38	0	11	0	11	0	0	0	0	0	0	53	65	45	43	100	0	21	0	0	0	0	0	0	k__Bacteria;p__Actinobacteria;c__unidentified_Actinobacteria;o__Streptomycetales;f__Streptomycetaceae;g__Streptomyces
ASV194	48	9	0	1387	0	0	0	0	0	5	0	0	0	0	0	0	0	0	0	7	11	0	2	0	70	0	11	0	0	0	0	0	0	6	10	21	12	0	16	0	2	4	Unassigned
ASV195	0	0	0	0	0	3	0	17	216	19	32	22	166	361	5	24	91	17	10	30	13	0	0	0	16	9	4	6	0	103	53	33	93	76	90	6	14	38	11	16	21	5	k__Bacteria;p__Firmicutes;c__Bacilli;o__Erysipelotrichales;f__Erysipelotrichaceae;g__Faecalibaculum
ASV196	0	0	0	0	0	0	0	0	0	0	0	0	0	0	0	0	0	0	0	8	23	0	26	3	194	0	0	0	0	0	0	0	0	0	0	10	236	12	191	858	39	0	k__Bacteria;p__Proteobacteria;c__Alphaproteobacteria;o__Rickettsiales;f__Mitochondria;g__;s__
ASV197	0	36	0	0	0	0	0	0	45	47	0	80	0	40	0	0	0	0	0	67	39	0	53	0	91	26	0	0	0	0	72	0	0	0	0	29	64	346	147	311	90	0	k__Bacteria;p__Bacteroidota;c__Bacteroidia;o__Bacteroidales;f__Bacteroidaceae;g__Bacteroides
ASV198	0	0	0	0	0	10	0	0	0	0	0	0	0	32	0	0	0	0	0	22	114	0	192	0	164	0	94	0	0	0	0	45	0	0	10	88	223	120	235	0	161	45	k__Bacteria;p__Firmicutes;c__Clostridia;o__Lachnospirales;f__Lachnospiraceae;g__Blautia
ASV199	0	0	0	0	0	0	0	0	0	0	0	0	0	0	0	0	0	0	0	0	56	0	84	0	0	0	0	0	0	0	0	0	0	0	0	0	0	51	60	734	0	565	k__Bacteria;p__Firmicutes;c__Bacilli;o__Bacillales;f__Planococcaceae
ASV200	0	0	0	0	0	0	9	0	87	0	8	0	0	41	0	0	0	0	55	42	105	5	212	8	173	0	91	0	0	0	0	0	7	10	7	102	172	68	123	0	177	43	k__Bacteria;p__Firmicutes;c__Clostridia;o__Oscillospirales;f__Ruminococcaceae;g__Ruminococcus;s__Ruminococcus_callidus
ASV201	15	10	49	587	251	12	32	0	0	3	0	113	100	3	0	22	0	6	0	0	9	0	15	0	37	0	0	10	11	6	12	13	0	4	0	14	11	28	80	11	56	19	k__Bacteria;p__Actinobacteria;c__unidentified_Actinobacteria;o__Micrococcales;f__Micrococcaceae;g__Micrococcus
ASV202	0	0	0	0	0	9	0	0	0	0	0	0	0	54	0	0	0	0	0	0	79	0	14	0	0	0	0	0	0	0	0	1224	0	0	8	0	34	12	58	11	19	0	k__Bacteria;p__Firmicutes;c__Bacilli;o__Lactobacillales;f__Lactobacillaceae;g__Leuconostoc
ASV203	57	71	1360	0	29	0	0	0	0	0	0	0	0	0	0	0	0	0	0	0	0	0	0	0	0	0	0	0	0	0	0	0	0	0	0	0	0	0	0	0	0	0	k__Bacteria;p__Firmicutes;c__Bacilli;o__Bacillales;f__Bacillaceae;g__Bacillus
ASV204	0	0	0	0	0	0	0	12	5	6	0	0	42	0	0	9	0	14	11	94	10	0	17	0	53	21	5	0	0	0	18	6	6	106	0	9	5	939	42	18	60	8	k__Bacteria;p__Bacteroidota;c__Bacteroidia;o__Bacteroidales;f__Bacteroidaceae;g__Bacteroides;s__Bacteroides_sp_Marseille-P3166
ASV205	7	402	6	0	0	0	0	0	37	0	0	0	0	0	0	0	0	0	11	21	45	0	119	0	80	0	16	0	4	0	0	0	14	0	0	21	238	40	239	24	175	11	k__Bacteria;p__Bacteroidota;c__Bacteroidia;o__Bacteroidales;f__Bacteroidaceae;g__Bacteroides;s__Bacteroides_massiliensis
ASV206	0	7	24	888	0	0	0	0	36	14	18	6	13	7	266	10	0	13	15	0	0	0	0	0	0	0	0	0	0	24	13	19	40	36	19	0	0	0	10	0	27	0	k__Bacteria;p__Proteobacteria;c__Gammaproteobacteria;o__Pseudomonadales;f__Pseudomonadaceae
ASV207	0	0	0	1471	0	0	0	0	0	0	0	0	0	0	0	0	0	0	0	0	0	0	0	0	0	0	0	0	0	0	0	0	0	0	0	0	0	0	0	0	0	0	k__Bacteria;p__Bacteroidota;c__Bacteroidia;o__Sphingobacteriales;f__Sphingobacteriaceae;g__Pedobacter
ASV208	0	0	0	0	0	0	0	0	0	0	0	0	0	38	0	0	0	0	0	0	0	0	57	887	0	28	0	0	0	0	0	0	0	0	0	0	73	51	81	0	158	84	k__Bacteria;p__Proteobacteria;c__Gammaproteobacteria;o__Enterobacterales;f__Enterobacteriaceae
ASV209	0	0	0	0	0	62	176	0	0	0	0	0	27	43	0	21	16	0	77	0	40	0	49	0	24	19	13	390	40	24	0	0	0	0	0	31	57	216	75	0	46	0	k__Bacteria;p__Firmicutes;c__Bacilli;o__Lactobacillales;f__Lactobacillaceae;g__Lactobacillus
ASV210	0	0	0	0	0	0	0	0	0	0	0	0	0	355	0	0	0	0	0	0	0	0	0	0	0	0	0	0	0	110	0	0	0	0	977	0	0	0	0	0	0	0	k__Bacteria;p__Proteobacteria;c__Gammaproteobacteria;o__Enterobacterales;f__Enterobacteriaceae
ASV211	10	15	8	0	7	0	0	7	0	0	0	0	0	0	1306	0	0	0	9	0	0	0	0	8	0	39	0	0	0	0	0	0	0	0	0	31	0	0	0	0	0	0	k__Bacteria;p__Actinobacteria;c__unidentified_Actinobacteria;o__Micrococcales;f__Promicromonosporaceae;g__Promicromonospora
ASV212	0	0	0	0	0	0	0	0	0	0	0	0	0	0	0	0	0	0	0	0	0	0	0	0	0	0	0	1357	76	0	0	0	0	0	0	0	0	0	0	0	0	0	k__Bacteria;p__Proteobacteria;c__Gammaproteobacteria;o__Salinisphaerales;f__Solimonadaceae
ASV213	0	0	0	0	0	1329	49	0	0	0	0	0	0	0	0	0	0	0	0	0	0	0	0	0	0	0	0	38	15	0	0	0	0	0	0	0	0	0	0	0	0	0	k__Bacteria;p__Firmicutes;c__Bacilli;o__Bacillales;f__Salisediminibacteriaceae
ASV214	66	45	9	188	6	7	57	6	18	87	0	31	78	18	8	85	0	14	68	74	0	0	15	0	25	3	11	36	8	41	85	36	36	26	29	24	0	12	9	149	18	0	k__Bacteria;p__Proteobacteria;c__Gammaproteobacteria;o__Pseudomonadales;f__Moraxellaceae;g__Enhydrobacter
ASV215	0	0	0	0	0	0	0	0	0	0	1351	0	0	0	0	0	0	0	0	0	0	0	51	0	0	0	0	0	0	0	0	0	0	0	0	0	0	0	0	20	0	0	k__Bacteria;p__Cyanobacteria;c__Cyanobacteriia;o__Chloroplast;f__unidentified_Chloroplast;g__unidentified_Chloroplast
ASV216	6	0	38	0	7	0	0	10	0	12	0	0	12	30	0	0	78	47	0	40	59	0	49	15	51	6	37	0	0	106	0	291	46	22	0	36	115	92	144	0	32	36	k__Bacteria;p__Firmicutes;c__Clostridia;o__Lachnospirales;f__Lachnospiraceae;g__Lachnospiraceae_NK4A136_group
ASV217	0	0	0	0	0	0	0	0	0	0	0	0	0	0	0	0	0	0	0	0	0	0	0	0	0	0	0	1378	14	0	0	0	0	0	0	0	0	0	0	0	0	0	k__Archaea;p__Crenarchaeota;c__Nitrososphaeria;o__Nitrosopumilales;f__Nitrosopumilaceae;g__Candidatus_Nitrosopumilus;s__
ASV218	0	0	0	0	0	20	86	0	0	10	0	0	0	12	0	0	0	0	0	32	49	0	214	0	201	9	68	35	8	0	0	0	14	8	0	65	57	210	88	0	173	33	k__Bacteria;p__Firmicutes;c__Bacilli;o__Lactobacillales;f__Lactobacillaceae;g__Pediococcus
ASV219	0	0	0	0	1391	0	0	0	0	0	0	0	0	0	0	0	0	0	0	0	0	0	0	0	0	0	0	0	0	0	0	0	0	0	0	0	0	0	0	0	0	0	k__Bacteria;p__Proteobacteria;c__Gammaproteobacteria;o__Pseudomonadales;f__Moraxellaceae;g__Acinetobacter
ASV220	0	0	0	0	0	0	0	0	2	0	0	0	0	18	0	0	0	0	0	11	38	0	755	0	44	3	21	0	0	0	0	0	4	0	8	35	78	25	181	0	152	7	k__Bacteria;p__Deinococcota;c__Deinococci;o__Deinococcales;f__Deinococcaceae;g__Deinococcus
ASV221	0	0	0	0	0	0	0	0	0	0	0	0	0	15	0	14	0	13	52	34	95	8	58	22	57	0	35	48	31	0	22	158	17	19	0	105	128	42	267	24	92	24	k__Bacteria;p__Firmicutes;c__Clostridia;o__Lachnospirales;f__Lachnospiraceae;g__Dorea
ASV222	0	0	21	0	0	9	19	3	8	0	11	16	55	7	0	7	514	7	5	7	8	0	25	2	29	13	6	36	0	167	38	4	22	19	0	26	23	154	35	10	56	11	k__Bacteria;p__Firmicutes;c__Negativicutes;o__Veillonellales-Selenomonadales;f__Veillonellaceae;g__Megasphaera;s__Megasphaera_elsdenii
ASV223	36	46	739	16	48	101	0	28	0	0	0	0	116	42	0	30	0	0	0	0	0	0	0	0	0	0	0	0	0	0	50	33	33	36	0	0	0	0	0	0	0	0	k__Bacteria;p__Actinobacteria;c__unidentified_Actinobacteria;o__Bifidobacteriales;f__Bifidobacteriaceae;g__Bifidobacterium
ASV224	707	430	2	4	4	3	0	0	29	0	0	0	0	0	0	4	0	0	59	7	8	0	11	0	2	0	0	2	12	0	0	4	14	5	19	16	0	0	0	0	7	3	k__Bacteria
ASV225	0	0	0	0	0	0	0	5	8	0	0	0	0	32	0	0	0	0	0	78	7	231	0	0	0	0	0	0	0	9	59	6	12	15	0	0	91	111	11	642	28	0	k__Bacteria;p__Proteobacteria;c__Gammaproteobacteria;o__Pseudomonadales;f__Pseudomonadaceae;g__Pseudomonas
ASV226	0	0	0	0	0	0	0	0	0	0	0	83	9	0	0	0	252	0	0	277	0	0	0	0	0	0	6	0	0	0	0	0	39	0	0	647	0	0	0	18	0	0	k__Bacteria;p__Fusobacteriota;c__Fusobacteriia;o__Fusobacteriales;f__Leptotrichiaceae;g__Sneathia
ASV227	0	0	0	0	0	0	0	0	0	0	0	16	9	0	0	117	46	18	0	0	0	0	0	0	0	0	0	0	0	1109	0	0	15	0	0	0	0	0	0	0	0	0	k__Bacteria;p__Bacteroidota;c__Bacteroidia;o__Cytophagales;f__Cyclobacteriaceae;g__Algoriphagus
ASV228	0	151	112	0	0	0	0	0	0	0	0	0	0	0	0	0	0	0	0	0	22	0	61	56	11	0	0	0	0	0	0	0	0	0	0	20	64	37	121	0	39	633	k__Bacteria;p__Firmicutes;c__Bacilli;o__Bacillales
ASV229	0	0	0	0	0	0	0	0	0	0	0	0	0	1323	0	0	0	0	0	0	0	0	0	0	0	0	0	0	0	0	0	0	0	0	0	0	0	0	0	0	0	0	k__Bacteria;p__Proteobacteria;c__Alphaproteobacteria;o__Rickettsiales;f__Mitochondria;g__unidentified_Mitochondria
ASV230	8	6	13	0	17	0	0	191	0	0	15	42	107	0	127	26	0	0	28	0	0	0	36	0	0	0	0	49	0	127	369	41	0	74	0	11	0	12	0	0	17	0	k__Bacteria;p__Proteobacteria;c__Alphaproteobacteria;o__Rhizobiales;f__Xanthobacteraceae;g__Bradyrhizobium
ASV231	0	0	0	0	0	5	0	10	12	9	0	0	0	0	0	0	0	9	6	34	0	0	0	62	0	0	38	0	0	0	0	0	6	68	0	8	0	20	0	1024	3	0	k__Bacteria;p__Proteobacteria;c__Gammaproteobacteria;o__Enterobacterales;f__Vibrionaceae;g__Photobacterium
ASV232	0	0	0	0	0	0	0	0	0	85	0	0	0	0	0	0	0	17	0	0	0	0	46	65	0	0	0	0	0	0	0	54	0	22	0	0	55	47	37	0	295	590	k__Bacteria;p__Actinobacteria;c__unidentified_Actinobacteria;o__Corynebacteriales;f__Corynebacteriaceae;g__Corynebacterium
ASV233	47	70	76	0	63	0	0	0	0	0	0	20	20	0	0	119	0	0	0	0	63	0	147	23	71	0	0	0	0	0	0	0	0	0	0	0	0	61	45	0	82	399	k__Bacteria;p__Proteobacteria;c__Gammaproteobacteria;o__Enterobacterales;f__Erwiniaceae;g__Pantoea
ASV234	0	0	0	0	0	0	0	0	0	0	0	22	0	0	0	244	24	0	0	0	11	0	25	0	0	0	0	0	0	953	0	0	15	0	0	0	0	0	5	0	0	0	k__Bacteria;p__Proteobacteria;c__Alphaproteobacteria;o__Rhodobacterales;f__Rhodobacteraceae
ASV235	0	0	0	0	0	0	0	0	0	0	1298	0	0	0	0	0	0	0	0	0	0	0	0	0	0	0	0	0	0	0	0	0	0	0	0	0	0	0	0	0	0	0	k__Bacteria;p__Bacteroidota;c__Bacteroidia;o__Bacteroidales;f__Muribaculaceae;g__;s__
ASV236	0	11	142	0	0	12	0	460	20	0	0	0	0	7	0	0	0	11	21	23	14	0	55	0	0	0	0	0	29	217	26	6	0	82	2	8	32	20	9	35	19	29	k__Bacteria;p__Firmicutes;c__Negativicutes;o__Veillonellales-Selenomonadales;f__Veillonellaceae;g__Dialister;s__
ASV237	115	116	972	0	84	0	0	0	0	0	0	0	0	0	0	0	0	0	0	0	0	0	0	0	0	0	0	0	0	0	0	0	0	0	0	0	0	0	0	0	0	0	k__Bacteria;p__Firmicutes;c__Clostridia;o__Peptostreptococcales-Tissierellales;f__Family_XI;g__Anaerosalibacter
ASV238	0	0	0	52	0	0	0	0	0	0	0	0	0	34	0	0	0	10	28	53	42	4	124	0	145	6	27	0	0	7	25	0	40	0	13	44	128	60	123	211	83	27	k__Bacteria;p__Firmicutes;c__Clostridia;o__Oscillospirales;f__Ruminococcaceae;g__Ruminococcus
ASV239	35	22	835	0	390	0	0	0	0	0	0	0	0	0	0	0	0	0	0	0	0	0	0	0	0	0	0	0	0	0	0	0	0	0	0	0	0	0	0	0	0	0	k__Bacteria;p__Cyanobacteria;c__Cyanobacteriia;o__Chloroplast;f__unidentified_Chloroplast;g__unidentified_Chloroplast
ASV240	0	0	0	0	0	0	0	0	0	0	0	117	9	0	0	997	0	0	0	0	0	0	0	0	0	0	0	0	0	0	0	0	111	0	0	0	0	0	33	0	0	0	k__Bacteria;p__Proteobacteria;c__Alphaproteobacteria;o__Rickettsiales;f__Mitochondria;g__unidentified_Mitochondria
ASV241	5	70	0	0	15	0	6	0	4	3	120	44	0	17	0	6	0	13	0	44	31	5	39	0	49	0	17	8	0	0	0	143	15	0	23	62	114	24	90	207	84	8	k__Bacteria;p__Firmicutes;c__Bacilli;o__Erysipelotrichales;f__Erysipelatoclostridiaceae;g__Erysipelotrichaceae_UCG-003
ASV242	32	42	1058	0	39	0	0	0	0	0	0	0	0	0	0	0	0	0	0	0	0	0	0	0	0	0	0	30	64	0	0	0	0	0	0	0	0	0	0	0	0	0	k__Bacteria;p__Firmicutes;c__Bacilli;o__Bacillales;f__Bacillaceae;g__Bacillus
ASV243	213	265	251	0	156	29	287	0	0	0	0	0	0	0	0	0	0	0	0	0	0	0	0	0	0	0	0	31	18	0	0	0	0	0	0	0	0	0	0	0	0	0	k__Bacteria;p__Proteobacteria;c__Alphaproteobacteria;o__Acetobacterales;f__Acetobacteraceae;g__Acetobacter
ASV244	0	0	0	0	0	0	0	0	0	0	0	0	0	6	0	0	0	0	130	15	49	7	154	7	218	0	40	0	3	0	0	0	0	0	3	59	196	53	107	83	107	12	k__Bacteria;p__Firmicutes;c__Clostridia;o__Oscillospirales;f__Ruminococcaceae;g__CAG-352;s__
ASV245	0	0	0	0	0	0	0	0	0	0	0	0	22	0	27	0	0	0	0	0	0	1025	0	0	0	0	0	0	0	0	0	0	0	0	0	0	173	0	0	0	0	0	k__Bacteria;p__Actinobacteria;c__unidentified_Actinobacteria;o__Streptomycetales;f__Streptomycetaceae;g__Streptomyces
ASV246	0	0	0	85	0	0	0	0	14	0	0	0	0	0	0	0	960	0	0	0	0	0	0	0	0	0	0	4	0	31	0	143	0	0	0	0	0	0	0	0	0	0	k__Bacteria;p__Firmicutes;c__Clostridia;o__Peptostreptococcales-Tissierellales;f__Peptostreptococcaceae;g__Peptostreptococcus
ASV247	0	0	0	0	0	0	17	25	54	15	14	16	252	21	10	24	0	22	11	0	8	0	53	0	0	8	0	56	0	13	141	45	42	124	0	0	11	183	28	0	24	17	k__Bacteria;p__Firmicutes;c__Bacilli;o__Lactobacillales;f__Lactobacillaceae;g__Lactobacillus;s__Lactobacillus_intestinalis
ASV248	0	0	0	1137	0	0	19	0	0	0	0	0	0	0	0	0	0	0	33	0	0	0	0	0	7	0	0	0	0	0	0	0	0	0	0	3	0	0	0	0	0	0	k__Bacteria;p__Proteobacteria;c__Gammaproteobacteria;o__Xanthomonadales;f__Xanthomonadaceae;g__Stenotrophomonas
ASV249	6	0	6	0	497	0	0	0	0	0	0	0	0	687	0	0	0	0	0	0	0	0	0	0	0	0	0	0	0	0	0	0	0	0	0	0	0	0	0	0	0	0	k__Bacteria;p__Firmicutes;c__Bacilli;o__Lactobacillales;f__Lactobacillaceae;g__Lactobacillus;s__Lactobacillus_jensenii
ASV250	0	0	57	428	57	61	156	0	71	0	0	0	0	0	11	0	0	0	28	0	0	0	36	0	0	0	0	69	203	0	0	0	0	0	0	0	0	0	0	11	0	0	k__Bacteria;p__Proteobacteria;c__Gammaproteobacteria;o__Enterobacterales;f__Vibrionaceae;g__Vibrio
ASV251	0	0	0	0	0	0	0	0	0	0	0	0	0	0	0	0	0	0	43	56	39	5	110	0	192	3	45	26	32	0	0	0	0	0	0	72	135	52	48	115	193	22	k__Bacteria;p__Firmicutes;c__Clostridia;o__Peptostreptococcales-Tissierellales;f__Peptostreptococcaceae;g__Intestinibacter;s__
ASV252	0	0	0	0	0	0	0	137	0	0	0	0	0	0	0	0	438	0	0	6	6	0	7	0	21	0	145	0	0	330	29	0	0	34	0	12	11	7	0	0	0	0	k__Bacteria;p__Firmicutes;c__Clostridia;o__Peptostreptococcales-Tissierellales;f__Family_XI;g__Anaerococcus
ASV253	0	0	0	0	0	0	0	0	0	0	0	0	0	0	0	0	0	0	0	0	0	998	0	0	0	0	0	0	0	0	0	0	0	0	0	0	179	0	0	0	0	0	k__Bacteria;p__Actinobacteriota;c__Thermoleophilia;o__Solirubrobacterales;f__67-14;g__;s__
ASV254	0	0	0	0	0	0	0	0	0	2	0	0	0	361	0	0	0	0	0	0	0	0	0	0	0	0	0	0	0	318	0	0	0	13	473	0	0	0	0	0	0	0	k__Bacteria;p__Proteobacteria;c__Alphaproteobacteria;o__Acetobacterales;f__Acetobacteraceae;g__Acetobacter
ASV255	9	0	0	0	0	31	35	0	52	0	6	0	0	0	0	0	0	18	0	41	42	0	33	27	27	16	0	56	54	0	23	95	0	8	0	0	74	142	210	0	87	77	k__Bacteria;p__Firmicutes;c__Clostridia;o__Clostridiales;f__Clostridiaceae;g__Clostridium_sensu_stricto_1
ASV256	0	0	0	0	0	0	0	0	0	0	0	0	0	0	0	0	0	0	0	0	0	0	0	0	0	0	0	0	0	0	0	0	0	0	0	0	0	0	0	1151	0	0	k__Bacteria
ASV257	0	0	0	297	0	0	0	0	0	0	0	0	16	0	11	4	0	0	10	33	67	0	71	14	50	0	31	26	19	0	9	21	12	18	0	14	80	26	102	91	113	11	k__Bacteria;p__Bacteroidota;c__Bacteroidia;o__Bacteroidales;f__Bacteroidaceae;g__Bacteroides;s__Bacteroides_caccae
ASV258	0	0	0	0	0	0	0	0	0	0	0	49	18	0	0	380	21	11	0	0	0	0	0	0	0	0	0	0	0	658	0	0	7	0	0	0	0	0	0	0	0	0	k__Bacteria;p__Proteobacteria;c__Alphaproteobacteria;o__Sphingomonadales;f__Sphingomonadaceae;g__Erythrobacter
ASV259	0	0	0	0	0	0	0	237	0	0	0	0	70	0	0	11	0	68	0	0	0	0	0	0	0	0	0	0	0	75	308	0	119	178	76	0	0	0	0	0	0	0	k__Bacteria;p__Proteobacteria;c__Gammaproteobacteria;o__Burkholderiales;f__Burkholderiaceae;g__Burkholderia-Caballeronia-Paraburkholderia
ASV260	12	0	0	0	66	0	737	8	5	9	5	23	96	0	0	17	0	2	9	0	5	0	0	0	0	0	0	0	0	9	57	21	11	39	8	0	0	0	0	0	0	0	k__Bacteria;p__Proteobacteria;c__Gammaproteobacteria;o__Pseudomonadales;f__Halomonadaceae;g__Halomonas
ASV261	0	0	72	0	0	168	23	0	0	0	0	0	0	16	0	0	0	0	47	60	39	0	94	15	135	0	54	24	0	0	0	0	0	0	14	29	171	0	53	0	71	53	k__Bacteria;p__Firmicutes;c__Clostridia;o__Lachnospirales;f__Lachnospiraceae;g__Roseburia;s__Roseburia_intestinalis
ASV262	0	0	0	0	0	0	0	0	0	0	1131	0	0	0	0	0	0	0	0	0	0	0	0	0	0	0	0	0	0	0	0	0	0	0	0	0	0	0	0	0	0	0	k__Bacteria
ASV263	0	0	0	0	0	0	0	722	0	0	0	0	0	0	0	0	0	0	0	0	0	0	0	0	0	0	0	0	0	361	14	0	0	31	0	0	0	0	0	0	0	0	k__Bacteria;p__Fusobacteriota;c__Fusobacteriia;o__Fusobacteriales;f__Fusobacteriaceae;g__Fusobacterium
ASV264	43	0	75	0	1009	0	0	0	0	0	0	0	0	0	0	0	0	0	0	0	0	0	0	0	0	0	0	0	0	0	0	0	0	0	0	0	0	0	0	0	0	0	k__Bacteria;p__Cyanobacteria;c__Cyanobacteriia;o__Chloroplast;f__unidentified_Chloroplast;g__unidentified_Chloroplast
ASV265	0	0	0	0	0	0	0	0	14	0	0	1027	72	0	0	0	0	0	0	0	0	0	0	0	0	0	0	0	0	0	0	0	0	0	0	0	0	0	0	0	0	0	k__Bacteria;p__Bacteroidota;c__Bacteroidia;o__Bacteroidales;f__Prevotellaceae;g__Prevotella;s__Prevotella_amnii
ASV266	29	20	169	0	20	0	0	0	18	35	15	80	24	0	2	65	0	458	16	0	0	2	0	4	0	0	0	0	0	0	0	28	32	84	0	0	0	0	0	0	0	0	k__Bacteria;p__Actinobacteria;c__unidentified_Actinobacteria;o__Actinomycetales;f__Actinomycetaceae;g__;s__
ASV267	80	54	750	0	41	16	23	0	0	0	0	0	0	0	0	0	0	0	0	0	0	0	0	0	0	0	0	0	43	46	0	0	0	0	47	0	0	0	0	0	0	0	k__Bacteria;p__Firmicutes;c__Bacilli;o__Bacillales;f__Bacillaceae;g__Oceanobacillus
ASV268	0	0	0	0	0	0	0	418	15	16	0	0	141	0	0	0	0	68	0	0	0	0	0	0	0	0	0	18	0	34	197	16	69	101	0	0	0	0	0	0	0	0	k__Bacteria;p__Acidobacteriota;c__Acidobacteriae;o__Subgroup_2;f__;g__;s__
ASV269	0	0	0	0	0	0	0	0	0	0	0	20	25	0	0	119	56	13	0	0	0	0	0	0	0	0	0	0	0	841	0	0	17	0	0	0	0	0	0	0	0	0	k__Bacteria;p__Bacteroidota;c__Rhodothermia;o__Balneolales;f__Balneolaceae;g__Balneola;s__
ASV270	159	19	8	48	12	0	0	0	6	0	6	0	0	57	0	0	0	0	100	16	41	0	146	0	86	0	7	0	0	0	0	6	10	9	4	45	84	18	102	3	57	34	k__Bacteria;p__Actinobacteria;c__unidentified_Actinobacteria;o__Frankiales;f__Geodermatophilaceae;g__Blastococcus;s__Blastococcus_aggregatus
ASV271	21	9	0	0	0	20	47	10	26	12	0	14	61	52	0	10	277	23	8	33	0	0	25	0	28	0	0	88	7	139	13	24	23	40	0	0	0	0	25	41	0	0	k__Bacteria;p__Firmicutes;c__Bacilli;o__Lactobacillales;f__Streptococcaceae;g__Streptococcus
ASV272	0	0	0	0	0	0	0	0	0	0	0	0	0	0	30	0	0	0	0	0	0	971	0	0	0	0	0	0	0	0	0	0	0	0	0	0	71	0	0	0	0	0	k__Bacteria;p__Bacteroidota;c__Bacteroidia;o__Chitinophagales;f__Chitinophagaceae;g__Puia;s__
ASV273	0	0	0	0	0	0	0	0	117	0	92	233	174	0	0	312	0	37	30	0	0	0	0	0	0	0	0	0	0	0	0	0	76	0	0	0	0	0	0	0	0	0	k__Bacteria;p__Proteobacteria;c__Gammaproteobacteria;o__Burkholderiales;f__Comamonadaceae
ASV274	36	44	12	4	42	0	0	656	0	0	0	8	0	0	0	0	0	0	0	0	0	0	0	0	0	0	0	0	0	159	16	0	0	91	0	0	0	0	0	0	0	0	k__Bacteria;p__Firmicutes;c__Negativicutes;o__Veillonellales-Selenomonadales;f__Veillonellaceae;g__Dialister
ASV275	0	0	0	0	0	0	0	0	0	0	0	0	0	0	14	0	0	0	0	0	0	878	0	0	0	0	0	0	0	0	0	0	0	0	0	0	173	0	0	0	0	0	k__Bacteria;p__Proteobacteria;c__Gammaproteobacteria;o__Xanthomonadales;f__Rhodanobacteraceae;g__Rhodanobacter
ASV276	0	0	0	0	0	0	0	434	0	10	23	0	50	0	0	0	0	39	18	0	0	0	0	0	0	0	0	0	0	0	171	22	120	131	31	0	0	0	0	0	0	0	k__Bacteria;p__unidentified_Bacteria;c__Acidobacteriae;o__Acidobacteriales;f__;g__;s__
ASV277	0	0	0	0	0	0	0	0	0	0	1037	0	0	0	0	0	0	0	0	0	0	0	0	0	0	0	0	0	0	0	0	0	0	0	0	0	0	0	0	0	0	0	k__Bacteria;p__Proteobacteria;c__Gammaproteobacteria;o__R7C24;f__;g__;s__
ASV278	0	0	0	0	0	0	0	0	437	0	350	111	14	0	0	90	0	20	0	0	0	0	0	0	0	0	0	0	0	0	0	0	13	0	0	0	0	0	0	0	0	0	k__Bacteria
ASV279	0	0	36	0	0	14	10	0	132	0	11	40	32	163	0	9	11	15	0	25	22	0	21	0	15	13	8	21	0	10	4	11	19	6	39	25	19	219	27	0	40	14	k__Bacteria;p__Firmicutes;c__Clostridia;o__Lachnospirales;f__Lachnospiraceae
ASV280	34	0	996	0	0	0	0	0	0	0	0	0	0	0	0	0	0	0	0	0	0	0	0	0	0	0	0	0	0	0	0	0	0	0	0	0	0	0	0	0	0	0	k__Bacteria;p__Cyanobacteria;c__Cyanobacteriia;o__Chloroplast;f__unidentified_Chloroplast;g__unidentified_Chloroplast
ASV281	0	0	0	1029	0	0	0	0	0	0	0	0	0	0	0	0	0	0	0	0	0	0	0	0	0	0	0	0	0	0	0	0	0	0	0	0	0	0	0	0	0	0	k__Bacteria;p__Fusobacteriota;c__Fusobacteriia;o__Fusobacteriales;f__Fusobacteriaceae;g__Fusobacterium;s__Fusobacterium_necrogenes
ASV282	0	0	0	0	0	0	0	0	29	0	999	0	0	0	0	0	0	0	0	0	0	0	0	0	0	0	0	0	0	0	0	0	0	0	0	0	0	0	0	0	0	0	k__Bacteria;p__Firmicutes;c__Bacilli;o__Lactobacillales;f__Lactobacillaceae;g__Lactiplantibacillus
ASV283	0	0	0	0	0	0	0	0	0	0	0	0	0	0	0	0	0	0	0	0	33	81	0	46	0	0	11	0	0	60	0	0	0	37	59	35	60	36	42	0	64	464	k__Bacteria;p__Firmicutes;c__Bacilli;o__Bacillales
ASV284	0	0	0	0	0	0	0	0	0	0	0	0	0	17	0	0	0	0	28	13	69	0	78	13	110	0	46	25	0	5	0	0	11	0	14	72	122	29	192	0	156	25	k__Bacteria;p__Firmicutes;c__Clostridia;o__Lachnospirales;f__Lachnospiraceae;g__Lachnospira;s__
ASV285	0	0	0	0	0	0	0	0	0	0	0	0	0	0	15	0	0	0	0	0	0	935	0	0	0	0	0	0	0	0	0	0	0	0	0	0	70	0	0	0	0	0	k__Bacteria;p__Bacteroidota;c__Bacteroidia;o__Sphingobacteriales;f__Sphingobacteriaceae;g__Mucilaginibacter
ASV286	0	0	0	0	0	0	0	0	19	0	982	0	0	0	0	0	0	0	0	0	0	0	0	0	0	0	0	0	0	0	0	0	0	0	0	0	0	9	0	0	0	0	k__Bacteria;p__Bacteroidota;c__Bacteroidia;o__Bacteroidales;f__Marinifilaceae;g__Butyricimonas
ASV287	145	24	71	158	32	0	0	0	0	0	0	0	0	0	0	0	0	0	7	7	0	0	0	33	12	2	0	0	0	0	0	0	0	9	0	0	0	12	0	0	0	0	k__Bacteria
ASV288	0	0	0	0	0	0	0	0	25	0	982	0	0	0	0	0	0	0	0	0	0	0	0	0	0	0	0	0	0	0	0	0	0	0	0	0	0	0	0	0	0	0	k__Bacteria;p__Firmicutes;c__Bacilli;o__Lactobacillales;f__Lactobacillaceae;g__Limosilactobacillus
ASV289	26	40	392	0	0	41	90	0	31	0	0	0	0	0	0	0	0	0	53	0	0	0	14	19	0	0	0	52	200	0	0	0	0	0	0	18	15	10	0	0	0	0	k__Bacteria;p__Firmicutes;c__Bacilli;o__Bacillales;f__Bacillaceae;g__Bacillus
ASV290	0	0	0	0	0	0	0	0	0	0	0	0	0	126	0	0	0	0	37	9	40	5	118	6	139	0	31	0	0	0	0	2	0	0	16	26	142	82	91	0	97	33	k__Bacteria;p__Firmicutes;c__Clostridia;o__Clostridiales;f__Clostridiaceae;g__Clostridium_sensu_stricto_7
ASV291	0	0	0	0	0	0	0	0	0	0	0	0	0	0	0	0	954	0	0	0	0	0	0	0	0	0	0	0	0	43	0	0	0	0	0	0	0	0	0	0	0	0	k__Bacteria;p__Firmicutes;c__Clostridia;o__Peptostreptococcales-Tissierellales;f__Family_XI;g__Parvimonas;s__
ASV292	0	0	0	0	0	0	0	0	0	0	0	0	993	0	0	0	0	0	0	0	0	0	0	0	0	0	0	0	0	0	0	0	0	0	0	0	0	0	0	0	0	0	k__Bacteria
ASV293	0	0	0	0	0	0	0	0	50	0	925	0	0	0	0	0	0	0	0	0	0	0	0	0	0	0	0	0	0	0	0	0	0	0	0	0	0	0	0	15	0	0	k__Bacteria;p__Proteobacteria;c__Gammaproteobacteria;o__Burkholderiales;f__Oxalobacteraceae;g__Massilia
ASV294	0	0	0	0	0	0	0	0	0	0	0	0	0	0	0	0	0	0	0	0	0	0	0	0	0	0	0	989	0	0	0	0	0	0	0	0	0	0	0	0	0	0	k__Archaea;p__Crenarchaeota;c__Nitrososphaeria;o__Nitrosopumilales;f__Nitrosopumilaceae;g__Candidatus_Nitrosopumilus;s__
ASV295	0	0	0	0	0	16	21	12	144	0	0	51	64	0	0	86	0	14	80	0	24	0	45	0	0	66	0	20	19	0	0	0	36	41	0	0	13	38	175	0	22	0	k__Bacteria;p__Proteobacteria;c__Gammaproteobacteria;o__Burkholderiales;f__Comamonadaceae
ASV296	0	0	0	0	0	0	13	0	312	6	0	0	73	57	0	15	185	10	0	0	0	0	6	0	0	0	0	0	0	75	11	17	55	45	0	0	0	36	47	15	8	0	k__Bacteria;p__Bacteroidota;c__Bacteroidia;o__Bacteroidales;f__Prevotellaceae;g__Prevotella_9
ASV297	10	0	142	160	0	5	0	0	0	6	0	0	0	0	6	0	0	0	0	0	0	2	97	0	53	0	0	0	0	0	0	0	16	0	36	11	62	64	155	53	74	30	k__Bacteria;p__Bacteroidota;c__Bacteroidia;o__Bacteroidales;f__Tannerellaceae;g__Parabacteroides
ASV298	0	0	0	0	0	0	0	0	32	0	942	0	0	0	0	0	0	0	0	0	0	0	0	0	0	0	0	0	0	0	0	0	0	0	0	0	0	0	0	0	0	0	k__Bacteria;p__Myxococcota;c__bacteriap25;o__;f__;g__;s__
ASV299	0	0	0	0	8	4	32	0	0	0	0	0	0	36	0	0	0	0	534	26	41	0	61	0	0	0	13	31	8	0	0	0	0	0	12	9	8	0	43	71	26	7	k__Bacteria;p__Proteobacteria;c__Alphaproteobacteria;o__Sphingomonadales;f__Sphingomonadaceae;g__Sphingomonas
ASV300	15	0	0	0	0	0	0	0	22	0	0	0	0	14	0	0	0	5	25	15	20	0	55	0	156	0	33	0	0	0	0	0	0	0	11	47	141	165	157	12	49	25	k__Bacteria;p__Firmicutes;c__Clostridia;o__Lachnospirales;f__Lachnospiraceae;g__Lachnospiraceae_UCG-001;s__
ASV301	0	0	0	0	0	0	0	0	0	0	0	0	0	0	0	0	0	0	0	9	0	0	0	0	15	0	0	0	0	0	0	0	0	0	0	0	0	927	6	0	0	4	k__Archaea;p__Euryarchaeota;c__Methanobacteria;o__Methanobacteriales;f__Methanobacteriaceae;g__Methanobrevibacter
ASV302	133	30	18	0	7	0	0	0	0	0	0	0	34	302	0	0	128	0	0	0	0	0	0	0	113	0	11	0	0	35	0	0	0	0	77	10	11	4	9	0	38	0	k__Bacteria;p__Firmicutes;c__Bacilli;o__Erysipelotrichales;f__Erysipelotrichaceae;g__Allobaculum;s__
ASV303	30	9	0	0	0	0	0	3	60	8	0	8	100	14	0	6	0	223	25	20	0	0	15	0	11	0	0	0	9	0	6	8	219	35	0	0	0	98	19	11	22	0	k__Bacteria;p__Bacteroidota;c__Bacteroidia;o__Bacteroidales;f__Bacteroidaceae;g__Bacteroides;s__Bacteroides_coprocola
ASV304	0	0	0	7	0	6	13	0	0	0	0	0	0	0	10	0	17	0	39	26	24	0	28	0	9	16	9	29	8	34	0	0	0	0	0	14	37	409	68	36	74	46	k__Bacteria;p__Firmicutes;c__Bacilli;o__Lactobacillales;f__Lactobacillaceae;g__Lactobacillus
ASV305	0	0	0	0	0	0	0	0	0	0	0	0	0	0	0	0	0	0	64	0	56	4	100	22	71	0	66	38	0	0	0	0	15	0	8	80	74	40	107	47	125	41	k__Bacteria;p__Firmicutes;c__Clostridia;o__Lachnospirales;f__Lachnospiraceae;g__Anaerostipes
ASV306	0	0	0	0	0	0	0	0	47	0	896	0	0	0	0	0	0	7	0	4	0	0	0	0	0	0	0	0	0	0	0	0	0	0	0	0	0	0	0	0	0	0	k__Bacteria;p__Firmicutes;c__Clostridia;o__Oscillospirales;f__Ruminococcaceae;g__Ruminococcus;s__Clostridiaceae_bacterium_DJF_VR76
ASV307	0	0	0	0	0	0	3	0	0	0	0	0	0	11	0	0	0	0	28	6	38	0	78	8	274	3	37	0	0	0	0	0	0	0	7	26	122	80	75	0	127	25	k__Bacteria;p__Bacteroidota;c__Bacteroidia;o__Bacteroidales;f__Prevotellaceae;g__Alloprevotella;s__
ASV308	0	0	0	0	0	0	0	0	0	0	0	0	7	0	0	100	27	0	0	0	4	0	0	0	0	0	0	0	0	808	0	0	0	0	0	0	0	0	0	0	0	0	k__Bacteria;p__Proteobacteria;c__Alphaproteobacteria;o__Rhodobacterales;f__Rhodobacteraceae;g__Ruegeria
ASV309	0	0	0	0	0	0	0	0	0	0	0	0	0	25	0	0	0	0	0	0	55	0	36	101	58	0	0	0	0	0	0	0	0	0	0	0	58	44	135	0	35	396	k__Bacteria;p__Proteobacteria;c__Gammaproteobacteria;o__Enterobacterales;f__Enterobacteriaceae
ASV310	0	0	0	0	0	0	0	0	0	0	0	0	0	281	0	0	0	0	0	0	0	0	0	0	0	0	0	0	0	100	0	0	0	0	555	0	0	0	0	0	0	0	k__Bacteria;p__Proteobacteria;c__Alphaproteobacteria;o__Acetobacterales;f__Acetobacteraceae;g__Gluconobacter
ASV311	81	46	130	318	333	0	9	0	0	0	0	0	0	0	0	0	0	0	0	0	0	0	0	0	0	0	0	0	0	0	0	0	0	0	0	18	0	0	0	0	0	0	k__Bacteria;p__Proteobacteria;c__Alphaproteobacteria;o__Sphingomonadales;f__Sphingomonadaceae;g__Sphingomonas
ASV312	0	0	0	0	0	0	0	0	0	0	0	0	0	815	0	0	0	0	5	0	0	0	0	0	3	0	0	0	0	0	3	0	0	0	63	0	33	5	0	0	0	5	k__Bacteria;p__Firmicutes;c__Bacilli;o__Lactobacillales;f__Streptococcaceae;g__Streptococcus;s__Streptococcus_danieliae
ASV313	23	0	97	0	17	40	109	0	34	8	0	0	0	0	0	0	0	0	0	32	0	0	64	0	0	0	0	205	0	0	0	0	15	24	0	26	0	94	28	24	68	22	k__Bacteria;p__Firmicutes;c__Clostridia;o__Lachnospirales;f__Lachnospiraceae;g__[Ruminococcus]_torques_group
ASV314	0	0	0	0	0	0	0	0	0	0	0	30	10	0	0	212	34	22	9	0	0	0	0	0	0	0	0	0	0	589	0	0	24	0	0	0	0	0	0	0	0	0	k__Bacteria
ASV315	0	13	0	0	0	0	0	0	13	0	0	9	20	25	0	0	0	23	51	54	0	0	62	0	28	21	0	74	30	0	16	35	0	8	0	0	59	97	142	92	55	0	k__Bacteria;p__Firmicutes;c__Clostridia;o__Lachnospirales;f__Lachnospiraceae;g__Anaerostipes
ASV316	57	24	163	0	90	0	29	0	0	14	30	10	59	0	0	25	0	22	12	0	0	0	0	0	0	0	0	29	10	70	82	29	44	38	23	0	0	26	11	0	11	6	k__Bacteria;p__Firmicutes;c__Bacilli;o__Erysipelotrichales;f__Erysipelotrichaceae;g__Dubosiella;s__
ASV317	0	0	0	0	0	0	0	0	376	0	164	93	24	5	0	163	0	26	0	0	0	0	0	0	0	0	0	0	4	11	2	15	28	0	0	0	0	0	0	0	0	0	k__Bacteria;p__Proteobacteria;c__Gammaproteobacteria;o__Burkholderiales;f__Hydrogenophilaceae;g__Tepidiphilus
ASV318	25	39	268	0	19	0	0	0	0	0	0	0	0	0	0	0	0	0	0	0	0	0	36	0	45	0	0	0	16	0	0	19	0	24	0	26	60	83	81	94	75	0	k__Bacteria;p__Firmicutes;c__Clostridia;o__Lachnospirales;f__Lachnospiraceae;g__Roseburia;s__Roseburia_intestinalis
ASV319	0	0	0	0	0	0	0	0	870	0	0	0	0	0	0	0	0	0	0	0	0	0	0	0	0	0	0	0	0	0	0	34	0	0	0	0	0	0	0	0	0	0	k__Bacteria;p__Firmicutes;c__Bacilli;o__Bacillales;f__Planococcaceae
ASV320	0	0	0	0	0	0	0	0	16	0	692	0	20	0	0	49	0	0	0	0	0	0	0	0	0	0	0	0	0	81	0	0	15	0	0	0	0	0	0	31	0	0	k__Bacteria;p__Proteobacteria;c__Alphaproteobacteria;o__Rhodobacterales;f__Rhodobacteraceae
ASV321	0	0	0	0	0	0	0	0	0	0	0	0	0	0	0	0	0	0	0	0	0	0	75	61	0	0	0	0	0	0	0	0	0	0	0	0	0	76	116	0	115	460	k__Bacteria;p__Firmicutes;c__Bacilli;o__Bacillales;f__Planococcaceae
ASV322	0	0	0	29	0	0	0	0	0	0	0	0	0	0	0	0	0	0	335	0	124	0	61	26	54	0	0	0	0	0	0	0	0	0	0	51	39	63	70	0	49	0	k__Bacteria;p__Firmicutes;c__Bacilli;o__Lactobacillales;f__Lactobacillaceae;g__Pediococcus
ASV323	0	0	0	0	0	0	0	42	49	0	716	0	0	0	0	0	0	12	36	0	0	0	0	0	0	0	0	0	0	0	0	46	0	0	0	0	0	0	0	0	0	0	k__Bacteria;p__unidentified_Bacteria;c__Vicinamibacteria;o__Vicinamibacterales
ASV324	0	0	0	0	0	0	0	0	26	0	796	66	0	0	0	7	0	0	0	5	0	0	0	0	0	0	0	0	0	0	0	0	0	0	0	0	0	0	0	0	0	0	k__Bacteria;p__Proteobacteria;c__Gammaproteobacteria;o__Enterobacterales;f__Alteromonadaceae;g__Glaciecola
ASV325	0	12	0	0	0	0	0	0	0	0	0	0	10	0	0	3	579	0	0	34	2	0	0	0	6	0	8	0	0	0	0	7	0	0	0	236	0	0	0	0	0	0	k__Bacteria;p__Bacteroidota;c__Bacteroidia;o__Bacteroidales;f__Prevotellaceae;g__Prevotella;s__Prevotella_timonensis
ASV326	9	0	0	0	0	0	0	195	0	0	0	0	0	0	0	0	476	0	0	0	0	0	0	0	0	0	0	0	0	189	19	0	0	7	0	0	0	0	0	0	0	0	k__Bacteria;p__Firmicutes;c__Clostridia;o__Peptostreptococcales-Tissierellales;f__Family_XI;g__Peptoniphilus;s__Peptoniphilus_lacrimalis
ASV327	0	0	0	0	0	0	0	0	54	0	822	0	0	0	0	0	0	0	0	0	0	0	0	0	0	0	0	0	0	8	6	0	0	0	0	0	0	0	0	0	0	0	k__Bacteria;p__Firmicutes;c__Clostridia;o__Oscillospirales;f__Ruminococcaceae;g__Candidatus_Soleaferrea;s__
ASV328	0	0	0	0	0	0	16	0	6	0	0	36	0	0	0	0	0	12	21	128	57	0	62	9	39	0	26	22	25	0	4	25	16	8	0	0	57	58	114	94	34	18	k__Bacteria;p__Bacteroidota;c__Bacteroidia;o__Bacteroidales;f__Bacteroidaceae;g__Bacteroides;s__Bacteroides_stercoris
ASV329	0	0	0	0	0	0	0	0	0	0	0	0	0	0	0	0	0	0	0	392	0	0	0	0	0	0	0	0	0	0	0	0	0	0	0	0	0	0	0	494	0	0	k__Bacteria;p__Firmicutes;c__Bacilli;o__Lactobacillales;f__Lactobacillaceae;g__Bombilactobacillus;s__Lactobacillus_sp_SF6D
ASV330	0	0	0	0	0	0	0	0	35	0	836	0	0	0	0	0	0	0	0	0	0	0	0	0	0	0	0	0	0	0	0	0	0	0	0	0	0	0	0	0	0	0	k__Bacteria;p__Actinobacteriota;c__Thermoleophilia;o__Solirubrobacterales;f__67-14;g__;s__
ASV331	0	0	0	0	0	0	0	0	0	0	4	0	0	0	792	0	0	0	0	0	0	0	0	0	0	24	0	0	0	0	0	0	0	0	0	15	34	0	0	0	0	0	k__Bacteria;p__Actinobacteria;c__unidentified_Actinobacteria;o__Micrococcales;f__Microbacteriaceae;g__Agromyces
ASV332	0	0	0	34	0	0	0	0	0	0	0	0	0	0	0	0	798	0	0	0	0	0	0	0	0	0	0	0	0	21	0	0	0	0	0	0	0	0	0	0	0	0	k__Bacteria;p__Firmicutes;c__Clostridia;o__Peptostreptococcales-Tissierellales;f__Family_XI;g__Anaerococcus;s__Anaerococcus_lactolyticus
ASV333	0	0	0	0	0	0	0	0	0	0	0	0	0	16	0	0	0	0	0	0	58	0	40	0	0	0	0	0	0	0	0	0	0	0	0	0	0	47	103	0	52	535	k__Bacteria;p__Proteobacteria;c__Gammaproteobacteria;o__Pseudomonadales;f__Pseudomonadaceae;g__Pseudomonas
ASV334	0	0	0	0	0	0	0	0	22	0	827	0	0	0	0	0	0	0	0	0	0	0	0	0	0	0	0	0	0	0	0	0	0	0	0	0	0	0	0	0	0	0	k__Bacteria;p__Proteobacteria;c__Alphaproteobacteria;o__Rhodobacterales;f__Rhodobacteraceae
ASV335	0	0	0	848	0	0	0	0	0	0	0	0	0	0	0	0	0	0	0	0	0	0	0	0	0	0	0	0	0	0	0	0	0	0	0	0	0	0	0	0	0	0	k__Bacteria;p__Fusobacteriota;c__Fusobacteriia;o__Fusobacteriales;f__Fusobacteriaceae;g__Fusobacterium;s__Fusobacterium_necrogenes
ASV336	0	0	0	0	0	0	0	0	0	0	0	0	0	0	0	0	0	0	0	0	0	748	0	0	0	0	0	0	0	0	0	0	0	0	0	0	89	0	0	9	0	0	k__Bacteria;p__unidentified_Bacteria;c__Alphaproteobacteria;o__Micropepsales;f__Micropepsaceae;g__;s__
ASV337	0	16	25	0	11	0	7	39	17	0	13	16	43	9	53	0	0	0	73	0	10	244	28	32	0	0	6	23	11	6	9	36	0	0	17	0	74	0	0	18	6	0	k__Bacteria;p__Proteobacteria;c__Alphaproteobacteria;o__Rhizobiales;f__Devosiaceae;g__Devosia
ASV338	0	0	0	0	0	0	0	81	29	31	81	31	37	0	380	27	0	0	60	0	0	0	0	0	0	0	0	0	35	0	0	0	46	0	0	0	0	0	0	0	0	3	k__Bacteria;p__Acidobacteriota;c__Vicinamibacteria;o__Vicinamibacterales;f__Vicinamibacteraceae;g__;s__
ASV339	83	28	0	0	0	0	0	8	0	0	0	0	37	0	0	3	0	14	0	34	18	0	22	0	0	26	11	0	0	0	0	0	5	0	0	22	0	401	22	33	57	15	k__Bacteria;p__Bacteroidota;c__Bacteroidia;o__Bacteroidales;f__Bacteroidaceae;g__Bacteroides;s__Bacteroides_barnesiae
ASV340	0	0	0	0	0	0	0	0	763	0	15	46	0	0	0	0	0	0	0	0	0	0	0	0	0	0	0	2	0	0	0	13	0	0	0	0	0	0	0	0	0	0	k__Bacteria;p__Firmicutes;c__Bacilli;o__Thermicanales;f__Thermicanaceae;g__Thermicanus;s__Thermicanus_aegyptius
ASV341	25	7	0	0	0	0	0	8	74	0	9	0	42	47	4	0	31	53	11	17	10	0	23	10	0	9	0	0	0	43	31	15	92	41	9	9	30	129	39	17	0	0	k__Bacteria;p__Bacteroidota;c__Bacteroidia;o__Bacteroidales;f__Muribaculaceae;g__;s__
ASV342	0	0	16	0	0	0	0	0	19	0	0	0	22	19	0	11	74	25	3	3	0	0	0	0	7	0	0	4	2	0	24	2	89	18	0	0	4	159	9	316	5	0	k__Bacteria;p__Bacteroidota;c__Bacteroidia;o__Bacteroidales;f__Prevotellaceae;g__Prevotellaceae_UCG-001;s__
ASV343	0	0	0	0	0	0	0	3	18	9	0	0	3	7	0	0	0	17	0	33	18	3	32	12	106	3	12	51	15	19	27	0	25	8	0	32	65	45	96	111	48	13	k__Bacteria;p__Firmicutes;c__Negativicutes;o__Acidaminococcales;f__Acidaminococcaceae;g__Phascolarctobacterium
ASV344	0	0	0	0	0	0	0	0	0	0	0	0	0	0	0	0	0	0	0	6	10	0	41	15	287	0	0	0	0	0	0	0	0	0	0	124	80	102	37	0	100	0	Unassigned
ASV345	0	0	0	0	0	0	0	0	0	0	0	0	0	0	0	0	0	0	0	359	0	0	0	0	0	0	0	0	0	0	0	0	0	0	0	0	0	0	0	468	0	0	k__Bacteria;p__Firmicutes;c__Bacilli;o__Lactobacillales;f__Lactobacillaceae;g__Lactobacillus;s__Lactobacillus_melliventris
ASV346	29	40	297	0	23	9	27	0	10	0	0	0	0	0	0	0	0	0	92	0	74	0	25	0	6	7	8	29	13	48	4	0	14	0	0	6	6	6	26	9	11	0	k__Bacteria;p__Firmicutes;c__Bacilli;o__Lactobacillales;f__Streptococcaceae;g__Lactococcus
ASV347	0	0	0	0	0	0	0	0	0	0	0	0	0	0	0	0	0	0	0	0	0	699	0	0	0	0	0	0	0	0	0	0	0	0	0	0	120	0	0	0	0	0	k__Bacteria;p__unidentified_Bacteria;c__Vicinamibacteria;o__Vicinamibacterales;f__unidentified_Vicinamibacterales;g__unidentified_Vicinamibacterales;s__Acidobacteria_bacterium_SCN_69-37
ASV348	0	0	0	0	0	0	0	298	0	0	30	0	56	0	0	0	0	28	0	0	0	0	0	0	0	0	0	0	0	0	234	0	116	52	0	0	0	0	0	0	0	0	k__Bacteria;p__Acidobacteriota;c__Acidobacteriae;o__Subgroup_2;f__;g__;s__
ASV349	0	0	0	0	0	0	0	0	52	0	759	0	0	0	0	0	0	0	0	0	0	0	0	0	0	0	0	0	0	0	0	0	0	0	0	0	0	0	0	0	0	0	k__Bacteria;p__Proteobacteria;c__Gammaproteobacteria;o__Burkholderiales;f__Sutterellaceae;g__Parasutterella;s__
ASV350	123	32	124	96	349	0	0	0	0	0	0	0	0	0	0	0	0	0	0	0	8	0	53	0	0	0	0	0	0	0	0	0	0	0	0	0	7	0	0	0	18	0	k__Bacteria;p__Firmicutes;c__Bacilli;o__Lactobacillales;f__Streptococcaceae;g__Streptococcus;s__Streptococcus_dysgalactiae
ASV351	6	25	86	0	139	5	10	0	0	0	48	20	44	6	0	64	0	12	25	19	27	0	13	11	19	37	2	16	9	16	0	71	11	0	18	0	12	12	27	0	0	0	k__Bacteria;p__Proteobacteria;c__Alphaproteobacteria;o__Caulobacterales;f__Caulobacteraceae;g__Brevundimonas
ASV352	31	0	9	690	0	0	0	0	7	0	0	0	0	0	0	0	0	0	0	0	13	0	7	0	31	0	4	0	0	0	0	6	0	6	0	3	0	0	0	0	0	0	Unassigned
ASV353	0	0	0	0	0	0	806	0	0	0	0	0	0	0	0	0	0	0	0	0	0	0	0	0	0	0	0	0	0	0	0	0	0	0	0	0	0	0	0	0	0	0	Unassigned
ASV354	0	0	0	0	0	0	0	8	37	0	0	0	11	0	0	5	0	0	0	0	0	0	0	0	0	0	0	0	0	71	655	9	0	8	0	0	0	0	0	0	0	0	k__Bacteria;p__Firmicutes;c__Clostridia;o__Clostridiales;f__Clostridiaceae;g__Clostridium_sensu_stricto_1
ASV355	0	0	0	0	0	0	0	0	0	0	0	0	0	0	0	0	0	0	0	712	0	0	0	0	0	0	0	0	0	0	0	0	0	0	0	0	0	0	0	90	0	0	k__Bacteria;p__Proteobacteria;c__Gammaproteobacteria;o__Methylococcales;f__Methylomonadaceae
ASV356	0	0	0	0	0	0	12	0	14	19	0	0	20	72	0	33	243	48	34	4	12	0	0	0	39	0	2	0	5	54	30	6	0	5	20	11	29	13	37	10	15	4	k__Bacteria;p__Bacteroidota;c__Bacteroidia;o__Bacteroidales;f__Prevotellaceae;g__Alloprevotella;s__
ASV357	0	0	0	0	0	0	0	621	0	0	0	0	0	0	0	0	0	0	26	0	0	0	0	0	0	0	0	0	0	88	0	0	0	52	0	0	0	0	0	0	0	0	k__Bacteria;p__Bacteroidota;c__Bacteroidia;o__Bacteroidales;f__Porphyromonadaceae;g__Porphyromonas
ASV358	0	7	0	0	0	0	0	0	10	9	18	39	17	0	0	41	203	315	10	0	0	0	0	0	0	0	10	0	0	8	0	23	24	39	0	0	0	0	9	0	0	0	k__Bacteria;p__Actinobacteria;c__unidentified_Actinobacteria;o__Actinomycetales;f__Actinomycetaceae;g__Actinomyces
ASV359	0	0	0	0	0	0	0	125	55	49	66	50	46	0	76	42	0	33	88	0	0	0	0	0	0	0	0	0	0	0	0	103	23	23	0	0	0	0	0	0	0	0	k__Bacteria;p__Proteobacteria;c__Gammaproteobacteria;o__Burkholderiales;f__Nitrosomonadaceae;g__MND1;s__
ASV360	0	0	0	0	0	0	0	0	0	23	0	0	0	0	612	0	0	0	0	0	0	0	0	0	0	56	0	0	0	0	0	0	0	0	0	86	0	0	0	0	0	0	k__Bacteria;p__Firmicutes;c__Bacilli;o__Bacillales;f__Bacillaceae;g__Bacillus
ASV361	0	0	0	0	0	0	0	0	0	0	0	0	0	0	0	0	0	0	0	0	0	0	0	0	0	0	0	777	0	0	0	0	0	0	0	0	0	0	0	0	0	0	k__Archaea;p__Crenarchaeota;c__Nitrososphaeria;o__Nitrosopumilales;f__Nitrosopumilaceae;g__Candidatus_Nitrosopelagicus;s__
ASV362	0	0	16	0	11	0	31	0	0	0	0	0	0	0	0	0	0	0	0	0	54	0	0	0	25	14	0	63	0	0	0	0	0	18	0	0	0	0	463	0	26	55	k__Bacteria;p__Proteobacteria;c__Gammaproteobacteria;o__Enterobacterales;f__Yersiniaceae
ASV363	0	0	0	0	0	0	5	336	0	0	0	0	72	0	0	0	0	35	0	0	0	0	0	0	0	0	0	0	0	0	176	0	79	63	10	0	0	0	0	0	0	0	k__Bacteria;p__Acidobacteriota;c__Acidobacteriae;o__Subgroup_2;f__;g__;s__
ASV364	0	0	0	36	0	0	0	0	0	0	0	0	0	41	0	0	0	0	26	0	0	0	162	0	0	0	46	0	0	0	33	0	0	0	0	0	0	0	52	0	46	330	k__Bacteria;p__Proteobacteria;c__Gammaproteobacteria;o__Enterobacterales;f__Enterobacteriaceae
ASV365	0	0	82	0	0	0	11	0	0	0	0	0	0	23	0	0	0	0	0	0	0	0	0	37	47	0	25	0	0	0	0	0	0	0	0	0	0	35	48	0	59	403	k__Bacteria;p__Firmicutes;c__Bacilli;o__Staphylococcales;f__Staphylococcaceae;g__Staphylococcus
ASV366	0	0	0	0	0	0	0	329	0	0	0	0	0	0	0	0	0	0	0	0	0	0	0	0	0	0	0	0	0	339	47	0	3	47	0	0	0	0	0	0	0	0	k__Bacteria;p__Firmicutes;c__Clostridia;o__Peptostreptococcales-Tissierellales;f__Family_XI;g__Parvimonas
ASV367	0	0	0	0	0	0	0	341	0	20	0	0	66	0	0	0	0	31	0	0	0	0	0	0	0	0	0	0	14	18	154	20	0	100	0	0	0	0	0	0	0	0	k__Bacteria;p__Acidobacteriota;c__Acidobacteriae;o__Subgroup_2;f__;g__;s__
ASV368	0	0	0	0	0	0	0	0	7	0	0	0	83	11	0	11	0	19	0	33	0	0	0	0	48	18	0	0	0	0	16	0	14	0	0	0	4	471	13	0	14	2	k__Bacteria;p__Bacteroidota;c__Bacteroidia;o__Bacteroidales;f__Rikenellaceae;g__Rikenellaceae_RC9_gut_group;s__
ASV369	0	0	0	0	0	0	0	0	0	0	0	0	0	0	0	0	0	0	0	0	38	0	44	19	6	0	24	0	0	0	0	0	0	0	0	16	27	19	163	0	66	339	k__Bacteria;p__Firmicutes;c__Bacilli;o__Lactobacillales;f__Carnobacteriaceae;g__Jeotgalibaca
ASV370	0	0	0	635	0	0	0	0	0	0	0	0	0	0	0	0	0	0	0	0	0	0	0	0	0	0	0	0	0	0	0	0	0	0	0	0	0	0	0	119	0	0	k__Bacteria;p__Cyanobacteria;c__Cyanobacteriia;o__Chloroplast;f__unidentified_Chloroplast;g__unidentified_Chloroplast
ASV371	19	79	239	0	11	0	0	0	0	0	0	0	0	3	0	0	0	0	0	9	21	0	20	4	20	5	0	0	0	0	0	0	0	0	44	16	7	60	134	0	46	15	k__Bacteria;p__Proteobacteria;c__Gammaproteobacteria;o__Burkholderiales;f__Sutterellaceae;g__Sutterella
ASV372	0	0	0	0	0	0	0	0	0	0	0	0	0	0	658	0	0	0	0	0	0	0	0	0	0	48	0	0	0	0	0	0	0	0	0	46	0	0	0	0	0	0	k__Bacteria;p__Bacteroidota;c__Bacteroidia;o__Chitinophagales;f__Chitinophagaceae;g__Chitinophaga;s__Chitinophaga_japonensis
ASV373	0	0	0	0	0	0	0	8	35	8	10	506	33	0	0	0	0	0	12	0	0	0	0	0	0	0	0	0	0	0	0	23	0	91	0	0	0	0	0	23	0	0	k__Bacteria;p__Actinobacteria;c__unidentified_Actinobacteria;o__Bifidobacteriales;f__Bifidobacteriaceae;g__Gardnerella
ASV374	0	0	0	0	0	0	0	0	0	0	0	0	0	17	0	0	0	0	0	24	26	0	82	115	15	122	0	0	0	0	0	0	0	0	92	0	0	25	210	0	20	0	k__Bacteria;p__Proteobacteria;c__Gammaproteobacteria;o__Pseudomonadales;f__Pseudomonadaceae;g__Pseudomonas
ASV375	68	27	0	68	22	0	0	0	0	0	0	0	15	0	0	0	0	0	53	0	30	0	40	0	41	0	0	0	0	0	0	0	0	0	87	32	24	35	0	7	67	0	k__Bacteria
ASV376	0	0	0	0	0	0	0	0	0	0	0	0	8	13	0	0	0	0	0	0	61	0	41	0	0	0	0	0	0	0	0	0	0	0	0	57	49	25	62	356	75	0	k__Bacteria;p__Bacteroidota;c__Bacteroidia;o__Bacteroidales;f__Bacteroidaceae;g__Bacteroides;s__Bacteroides_stercoris
ASV377	0	0	0	0	0	0	0	0	0	0	0	0	0	0	0	0	0	0	0	0	0	0	19	0	31	0	12	0	0	0	0	0	0	0	0	0	15	561	57	0	35	16	k__Bacteria;p__Bacteroidota;c__Bacteroidia;o__Bacteroidales;f__Bacteroidaceae;g__Bacteroides;s__Bacteroides_caecicola
ASV378	0	0	0	0	0	0	0	251	0	0	31	0	49	6	0	0	0	47	0	0	0	0	0	0	0	0	0	0	0	0	161	25	77	56	43	0	0	0	0	0	0	0	k__Bacteria;p__RCP2-54;c__;o__;f__;g__;s__
ASV379	36	0	0	81	0	0	0	263	0	0	0	0	0	0	0	0	0	0	0	0	0	0	0	0	0	0	0	0	0	288	35	10	0	32	0	0	0	0	0	0	0	0	k__Bacteria;p__Firmicutes;c__Clostridia;o__Peptostreptococcales-Tissierellales;f__Family_XI;g__Parvimonas
ASV380	0	0	0	0	0	4	0	0	0	0	0	0	0	0	37	0	0	0	0	0	0	624	0	0	0	0	0	0	0	0	0	0	0	0	0	0	80	0	0	0	0	0	k__Bacteria;p__unidentified_Bacteria;c__Alphaproteobacteria;o__Micropepsales;f__Micropepsaceae;g__;s__
ASV381	4	0	738	0	0	0	0	0	0	0	0	0	0	0	0	0	0	0	0	0	0	0	0	0	0	0	0	0	0	0	0	0	0	0	0	0	0	0	0	0	0	0	k__Archaea;p__Euryarchaeota;c__Methanobacteria;o__Methanobacteriales;f__Methanobacteriaceae;g__Methanobrevibacter
ASV382	0	0	0	0	0	0	11	6	70	6	0	9	232	47	4	11	0	14	7	0	0	0	15	4	7	0	0	0	28	11	47	24	33	43	27	0	0	85	0	0	0	0	k__Bacteria;p__Bacteroidota;c__Bacteroidia;o__Bacteroidales;f__Muribaculaceae;g__;s__
ASV383	0	0	0	0	0	0	0	0	25	0	596	78	0	3	0	7	0	3	0	0	0	0	0	0	0	0	0	0	0	0	0	17	9	0	0	0	0	0	0	0	0	0	k__Bacteria;p__Proteobacteria;c__Gammaproteobacteria;o__Burkholderiales;f__Methylophilaceae;g__Methylotenera
ASV384	6	0	0	0	0	0	8	0	6	0	0	0	24	12	0	0	0	0	21	4	25	0	114	7	74	4	34	0	0	4	26	12	5	4	6	24	117	26	58	12	70	22	k__Bacteria;p__Firmicutes;c__Clostridia;o__Lachnospirales;f__Lachnospiraceae;g__Coprococcus;s__Coprococcus_catus
ASV385	0	10	0	0	0	3	0	0	4	0	0	0	8	51	2	0	43	6	59	23	5	0	6	7	25	15	9	0	0	27	3	0	7	11	7	5	10	320	7	6	34	8	k__Bacteria;p__Bacteroidota;c__Bacteroidia;o__Bacteroidales;f__Rikenellaceae;g__Rikenellaceae_RC9_gut_group;s__
ASV386	51	70	25	186	0	0	77	0	0	0	0	0	0	6	0	0	0	0	0	31	0	0	12	0	0	0	0	0	0	0	0	14	0	0	40	0	0	0	0	208	0	0	k__Bacteria;p__Proteobacteria;c__Gammaproteobacteria;o__Pseudomonadales;f__Moraxellaceae;g__Acinetobacter
ASV387	37	0	0	0	9	0	0	0	0	0	0	0	0	47	0	0	0	0	0	0	0	0	0	198	54	0	0	0	0	0	0	0	0	0	0	0	0	0	314	31	30	0	k__Bacteria;p__Proteobacteria;c__Gammaproteobacteria;o__Pseudomonadales;f__Pseudomonadaceae;g__Pseudomonas
ASV388	14	6	0	0	0	0	0	0	0	0	0	0	21	0	0	0	0	123	0	44	0	0	0	0	0	0	0	0	30	0	26	0	74	39	29	0	0	221	46	43	0	0	k__Bacteria;p__Bacteroidota;c__Bacteroidia;o__Bacteroidales;f__Bacteroidaceae;g__Bacteroides;s__Bacteroides_plebeius
ASV389	491	0	0	0	0	0	0	0	0	0	0	0	29	23	0	0	0	0	0	0	0	0	0	0	0	0	0	0	0	0	0	0	0	0	172	0	0	0	0	0	0	0	Unassigned
ASV390	0	0	0	0	0	0	0	0	0	0	0	0	0	0	0	0	0	0	0	46	0	0	0	0	38	0	0	0	0	0	0	0	0	0	0	0	20	573	37	0	0	0	k__Bacteria;p__Bacteroidota;c__Bacteroidia;o__Bacteroidales;f__Bacteroidaceae;g__Bacteroides;s__Bacteroides_barnesiae
ASV391	19	14	195	0	7	3	20	0	0	0	0	6	32	0	0	6	0	0	10	16	13	0	10	0	6	9	12	17	0	0	18	5	5	12	0	13	12	172	32	0	26	23	k__Bacteria;p__Firmicutes;c__Negativicutes;o__Acidaminococcales;f__Acidaminococcaceae;g__Phascolarctobacterium;s__
ASV392	0	0	0	0	0	0	0	0	0	0	0	28	0	0	0	63	39	0	0	29	0	0	0	0	0	0	0	5	0	549	0	0	0	0	0	0	0	0	0	0	0	0	k__Bacteria;p__Actinobacteria;c__unidentified_Actinobacteria;o__Micrococcales;f__Microbacteriaceae
ASV393	0	0	0	0	0	0	0	104	41	75	48	0	58	0	90	103	0	22	80	0	0	0	0	0	0	70	0	0	0	0	0	0	0	0	0	0	0	21	0	0	0	0	k__Bacteria
ASV394	0	0	0	0	0	0	0	0	13	0	0	0	0	0	0	0	0	0	0	31	37	0	48	10	99	0	18	19	0	0	12	19	7	12	0	50	64	59	71	71	60	10	k__Bacteria;p__Bacteroidota;c__Bacteroidia;o__Bacteroidales;f__Rikenellaceae;g__Alistipes;s__Alistipes_putredinis
ASV395	0	0	0	0	0	0	0	0	0	0	0	38	21	0	0	208	15	15	0	0	0	0	0	0	0	0	0	0	0	401	0	0	9	0	0	0	0	0	0	0	0	0	k__Bacteria;p__Proteobacteria;c__Alphaproteobacteria;o__Sphingomonadales;f__Sphingomonadaceae
ASV396	0	0	0	0	0	0	0	0	0	0	0	39	23	0	0	310	0	28	0	0	0	0	0	0	0	0	0	0	0	269	0	0	37	0	0	0	0	0	0	0	0	0	k__Bacteria
ASV397	116	0	0	225	2	0	0	0	39	0	0	0	0	0	0	40	0	0	23	8	24	0	4	0	86	0	2	0	0	2	0	0	0	3	83	14	29	0	0	0	3	0	k__Bacteria
ASV398	12	0	0	121	0	0	0	0	0	0	0	0	43	22	0	0	0	0	38	0	16	0	33	0	86	0	50	0	0	0	0	24	0	0	14	19	79	24	81	0	40	0	k__Bacteria;p__Proteobacteria;c__Alphaproteobacteria;o__Rhizobiales;f__Rhizobiaceae;g__Allorhizobium-Neorhizobium-Pararhizobium-Rhizobium
ASV399	0	0	0	0	0	0	5	6	78	6	4	8	93	25	0	23	32	21	8	15	2	0	17	0	23	8	9	0	0	33	24	9	33	21	15	7	9	132	17	7	12	0	k__Bacteria;p__Bacteroidota;c__Bacteroidia;o__Bacteroidales;f__Muribaculaceae;g__;s__
ASV400	23	69	16	0	0	0	0	0	0	0	0	12	9	0	0	45	0	0	0	105	6	0	50	0	0	0	4	0	45	0	0	0	0	15	19	8	0	9	8	231	16	8	k__Bacteria;p__Proteobacteria;c__Gammaproteobacteria;o__Enterobacterales;f__Pasteurellaceae
ASV401	0	0	0	0	0	0	6	0	53	0	0	0	0	23	0	0	0	13	18	28	17	0	74	0	33	7	16	0	11	0	0	0	13	0	12	10	22	130	73	53	61	25	k__Bacteria;p__Firmicutes;c__Clostridia;o__Lachnospirales;f__Lachnospiraceae;g__Lachnoclostridium;s__
ASV402	0	0	0	0	0	0	0	0	0	0	0	0	0	20	0	0	0	0	0	10	8	0	3	0	0	0	4	0	0	326	0	0	0	0	248	4	0	7	0	67	0	0	k__Bacteria;p__Firmicutes;c__Clostridia;o__Peptostreptococcales-Tissierellales;f__Peptostreptococcaceae;g__Paraclostridium
ASV403	172	116	36	0	65	2	5	0	73	133	0	0	0	0	0	0	0	0	0	0	5	0	0	0	0	0	0	0	0	0	0	0	7	48	32	0	0	0	0	0	0	0	Unassigned
ASV404	13	0	0	0	0	0	0	136	0	0	0	0	85	0	0	0	0	94	42	0	0	0	0	0	6	0	0	0	0	0	144	0	55	92	0	0	15	0	0	0	8	3	k__Bacteria;p__Proteobacteria;c__Gammaproteobacteria;o__unidentified_Gammaproteobacteria;f__unidentified_Gammaproteobacteria;g__Acidibacter;s__
ASV405	12	0	0	0	0	0	0	0	0	6	0	0	7	18	0	0	0	8	20	41	26	4	42	0	31	0	30	17	8	0	0	0	12	14	11	24	113	36	71	64	63	14	k__Bacteria;p__Firmicutes;c__Clostridia;o__Lachnospirales;f__Lachnospiraceae;g__Lachnospiraceae_ND3007_group;s__
ASV406	0	0	0	0	0	0	0	0	0	0	0	63	25	23	0	16	0	13	17	0	18	10	43	0	69	0	0	0	0	0	0	0	15	15	0	27	117	39	40	60	47	33	k__Bacteria;p__Bacteroidota;c__Bacteroidia;o__Bacteroidales;f__Rikenellaceae;g__Alistipes
ASV407	0	0	0	0	0	0	0	0	0	0	0	0	0	0	0	0	0	0	0	0	0	0	0	0	0	0	0	0	0	16	0	0	0	0	0	0	0	673	0	0	0	0	k__Archaea;p__Euryarchaeota;c__Methanobacteria;o__Methanobacteriales;f__Methanobacteriaceae;g__Methanobrevibacter
ASV408	26	0	0	119	0	0	0	0	43	0	0	0	10	0	0	0	0	0	88	30	0	0	62	0	59	0	0	0	0	0	0	0	11	0	61	35	21	0	0	0	60	61	Unassigned
ASV409	0	0	0	685	0	0	0	0	0	0	0	0	0	0	0	0	0	0	0	0	0	0	0	0	0	0	0	0	0	0	0	0	0	0	0	0	0	0	0	0	0	0	k__Bacteria;p__Bacteroidota;c__Bacteroidia;o__Sphingobacteriales;f__AKYH767;g__;s__
ASV410	0	0	0	0	0	0	0	0	0	0	0	0	0	315	0	0	0	0	0	0	0	0	0	0	0	0	0	0	0	0	0	0	0	0	370	0	0	0	0	0	0	0	k__Bacteria;p__Proteobacteria;c__Alphaproteobacteria;o__Acetobacterales;f__Acetobacteraceae;g__Acetobacter
ASV411	0	0	0	0	0	0	9	0	0	0	0	0	0	0	0	0	0	11	11	65	22	0	36	5	95	0	13	0	8	18	17	15	26	13	7	13	74	9	41	143	23	8	k__Bacteria;p__Firmicutes;c__Clostridia;o__Oscillospirales;f__Ruminococcaceae;g__Ruminococcus;s__Ruminococcus_bicirculans
ASV412	30	317	36	0	13	0	0	0	24	0	0	0	0	0	0	0	0	0	0	0	0	0	0	0	43	0	0	0	0	0	0	108	0	0	0	0	74	28	0	0	0	0	k__Bacteria;p__Firmicutes;c__Clostridia;o__Lachnospirales;f__Lachnospiraceae;g__[Ruminococcus]_torques_group;s__
ASV413	0	0	0	0	0	0	0	0	0	0	0	0	0	0	0	0	0	0	0	0	0	0	0	0	0	0	0	0	0	0	0	0	0	0	0	0	0	26	583	0	22	38	k__Bacteria;p__Proteobacteria;c__Gammaproteobacteria;o__Pseudomonadales;f__Pseudomonadaceae;g__Pseudomonas
ASV414	88	109	40	263	22	0	0	0	0	0	0	0	0	0	0	0	0	0	0	0	0	0	83	0	0	0	0	0	0	0	10	0	0	0	0	0	22	8	0	0	21	0	k__Bacteria;p__Proteobacteria;c__Gammaproteobacteria;o__Pseudomonadales;f__Moraxellaceae;g__Acinetobacter
ASV415	36	25	573	0	13	4	0	0	0	0	0	0	0	0	0	0	0	0	0	0	0	0	0	7	0	0	3	0	0	0	0	0	0	0	0	0	0	0	0	0	0	0	k__Bacteria;p__Firmicutes;c__Bacilli;o__Thermoactinomycetales;f__Thermoactinomycetaceae;g__Kroppenstedtia
ASV416	0	0	0	0	0	0	0	0	0	0	0	0	0	0	0	0	184	0	0	71	19	0	32	0	17	2	14	0	0	15	0	0	0	0	0	285	17	5	0	0	0	0	k__Bacteria;p__Firmicutes;c__Clostridia;o__Oscillospirales;f__Hungateiclostridiaceae;g__Mageeibacillus
ASV417	8	17	4	0	0	5	0	4	9	0	0	5	51	58	0	4	67	36	0	14	5	0	6	0	47	0	6	0	8	8	23	8	81	37	13	0	23	78	0	15	16	4	k__Bacteria;p__Bacteroidota;c__Bacteroidia;o__Bacteroidales;f__Muribaculaceae;g__;s__
ASV418	592	26	24	0	13	0	0	0	0	0	0	0	0	0	0	0	0	0	0	0	0	0	0	0	0	0	0	0	0	0	0	0	0	0	0	0	0	0	0	0	0	0	k__Bacteria;p__Firmicutes;c__Clostridia;o__Oscillospirales;f__Ruminococcaceae
ASV419	0	0	0	0	0	0	0	0	0	0	0	33	0	0	0	187	0	0	28	0	0	0	0	0	0	0	0	0	0	389	0	0	0	0	0	0	0	0	0	13	0	0	k__Bacteria;p__Proteobacteria;c__Alphaproteobacteria;o__Rhodobacterales;f__Rhodobacteraceae
ASV420	0	0	0	0	0	0	0	79	0	0	0	0	50	0	0	0	0	35	0	0	0	0	16	0	0	0	0	21	0	93	264	0	0	48	42	0	0	0	0	0	0	0	k__Bacteria
ASV421	0	0	0	0	0	0	0	0	0	0	481	0	0	0	0	0	0	0	0	0	0	0	18	0	0	0	23	33	39	0	0	0	13	0	0	0	0	0	0	0	40	0	k__Bacteria;p__Actinobacteria;c__unidentified_Actinobacteria;o__Corynebacteriales;f__Corynebacteriaceae;g__Corynebacterium
ASV422	0	0	0	0	0	0	0	7	53	11	11	23	190	14	8	38	0	29	15	0	0	0	0	0	0	0	0	0	0	0	64	31	93	59	0	0	0	0	0	0	0	0	k__Bacteria;p__Bacteroidota;c__Bacteroidia;o__Bacteroidales;f__Rikenellaceae;g__Rikenellaceae_RC9_gut_group;s__
ASV423	0	0	0	0	0	0	0	0	0	0	0	8	4	0	0	6	193	6	0	98	6	0	10	0	0	0	8	0	0	10	0	4	7	0	0	254	26	0	0	0	0	0	k__Bacteria;p__Firmicutes;c__Clostridia;o__Oscillospirales;f__Hungateiclostridiaceae;g__Fastidiosipila;s__Clostridiales_bacterium_KA00274
ASV424	0	0	0	0	0	0	0	0	0	0	0	0	0	0	0	88	15	0	0	0	0	0	0	0	0	0	0	0	0	531	0	0	0	0	0	0	0	0	0	0	0	0	k__Bacteria;p__Proteobacteria;c__Alphaproteobacteria;o__Rhodobacterales;f__Rhodobacteraceae
ASV425	0	0	0	0	0	0	0	0	0	0	0	0	91	32	0	0	31	0	0	20	12	0	36	0	24	0	9	0	0	0	11	0	40	18	6	0	37	180	0	16	63	0	k__Bacteria;p__Bacteroidota;c__Bacteroidia;o__Bacteroidales;f__Muribaculaceae;g__;s__
ASV426	0	0	4	0	3	0	19	0	0	0	0	0	0	51	0	15	81	12	0	31	0	0	0	0	0	0	0	0	0	19	124	0	0	0	26	0	0	203	37	0	0	0	k__Bacteria;p__Bacteroidota;c__Bacteroidia;o__Bacteroidales;f__Rikenellaceae;g__Alistipes;s__Alistipes_finegoldii
ASV427	10	0	0	0	0	0	0	0	49	0	0	0	0	0	0	0	0	0	0	17	0	0	0	29	0	462	0	0	0	0	0	0	0	0	0	0	0	55	0	0	0	0	k__Bacteria;p__Proteobacteria;c__Gammaproteobacteria;o__Xanthomonadales;f__Xanthomonadaceae;g__Lysobacter
ASV428	0	0	0	0	0	0	0	168	0	40	0	0	47	0	0	0	0	29	0	0	0	0	0	0	0	0	0	0	0	0	152	23	36	85	38	0	0	0	0	0	0	0	k__Bacteria;p__RCP2-54;c__;o__;f__;g__;s__
ASV429	10	0	0	0	0	0	0	0	5	0	0	0	36	0	0	3	0	0	0	12	7	0	7	0	47	8	4	0	0	0	5	7	0	12	7	6	0	416	10	0	15	0	k__Bacteria;p__Bacteroidota;c__Bacteroidia;o__Bacteroidales;f__Prevotellaceae;g__Prevotella;s__
ASV430	0	0	0	0	0	0	0	0	0	0	0	0	0	0	0	0	0	0	0	0	27	0	17	67	0	0	19	0	0	0	0	39	13	15	0	0	0	40	44	0	58	277	k__Bacteria;p__Actinobacteria;c__unidentified_Actinobacteria;o__Micrococcales;f__Microbacteriaceae;g__Curtobacterium
ASV431	72	24	29	0	0	0	0	0	0	0	0	0	0	36	164	0	0	0	138	0	0	0	0	0	0	31	0	0	0	13	0	0	0	0	109	0	0	0	0	0	0	0	k__Bacteria;p__Proteobacteria;c__Alphaproteobacteria;o__Rhizobiales;f__Rhizobiaceae;g__Allorhizobium-Neorhizobium-Pararhizobium-Rhizobium
ASV432	50	238	10	0	0	0	0	0	0	0	0	12	0	44	0	21	0	0	0	18	0	0	0	0	0	0	0	28	0	0	0	133	0	0	0	0	0	0	23	37	0	0	k__Bacteria;p__Firmicutes;c__Bacilli;o__Lactobacillales
ASV433	0	0	0	0	0	0	0	0	32	0	576	0	0	0	0	0	0	0	0	0	0	0	0	0	0	0	0	0	2	0	0	0	0	0	0	0	0	0	0	0	0	0	k__Bacteria;p__Acidobacteriota;c__Acidobacteriae;o__PAUC26f;f__;g__;s__
ASV434	0	0	0	0	0	0	0	0	0	0	0	0	0	0	0	0	0	0	0	0	0	436	0	0	0	0	0	0	0	0	0	0	0	0	0	0	174	0	0	0	0	0	k__Bacteria;p__Proteobacteria;c__Gammaproteobacteria;o__Burkholderiales;f__Burkholderiaceae;g__Burkholderia-Caballeronia-Paraburkholderia
ASV435	0	0	0	0	0	0	0	0	0	0	0	0	0	0	0	0	0	0	0	103	11	0	17	0	10	0	9	0	0	0	0	0	0	0	0	436	23	0	0	0	0	0	k__Bacteria;p__Actinobacteriota;c__Coriobacteriia;o__Coriobacteriales;f__Atopobiaceae
ASV436	0	0	0	0	0	0	0	0	16	0	0	0	14	15	0	0	24	16	16	6	0	0	0	0	10	0	0	0	0	0	0	9	24	21	4	0	0	27	0	405	0	0	k__Bacteria;p__Bacteroidota;c__Bacteroidia;o__Bacteroidales;f__Muribaculaceae;g__;s__
ASV437	8	55	32	0	0	0	7	0	0	0	0	0	28	0	0	0	0	0	18	44	10	0	40	0	12	0	10	0	18	0	0	131	7	12	0	21	56	10	0	42	44	0	k__Bacteria;p__Firmicutes;c__Clostridia;o__Lachnospirales;f__Lachnospiraceae;g__[Ruminococcus]_torques_group
ASV438	0	0	0	0	0	0	0	0	0	0	0	0	0	0	0	0	0	0	0	38	4	0	0	5	21	14	8	0	0	0	4	0	0	0	0	2	0	477	23	0	9	0	k__Bacteria;p__Bacteroidota;c__Bacteroidia;o__Bacteroidales;f__Bacteroidaceae;g__Bacteroides;s__Bacteroides_gallinaceum
ASV439	0	0	0	0	0	0	0	0	0	0	0	0	0	0	0	0	0	0	0	0	6	0	51	34	28	0	41	0	0	0	0	0	0	0	0	42	23	242	10	0	77	6	k__Bacteria;p__Proteobacteria;c__Alphaproteobacteria;o__Rickettsiales;f__Mitochondria;g__unidentified_Mitochondria
ASV440	5	0	0	37	0	0	0	9	34	4	0	0	35	5	0	29	0	0	13	6	5	0	8	2	11	0	37	15	0	52	15	9	47	44	0	5	4	124	36	0	8	5	k__Bacteria;p__Bacteroidota;c__Bacteroidia;o__Bacteroidales;f__Prevotellaceae;g__Alloprevotella;s__
ASV441	27	0	0	0	0	0	0	37	0	32	0	0	31	0	0	0	0	23	80	0	0	0	0	36	0	0	0	0	18	49	100	42	44	85	0	0	0	0	0	0	0	0	k__Bacteria;p__Proteobacteria;c__Gammaproteobacteria;o__Burkholderiales;f__Comamonadaceae
ASV442	0	0	0	0	0	0	0	0	0	0	0	0	0	0	0	0	0	0	0	0	29	0	42	27	0	0	0	0	0	0	0	0	0	0	0	0	18	18	203	0	73	194	k__Bacteria;p__Proteobacteria;c__Gammaproteobacteria;o__Pseudomonadales;f__Moraxellaceae;g__Acinetobacter
ASV443	0	0	0	0	0	0	0	0	0	0	0	0	0	0	0	0	0	0	0	0	0	0	25	0	76	0	49	0	0	0	0	0	0	0	0	14	181	48	91	0	76	40	k__Bacteria;p__Bacteroidota;c__Bacteroidia;o__Bacteroidales;f__Prevotellaceae;g__Prevotella_9;s__
ASV444	11	0	0	0	0	0	7	17	85	12	7	0	108	19	0	18	0	39	8	15	0	0	9	0	18	0	0	0	0	0	0	26	36	99	0	0	0	44	0	20	0	0	k__Bacteria;p__Bacteroidota;c__Bacteroidia;o__Bacteroidales;f__Muribaculaceae
ASV445	0	0	0	0	0	0	0	0	0	0	0	0	0	0	0	0	0	0	0	0	0	0	0	0	0	0	0	0	0	0	0	0	0	0	0	0	0	9	0	589	0	0	k__Bacteria;p__Bacteroidota;c__Bacteroidia;o__Bacteroidales;f__Muribaculaceae;g__;s__
ASV446	490	24	11	0	13	0	0	0	0	0	0	0	0	0	0	0	0	0	12	0	3	0	24	0	15	0	0	0	0	0	0	0	0	0	0	0	0	0	0	0	5	0	k__Bacteria;p__Deinococcota;c__Deinococci;o__Thermales;f__Thermaceae;g__Meiothermus
ASV447	0	0	0	0	0	0	0	0	0	0	0	0	0	0	0	0	0	0	0	526	0	0	0	0	0	0	0	0	0	0	0	0	0	0	0	0	0	0	0	70	0	0	k__Bacteria;p__Proteobacteria;c__Gammaproteobacteria;o__Methylococcales;f__Methylomonadaceae;g__Methylomicrobium;s__Methylomicrobium_sp
ASV448	0	0	0	0	0	0	0	0	86	0	24	0	0	48	0	0	0	11	51	0	13	0	14	0	29	0	0	0	0	9	0	9	36	37	0	15	48	91	15	0	41	17	k__Bacteria;p__Firmicutes;c__Bacilli;o__Bacillales;f__Planococcaceae;g__Lysinibacillus
ASV449	35	79	24	0	0	0	0	0	31	2	2	0	27	4	0	0	0	0	0	98	0	0	0	0	0	0	0	0	0	6	35	8	0	53	0	0	0	189	0	0	0	0	k__Bacteria;p__Bacteroidota;c__Bacteroidia;o__Bacteroidales;f__Bacteroidaceae;g__Bacteroides;s__Bacteroides_barnesiae
ASV450	0	0	0	525	0	0	0	0	23	0	0	13	3	0	0	4	0	0	0	0	0	0	0	0	0	0	0	0	0	0	0	0	23	0	0	0	0	0	0	0	0	0	k__Bacteria;p__Firmicutes;c__Negativicutes;o__Veillonellales-Selenomonadales;f__Veillonellaceae;g__Megasphaera
ASV451	0	0	0	0	0	0	0	0	0	0	0	0	3	0	0	9	0	383	0	13	0	0	0	0	0	0	3	0	0	0	0	0	27	9	0	138	5	0	0	0	0	0	k__Bacteria;p__Bacteroidota;c__Bacteroidia;o__Bacteroidales;f__Prevotellaceae;g__Prevotella;s__Prevotella_disiens
ASV452	0	17	0	0	0	0	10	0	80	8	3	0	0	43	0	0	79	18	3	8	3	0	11	8	0	0	0	9	9	15	22	6	28	26	0	0	0	166	5	0	6	6	k__Bacteria;p__Bacteroidota;c__Bacteroidia;o__Bacteroidales;f__Muribaculaceae;g__;s__
ASV453	0	0	0	0	0	0	0	0	0	0	0	0	0	0	0	0	0	0	0	0	0	526	0	0	0	0	0	0	0	0	0	0	0	0	0	0	63	0	0	0	0	0	k__Bacteria;p__unidentified_Bacteria;c__Alphaproteobacteria;o__Micropepsales;f__Micropepsaceae
ASV454	0	0	0	0	0	0	0	0	0	0	0	0	0	0	16	0	0	20	0	0	0	495	0	0	0	0	0	0	0	0	0	0	0	0	0	0	56	0	0	0	0	0	k__Bacteria;p__Actinobacteria;c__unidentified_Actinobacteria;o__Corynebacteriales;f__Mycobacteriaceae;g__Mycobacterium
ASV455	75	45	116	69	225	13	0	0	0	0	0	0	0	0	0	0	0	0	0	0	0	0	0	0	0	0	0	8	35	0	0	0	0	0	0	0	0	0	0	0	0	0	k__Bacteria;p__Proteobacteria;c__Gammaproteobacteria;o__Enterobacterales;f__Vibrionaceae;g__Salinivibrio
ASV456	37	26	16	0	0	0	10	55	8	28	0	55	62	8	129	0	0	0	52	0	0	0	0	0	0	35	0	0	0	0	0	64	0	0	0	0	0	0	0	0	0	0	k__Bacteria;p__Chloroflexi;c__KD4-96;o__;f__;g__;s__
ASV457	35	56	467	0	24	0	0	0	0	0	0	0	0	0	0	0	0	0	0	0	0	0	0	0	0	0	0	0	0	0	0	0	0	0	0	0	0	0	0	0	0	0	k__Bacteria;p__Actinobacteriota;c__Coriobacteriia;o__Coriobacteriales;f__Atopobiaceae;g__Coriobacteriaceae_UCG-003;s__
ASV458	0	0	0	0	0	0	0	185	0	0	0	0	51	0	0	0	0	46	0	0	0	0	0	0	0	0	0	0	0	0	158	18	43	32	43	0	0	0	0	0	0	0	k__Bacteria;p__unidentified_Bacteria;c__Acidobacteriae;o__Acidobacteriales;f__;g__;s__
ASV459	0	0	0	0	0	0	0	0	13	0	0	0	0	0	0	0	0	24	0	0	413	0	0	0	0	0	24	0	0	0	0	0	22	0	0	0	25	0	55	0	0	0	k__Bacteria;p__Proteobacteria;c__Gammaproteobacteria;o__Enterobacterales
ASV460	0	0	0	0	0	0	8	11	57	5	0	0	48	32	0	15	0	34	0	9	0	0	7	0	41	11	0	0	0	24	14	10	29	30	0	0	5	142	7	0	30	6	k__Bacteria;p__Bacteroidota;c__Bacteroidia;o__Bacteroidales;f__Muribaculaceae;g__;s__
ASV461	0	0	0	0	0	0	23	0	5	0	0	0	0	11	0	0	0	9	21	26	25	0	40	0	37	0	19	0	20	0	0	25	11	0	0	20	91	42	15	48	64	19	k__Bacteria;p__Firmicutes;c__Clostridia;o__Lachnospirales;f__Lachnospiraceae
ASV462	0	0	0	0	0	0	0	50	0	0	0	0	52	0	0	0	0	18	0	0	0	0	0	35	0	0	0	0	0	56	286	0	12	16	46	0	0	0	0	0	0	0	k__Bacteria;p__unidentified_Bacteria;c__Alphaproteobacteria;o__Elsterales;f__;g__;s__
ASV463	466	40	20	0	27	0	0	4	0	0	0	0	0	0	0	0	0	0	2	0	0	0	0	0	0	0	0	0	0	0	0	0	7	4	0	0	0	0	0	0	0	0	k__Bacteria;p__Acidobacteriota;c__Acidobacteriae;o__Subgroup_2;f__;g__;s__
ASV464	0	0	0	0	0	0	0	0	30	0	539	0	0	0	0	0	0	0	0	0	0	0	0	0	0	0	0	0	0	0	0	0	0	0	0	0	0	0	0	0	0	0	k__Bacteria;p__Firmicutes;c__Bacilli;o__Bacillales;f__Bacillaceae
ASV465	0	0	0	0	0	0	0	225	10	0	11	0	58	0	0	0	0	49	4	0	0	0	0	0	0	0	0	0	0	0	87	0	74	38	12	0	0	0	0	0	0	0	k__Bacteria;p__Acidobacteriota;c__Acidobacteriae;o__Subgroup_2;f__;g__;s__
ASV466	0	0	0	68	0	0	0	0	0	0	0	0	0	21	0	0	0	0	12	0	27	0	48	44	97	4	12	0	0	0	0	0	0	0	0	28	33	30	66	0	56	21	k__Bacteria;p__Proteobacteria;c__Gammaproteobacteria;o__Burkholderiales;f__Burkholderiaceae;g__Pandoraea
ASV467	0	0	0	0	0	0	0	0	0	0	0	0	0	10	0	0	0	0	65	0	434	0	0	0	0	0	0	0	0	0	0	0	0	0	0	0	9	0	47	0	0	0	k__Bacteria;p__Firmicutes;c__Bacilli;o__Lactobacillales;f__Lactobacillaceae;g__Levilactobacillus
ASV468	29	0	22	159	0	0	0	2	25	0	0	0	0	6	0	0	0	0	60	0	3	0	6	0	10	0	0	0	0	36	0	0	19	3	0	0	0	34	6	48	90	6	k__Bacteria
ASV469	0	0	0	0	0	0	0	0	54	0	0	2	0	39	0	17	0	5	0	0	12	0	8	15	108	0	35	0	0	9	5	0	0	0	54	13	21	34	44	0	40	40	Unassigned
ASV470	0	0	0	0	0	0	0	0	0	0	0	0	0	0	0	0	0	0	0	0	0	0	0	0	0	0	0	276	286	0	0	0	0	0	0	0	0	0	0	0	0	0	k__Bacteria;p__Proteobacteria;c__Gammaproteobacteria;o__Enterobacterales;f__Vibrionaceae;g__Vibrio
ASV471	0	0	0	0	0	0	0	278	0	0	0	0	0	0	0	0	0	0	0	0	0	0	0	0	0	0	0	0	0	208	36	0	0	40	0	0	0	0	0	0	0	0	k__Bacteria;p__Firmicutes;c__Clostridia;o__Peptostreptococcales-Tissierellales;f__Family_XI;g__Parvimonas
ASV472	0	0	0	0	0	62	147	0	0	0	0	0	0	0	0	0	0	0	0	0	0	0	0	0	0	0	0	66	282	0	0	0	0	4	0	0	0	0	0	0	0	0	k__Bacteria;p__Firmicutes;c__Bacilli;o__Bacillales;f__Bacillaceae;g__Bacillus;s__Bacillus_oleronius
ASV473	0	0	0	0	0	0	0	0	10	0	0	0	18	46	0	21	191	38	0	0	0	0	0	0	22	0	0	0	0	0	136	0	0	0	18	0	0	58	0	0	0	0	k__Bacteria;p__Bacteroidota;c__Bacteroidia;o__Bacteroidales;f__Bacteroidaceae;g__Bacteroides
ASV474	0	10	0	0	0	0	0	88	50	144	31	29	10	0	62	29	0	21	73	0	0	0	0	0	0	0	0	0	4	0	0	0	0	0	0	0	0	6	0	0	0	0	k__Bacteria;p__Proteobacteria;c__Gammaproteobacteria;o__Pseudomonadales;f__Cellvibrionaceae;g__Cellvibrio
ASV475	543	0	7	0	5	0	0	0	0	0	0	0	0	0	0	0	0	0	0	0	0	0	0	0	0	0	0	0	0	0	0	0	0	0	0	0	0	0	0	0	0	0	k__Bacteria;p__Fusobacteriota;c__Fusobacteriia;o__Fusobacteriales;f__Fusobacteriaceae;g__Fusobacterium
ASV476	0	14	0	0	0	0	0	62	45	27	27	52	18	0	78	52	0	0	53	0	0	0	0	14	0	85	0	0	0	0	0	25	0	0	0	0	0	0	0	0	0	0	k__Bacteria;p__Proteobacteria;c__Gammaproteobacteria;o__Steroidobacterales;f__Steroidobacteraceae
ASV477	0	0	0	0	0	0	0	0	0	0	0	0	0	0	0	0	0	0	0	8	0	0	0	4	0	489	0	0	0	0	0	0	0	0	0	0	0	51	0	0	0	0	k__Bacteria;p__Bacteroidota;c__Bacteroidia;o__Cytophagales;f__Microscillaceae;g__Chryseolinea;s__
ASV478	0	26	414	0	0	0	0	0	111	0	0	0	0	0	0	0	0	0	0	0	0	0	0	0	0	0	0	0	0	0	0	0	0	0	0	0	0	0	0	0	0	0	k__Bacteria;p__Firmicutes;c__Bacilli;o__Staphylococcales;f__Staphylococcaceae;g__Staphylococcus
ASV479	11	0	0	0	0	0	0	0	0	0	0	0	8	0	0	0	0	0	0	9	5	0	9	0	17	10	8	0	0	0	0	0	0	0	0	5	10	412	12	18	9	6	k__Bacteria;p__Bacteroidota;c__Bacteroidia;o__Bacteroidales
ASV480	0	0	0	0	0	0	0	0	0	0	0	0	0	0	0	0	0	0	0	0	0	0	0	0	0	0	0	0	0	0	0	0	0	0	0	0	0	20	0	524	4	0	k__Bacteria
ASV481	112	16	31	67	222	0	0	0	0	0	0	0	0	0	19	0	0	0	0	0	0	0	0	0	22	0	0	0	0	0	0	0	0	0	0	0	0	0	11	0	47	0	k__Bacteria;p__Actinobacteria;c__unidentified_Actinobacteria;o__Micrococcales;f__Micrococcaceae;g__Kocuria
ASV482	0	0	0	0	0	0	0	167	0	0	0	0	73	0	0	0	0	42	0	0	0	0	0	0	0	0	0	0	0	0	123	0	48	54	40	0	0	0	0	0	0	0	k__Bacteria;p__unidentified_Bacteria;c__Alphaproteobacteria;o__Elsterales;f__;g__;s__
ASV483	5	8	76	0	5	0	0	0	135	0	0	0	48	73	0	21	29	36	0	0	0	0	0	0	0	0	0	2	0	8	16	11	43	17	12	0	0	0	0	0	0	0	k__Bacteria;p__Bacteroidota;c__Bacteroidia;o__Bacteroidales;f__Muribaculaceae;g__;s__
ASV484	56	0	0	0	0	0	0	0	0	0	0	0	0	0	0	0	0	0	22	68	0	0	18	0	0	57	0	51	0	0	0	105	0	0	0	0	0	0	0	134	33	0	k__Bacteria;p__Firmicutes;c__Bacilli;o__Lactobacillales;f__Streptococcaceae;g__Streptococcus
ASV485	0	0	0	0	0	0	0	0	0	0	0	0	0	0	0	0	0	0	0	0	0	0	0	0	0	0	0	0	0	0	0	0	0	0	0	0	0	0	0	543	0	0	k__Archaea;p__Halobacterota
ASV486	0	0	0	0	0	0	0	0	0	0	0	0	0	0	0	0	0	0	0	0	0	0	0	0	0	0	0	0	0	0	0	0	0	0	0	0	0	13	4	524	0	0	k__Bacteria;p__Bacteroidota;c__Bacteroidia;o__Sphingobacteriales;f__Sphingobacteriaceae
ASV487	503	35	0	0	0	0	0	0	0	0	0	0	0	0	0	0	0	0	0	0	0	0	0	0	0	0	0	0	0	0	0	0	0	0	0	0	0	0	0	0	0	0	Unassigned
ASV488	218	73	28	135	16	0	7	5	0	0	0	0	0	0	0	0	0	0	5	11	0	0	0	0	9	0	0	0	13	0	0	4	0	0	0	11	0	0	0	0	0	2	k__Bacteria
ASV489	0	0	0	0	0	0	0	13	42	0	0	0	0	0	456	0	0	0	0	0	0	0	0	17	0	0	0	0	0	0	0	0	0	9	0	0	0	0	0	0	0	0	k__Archaea;p__Crenarchaeota;c__Nitrososphaeria;o__Nitrososphaerales;f__Nitrososphaeraceae;g__;s__
ASV490	0	0	0	0	0	0	0	0	0	0	0	0	0	0	0	0	0	0	0	0	0	0	0	0	0	0	0	510	26	0	0	0	0	0	0	0	0	0	0	0	0	0	k__Bacteria;p__unidentified_Bacteria;c__Rhodothermia;o__Rhodothermales;f__Rhodothermaceae;g__;s__
ASV491	0	0	0	0	0	0	0	0	0	0	0	0	0	0	0	0	0	0	0	0	0	465	0	0	0	0	0	0	0	0	0	0	0	0	0	0	71	0	0	0	0	0	k__Bacteria;p__unidentified_Bacteria;c__Alphaproteobacteria;o__Micropepsales;f__Micropepsaceae;g__;s__
ASV492	0	0	0	0	0	0	0	0	0	0	0	0	0	0	0	0	0	0	0	0	0	0	0	0	0	0	0	0	0	321	0	0	0	0	209	0	0	0	0	0	0	0	k__Bacteria
ASV493	0	41	0	0	0	0	0	22	0	13	23	0	0	0	0	12	0	0	33	0	15	0	31	0	59	0	30	0	0	15	37	56	24	0	0	0	25	12	0	0	66	16	k__Bacteria;p__Proteobacteria;c__Gammaproteobacteria;o__Burkholderiales;f__Oxalobacteraceae;g__Massilia
ASV494	0	0	0	0	0	0	0	60	71	48	32	33	17	0	49	0	0	0	58	0	0	0	0	141	0	0	0	0	0	0	6	0	13	0	0	0	0	0	0	0	0	0	k__Bacteria;p__Proteobacteria;c__Gammaproteobacteria;o__Xanthomonadales;f__Xanthomonadaceae;g__Lysobacter
ASV495	0	0	0	0	0	0	0	0	0	0	0	0	0	30	0	0	0	0	37	6	22	0	26	19	51	0	17	0	0	0	0	0	0	0	6	17	98	35	70	0	60	34	k__Bacteria;p__Proteobacteria;c__Gammaproteobacteria;o__Enterobacterales;f__Alteromonadaceae;g__Alishewanella
ASV496	0	0	0	0	0	0	0	0	0	0	0	0	0	0	0	0	0	0	0	0	0	0	0	0	0	0	0	0	0	0	0	0	528	0	0	0	0	0	0	0	0	0	Unassigned
ASV497	0	0	0	0	0	0	0	35	72	62	33	81	0	0	40	41	0	0	56	0	26	0	0	37	0	0	0	0	0	0	0	44	0	0	0	0	0	0	0	0	0	0	k__Bacteria;p__Proteobacteria;c__Gammaproteobacteria;o__Burkholderiales;f__Comamonadaceae
ASV498	0	0	0	0	0	0	0	0	0	0	0	0	0	0	0	0	0	0	0	0	0	0	0	0	0	0	0	527	0	0	0	0	0	0	0	0	0	0	0	0	0	0	k__Archaea;p__Crenarchaeota;c__Nitrososphaeria;o__Nitrosopumilales;f__Nitrosopumilaceae;g__Candidatus_Nitrosopumilus
ASV499	0	519	7	0	0	0	0	0	0	0	0	0	0	0	0	0	0	0	0	0	0	0	0	0	0	0	0	0	0	0	0	0	0	0	0	0	0	0	0	0	0	0	k__Bacteria;p__Cyanobacteria;c__Cyanobacteriia;o__Chloroplast;f__unidentified_Chloroplast;g__unidentified_Chloroplast
ASV500	0	0	0	0	0	0	24	0	0	0	0	0	0	0	369	0	0	0	0	0	0	0	0	0	0	64	0	0	0	0	0	0	0	0	6	63	0	0	0	0	0	0	k__Bacteria;p__Proteobacteria;c__Gammaproteobacteria;o__Xanthomonadales;f__Xanthomonadaceae;g__Luteimonas
ASV501	0	0	0	0	0	0	0	0	0	0	0	0	0	0	0	0	0	0	0	23	11	0	0	16	17	0	29	0	0	0	0	0	0	0	0	0	0	30	25	0	61	313	k__Bacteria;p__Firmicutes;c__Bacilli;o__Bacillales;f__Planococcaceae;g__Solibacillus
ASV502	0	0	0	0	0	0	0	0	0	0	0	0	0	0	0	0	0	0	0	0	0	0	0	0	0	523	0	0	0	0	0	0	0	0	0	0	0	0	0	0	0	0	k__Bacteria;p__Bacteroidota;c__Bacteroidia;o__Flavobacteriales;f__Weeksellaceae;g__Chryseobacterium
ASV503	0	0	0	0	0	0	6	2	10	0	5	0	9	16	0	35	174	6	4	0	0	0	0	0	0	0	0	3	0	181	15	7	28	13	0	5	2	0	0	0	0	0	k__Bacteria;p__Bacteroidota;c__Bacteroidia;o__Bacteroidales;f__Prevotellaceae;g__Prevotellaceae_UCG-003
ASV504	0	0	0	0	0	0	0	0	0	0	0	0	0	0	440	0	0	0	0	0	0	0	0	0	0	22	0	0	0	0	0	0	0	0	0	58	0	0	0	0	0	0	k__Bacteria;p__Bacteroidota;c__Bacteroidia;o__Sphingobacteriales;f__Sphingobacteriaceae;g__Olivibacter;s__Sphingobacterium_sp_21
ASV505	0	0	0	16	0	0	0	82	0	71	34	0	43	0	0	0	0	77	0	0	0	0	0	0	0	0	0	0	0	0	70	36	0	91	0	0	0	0	0	0	0	0	k__Bacteria;p__Proteobacteria;c__Gammaproteobacteria;o__unidentified_Gammaproteobacteria;f__unidentified_Gammaproteobacteria;g__Acidibacter;s__
ASV506	37	9	0	0	0	0	0	295	0	0	0	0	0	0	0	0	0	0	52	0	0	0	0	0	0	0	0	0	0	56	4	2	0	64	0	0	0	0	0	0	0	0	k__Bacteria;p__Bacteroidota;c__Bacteroidia;o__Bacteroidales;f__Prevotellaceae;g__Prevotella;s__Prevotella_buccalis
ASV507	0	0	0	0	0	71	192	0	0	0	0	0	0	0	0	0	0	0	0	0	0	0	0	0	0	0	0	218	38	0	0	0	0	0	0	0	0	0	0	0	0	0	k__Bacteria;p__Firmicutes;c__Limnochordia;o__MBA03;f__;g__;s__
ASV508	0	0	0	0	0	0	0	0	0	0	0	0	0	0	0	0	0	0	0	0	45	0	51	0	127	0	41	0	0	0	0	0	0	0	0	29	62	66	65	0	0	26	k__Bacteria;p__Firmicutes;c__Clostridia;o__Lachnospirales;f__Lachnospiraceae;g__[Eubacterium]_hallii_group;s__
ASV509	7	0	16	0	0	0	14	0	0	0	0	0	19	6	0	0	0	0	10	6	9	0	0	9	0	68	0	24	15	0	0	5	0	0	6	0	22	85	146	24	14	6	k__Bacteria;p__Proteobacteria;c__Gammaproteobacteria;o__Enterobacterales;f__Aeromonadaceae;g__Aeromonas
ASV510	10	54	217	9	7	0	0	0	0	0	88	0	0	0	0	25	0	0	0	0	0	0	0	0	0	0	0	0	0	18	0	44	0	0	19	0	0	0	0	19	0	0	k__Bacteria;p__Proteobacteria;c__Gammaproteobacteria;o__Burkholderiales;f__Comamonadaceae;g__Aquabacterium
ASV511	0	0	0	0	0	0	0	0	0	0	0	0	0	0	0	0	0	0	65	0	170	0	0	0	0	0	0	0	177	0	0	98	0	0	0	0	0	0	0	0	0	0	k__Bacteria;p__Proteobacteria;c__Gammaproteobacteria;o__Enterobacterales;f__Enterobacteriaceae
ASV512	41	0	28	0	0	0	42	0	0	0	0	0	0	0	0	0	0	0	0	0	0	0	47	18	17	0	0	0	0	0	0	0	0	0	0	0	0	22	21	0	25	247	k__Bacteria;p__Firmicutes;c__Bacilli;o__Bacillales;f__Planococcaceae;g__Planococcus
ASV513	40	5	0	0	5	0	7	0	0	3	0	4	12	14	0	0	0	55	0	40	0	0	13	0	89	0	8	27	16	0	18	10	17	11	0	8	38	10	5	52	0	0	k__Bacteria;p__Proteobacteria;c__Gammaproteobacteria;o__Burkholderiales;f__Sutterellaceae;g__Parasutterella;s__
ASV514	0	0	0	0	0	0	0	0	0	0	0	0	0	0	0	0	0	0	0	0	0	0	0	0	0	0	0	0	0	355	0	0	0	0	151	0	0	0	0	0	0	0	k__Bacteria;p__Firmicutes;c__Bacilli;o__Bacillales;f__Bacillaceae;g__Cerasibacillus;s__
ASV515	0	0	0	0	0	0	0	0	0	0	0	0	0	0	0	0	0	0	0	0	0	0	0	0	0	442	0	0	0	0	0	0	0	0	0	0	0	64	0	0	0	0	k__Bacteria;p__Proteobacteria;c__Gammaproteobacteria;o__Xanthomonadales;f__Xanthomonadaceae;g__Lysobacter
ASV516	0	0	0	0	0	0	504	0	0	0	0	0	0	0	0	0	0	0	0	0	0	0	0	0	0	0	0	0	0	0	0	0	0	0	0	0	0	0	0	0	0	0	k__Bacteria;p__unidentified_Bacteria;c__Clostridia;o__Oscillospirales;f__Hungateiclostridiaceae;g__;s__
ASV517	0	0	0	0	0	0	0	0	0	0	0	0	0	0	0	0	0	0	14	0	14	0	0	0	0	24	22	0	0	0	0	0	0	0	0	0	0	375	54	0	0	0	k__Bacteria;p__Bacteroidota;c__Bacteroidia;o__Bacteroidales;f__Bacteroidaceae;g__Bacteroides;s__Bacteroides_caecigallinarum
ASV518	0	0	0	0	0	0	0	6	32	0	0	0	0	0	0	0	0	11	0	0	0	0	0	0	0	27	0	0	0	0	0	0	15	30	0	0	0	313	33	0	33	0	k__Bacteria;p__Desulfobacterota;c__Desulfovibrionia;o__Desulfovibrionales;f__Desulfovibrionaceae;g__Desulfovibrio
ASV519	0	63	437	0	0	0	0	0	0	0	0	0	0	0	0	0	0	0	0	0	0	0	0	0	0	0	0	0	0	0	0	0	0	0	0	0	0	0	0	0	0	0	k__Bacteria;p__Firmicutes;c__Clostridia;o__Peptostreptococcales-Tissierellales;f__Family_XI;g__Anaerosalibacter
ASV520	19	0	0	0	0	0	0	51	12	36	24	93	37	0	85	11	0	20	79	0	0	0	0	0	0	0	0	12	0	6	5	0	10	0	0	0	0	0	0	0	0	0	k__Bacteria;p__Actinobacteria;c__unidentified_Actinobacteria;o__Frankiales;f__Geodermatophilaceae;g__Blastococcus
ASV521	9	20	35	93	0	8	15	10	19	0	8	6	21	13	0	23	0	3	18	0	0	0	0	12	0	0	0	16	27	0	14	86	27	14	0	0	0	0	0	0	0	0	k__Bacteria;p__Actinobacteriota;c__Coriobacteriia;o__Coriobacteriales;f__Coriobacteriaceae;g__Collinsella
ASV522	0	0	0	0	0	0	0	35	0	0	0	0	148	0	177	0	0	0	43	0	0	0	0	0	0	0	0	0	0	0	0	94	0	0	0	0	0	0	0	0	0	0	k__Bacteria;p__Actinobacteria;c__unidentified_Actinobacteria;o__Micrococcales;f__Micrococcaceae
ASV523	0	0	0	0	0	0	0	0	0	0	0	0	0	0	0	0	0	0	0	0	0	0	0	0	0	0	0	0	0	0	0	0	0	0	0	0	0	0	0	496	0	0	k__Bacteria;p__Proteobacteria;c__Gammaproteobacteria;o__Pseudomonadales;f__Pseudomonadaceae;g__Pseudomonas
ASV524	0	0	0	0	0	0	0	0	0	0	495	0	0	0	0	0	0	0	0	0	0	0	0	0	0	0	0	0	0	0	0	0	0	0	0	0	0	0	0	0	0	0	Unassigned
ASV525	8	7	33	190	135	0	0	0	0	0	0	0	0	0	0	0	0	0	0	0	0	0	0	78	0	0	18	0	0	0	0	0	0	0	0	25	0	0	0	0	0	0	k__Bacteria;p__Proteobacteria;c__Gammaproteobacteria;o__Enterobacterales;f__Alteromonadaceae;g__Rheinheimera
ASV526	0	0	0	0	0	0	0	135	0	0	0	0	55	0	22	0	0	33	0	0	0	0	0	0	0	0	0	0	0	0	161	0	16	71	0	0	0	0	0	0	0	0	k__Bacteria;p__Verrucomicrobiota;c__Verrucomicrobiae;o__Chthoniobacterales;f__Xiphinematobacteraceae;g__Candidatus_Xiphinematobacter;s__
ASV527	0	0	0	0	0	0	7	0	31	0	3	0	4	68	0	0	92	9	10	0	2	0	0	0	3	0	0	5	0	11	2	0	51	8	10	0	0	142	10	0	23	2	k__Bacteria;p__Bacteroidota;c__Bacteroidia;o__Bacteroidales;f__Muribaculaceae;g__;s__
ASV528	0	0	0	220	0	0	0	0	0	0	0	7	3	0	0	0	209	0	0	0	2	0	0	0	7	0	30	0	0	8	0	0	0	0	0	3	0	0	0	0	0	0	k__Bacteria;p__Firmicutes;c__Bacilli;o__Lactobacillales;f__Aerococcaceae;g__Aerococcus;s__Aerococcus_christensenii
ASV529	0	0	0	0	0	5	30	0	0	0	0	0	0	0	0	0	0	0	0	48	21	0	14	0	61	6	0	52	8	0	0	5	6	0	0	15	13	158	18	0	24	5	k__Bacteria;p__Firmicutes;c__Clostridia;o__Lachnospirales;f__Lachnospiraceae;g__CHKCI001;s__
ASV530	0	0	0	0	0	0	0	0	0	0	0	0	0	0	0	0	0	0	0	0	0	0	0	0	0	0	0	0	0	0	0	0	486	0	0	0	0	0	0	0	0	0	k__Bacteria
ASV531	0	0	0	0	0	0	13	0	21	0	0	0	6	94	0	12	47	90	0	0	0	0	10	7	0	0	0	0	0	8	5	0	65	0	29	7	19	24	5	0	9	15	k__Bacteria;p__Bacteroidota;c__Bacteroidia;o__Bacteroidales;f__Bacteroidaceae;g__Bacteroides
ASV532	0	0	0	0	0	0	0	313	0	0	0	0	0	32	0	0	0	0	0	0	0	0	0	0	0	0	0	0	0	61	14	0	0	58	0	0	0	7	0	0	0	0	k__Bacteria;p__Firmicutes;c__Clostridia;o__Lachnospirales;f__Lachnospiraceae;g__Hungatella
ASV533	0	0	0	0	0	0	0	12	0	7	0	0	0	0	61	0	0	0	10	0	0	0	0	0	0	0	0	0	0	0	0	0	0	0	0	0	0	6	0	385	4	0	k__Bacteria;p__unidentified_Bacteria;c__Thermoleophilia;o__Gaiellales;f__;g__;s__
ASV534	0	0	12	0	0	0	0	14	0	0	0	0	0	0	148	0	0	0	8	0	0	0	0	33	0	213	0	6	0	0	0	0	0	0	0	19	0	20	0	0	9	0	k__Bacteria;p__Actinobacteria;c__unidentified_Actinobacteria;o__Micrococcales;f__Microbacteriaceae;g__Agromyces
ASV535	0	0	0	0	0	0	0	0	0	0	0	0	0	482	0	0	0	0	0	0	0	0	0	0	0	0	0	0	0	0	0	0	0	0	0	0	0	0	0	0	0	0	k__Bacteria
ASV536	0	0	0	0	0	0	0	156	6	0	0	0	100	0	0	0	0	47	0	0	0	0	0	0	0	0	0	0	0	0	81	10	0	81	0	0	0	0	0	0	0	0	k__Bacteria;p__unidentified_Bacteria;c__Alphaproteobacteria;o__Elsterales;f__;g__;s__
ASV537	0	0	0	0	0	0	0	6	16	5	0	0	8	6	0	0	0	3	0	70	17	0	0	0	0	27	0	0	0	0	0	4	3	20	0	0	0	288	0	8	0	0	k__Bacteria;p__Bacteroidota;c__Bacteroidia;o__Bacteroidales;f__Bacteroidaceae;g__Bacteroides;s__Bacteroides_caecicola
ASV538	0	0	0	0	0	0	49	0	0	6	0	10	64	0	0	0	0	0	0	0	14	0	0	0	10	0	0	81	12	0	0	9	16	0	0	0	9	37	14	114	24	11	k__Bacteria;p__Firmicutes;c__Clostridia;o__Oscillospirales;f__Ruminococcaceae;g__Faecalibacterium;s__
ASV539	0	0	0	0	0	0	0	38	0	0	10	8	0	0	414	0	0	0	0	0	0	0	0	0	0	0	0	0	0	0	0	0	0	0	0	10	0	0	0	0	0	0	k__Bacteria;p__Actinobacteria;c__unidentified_Actinobacteria;o__Streptomycetales;f__Streptomycetaceae;g__Streptomyces
ASV540	0	0	0	0	0	0	0	0	0	0	0	7	30	0	0	8	0	0	0	47	0	0	0	0	0	0	0	0	0	0	0	0	5	0	0	0	0	0	0	383	0	0	k__Bacteria;p__Firmicutes;c__Bacilli;o__Staphylococcales;f__Staphylococcaceae;g__Jeotgalicoccus
ASV541	0	0	0	0	0	0	0	0	0	0	0	0	0	0	0	0	0	0	0	0	0	0	0	0	0	0	0	0	0	0	0	0	0	0	0	0	0	35	96	0	44	305	k__Bacteria;p__Firmicutes;c__Bacilli;o__Staphylococcales;f__Staphylococcaceae;g__Jeotgalicoccus
ASV542	0	0	0	0	0	0	0	0	14	0	464	0	0	0	0	0	0	0	0	0	0	0	0	0	0	0	0	0	0	0	0	0	0	0	0	0	0	0	0	0	0	0	k__Bacteria;p__unidentified_Bacteria;c__Gammaproteobacteria;o__Burkholderiales;f__Hydrogenophilaceae;g__unidentified_Hydrogenophilaceae
ASV543	0	0	25	0	0	16	0	0	0	0	0	0	22	0	0	0	0	0	38	0	34	0	32	0	82	0	0	0	0	24	0	33	0	0	13	36	56	13	22	0	32	0	k__Bacteria;p__Proteobacteria;c__Gammaproteobacteria;o__Burkholderiales;f__Oxalobacteraceae;g__Massilia
ASV544	0	0	0	0	0	0	0	0	0	0	0	22	9	0	0	139	32	4	0	0	0	0	0	0	0	0	0	0	0	271	0	0	0	0	0	0	0	0	0	0	0	0	k__Bacteria;p__Proteobacteria;c__Alphaproteobacteria;o__Rhizobiales;f__Beijerinckiaceae;g__Salinarimonas
ASV545	0	0	0	0	0	0	0	0	384	58	24	0	0	0	0	10	0	0	0	0	0	0	0	0	0	0	0	0	0	0	0	0	0	0	0	0	0	0	0	0	0	0	k__Bacteria;p__Proteobacteria;c__Gammaproteobacteria;o__Burkholderiales;f__Comamonadaceae
ASV546	0	0	0	0	0	5	0	0	79	0	22	0	0	83	0	17	26	0	0	0	0	0	0	0	0	0	0	23	0	10	178	0	14	0	18	0	0	0	0	0	0	0	k__Bacteria;p__Firmicutes;c__Clostridia;o__Clostridia_UCG-014;f__;g__;s__
ASV547	0	0	0	0	0	0	0	0	0	0	0	0	0	7	14	0	0	0	0	0	0	335	0	0	0	0	0	0	0	0	0	0	0	0	0	11	107	0	0	0	0	0	k__Bacteria;p__Proteobacteria;c__Gammaproteobacteria;o__Xanthomonadales;f__Rhodanobacteraceae;g__Dyella
ASV548	0	0	0	0	0	0	0	0	0	0	0	474	0	0	0	0	0	0	0	0	0	0	0	0	0	0	0	0	0	0	0	0	0	0	0	0	0	0	0	0	0	0	Unassigned
ASV549	0	0	0	0	0	0	0	88	0	0	0	0	59	0	0	0	0	99	0	0	0	0	0	0	0	0	0	0	0	0	122	0	0	104	0	0	0	0	0	0	0	0	k__Bacteria;p__Proteobacteria;c__Gammaproteobacteria;o__WD260;f__;g__;s__
ASV550	0	0	0	0	0	0	0	0	0	0	0	0	0	0	0	0	0	0	0	217	0	0	0	0	0	0	0	0	0	0	0	0	0	0	0	0	0	0	0	255	0	0	k__Bacteria;p__Proteobacteria;c__Gammaproteobacteria;o__Pseudomonadales;f__Moraxellaceae;g__Psychrobacter
ASV551	0	0	0	0	0	0	9	4	0	0	0	0	0	0	0	9	29	0	6	0	0	0	0	0	0	0	0	0	0	399	0	3	8	4	0	0	0	0	0	0	0	0	k__Bacteria;p__Actinobacteria;c__unidentified_Actinobacteria;o__Micrococcales;f__Microbacteriaceae;g__Candidatus_Aquiluna;s__
ASV552	0	0	0	0	0	0	0	0	11	0	460	0	0	0	0	0	0	0	0	0	0	0	0	0	0	0	0	0	0	0	0	0	0	0	0	0	0	0	0	0	0	0	k__Bacteria;p__Myxococcota;c__Myxococcia;o__Myxococcales;f__Anaeromyxobacteraceae;g__Anaeromyxobacter;s__
ASV553	0	0	0	0	0	0	0	38	27	17	0	70	38	0	85	93	0	0	38	0	0	0	0	33	0	0	0	0	0	0	0	31	0	0	0	0	0	0	0	0	0	0	k__Bacteria;p__Proteobacteria;c__Gammaproteobacteria;o__unidentified_Gammaproteobacteria;f__unidentified_Gammaproteobacteria;g__Acidibacter;s__
ASV554	0	0	0	0	0	0	0	0	0	0	0	0	0	3	0	0	0	0	0	0	16	0	120	0	0	0	0	0	0	0	0	0	0	0	0	0	5	11	280	0	31	0	k__Bacteria;p__Bacteroidota;c__Bacteroidia;o__Chitinophagales;f__Chitinophagaceae
ASV555	0	0	0	24	0	0	0	0	15	7	0	0	0	53	0	0	0	0	0	16	3	0	0	3	0	10	5	0	0	13	9	0	7	9	15	0	5	244	13	0	6	7	k__Bacteria;p__Campylobacterota;c__Campylobacteria;o__Campylobacterales;f__Helicobacteraceae;g__Helicobacter
ASV556	24	0	4	268	18	0	0	0	0	0	0	0	0	0	0	0	0	0	0	5	7	0	7	22	5	40	0	0	0	0	0	0	0	0	0	13	6	14	8	0	14	9	k__Bacteria;p__Proteobacteria;c__Alphaproteobacteria;o__Rhodobacterales;f__Rhodobacteraceae;g__Paracoccus
ASV557	0	0	0	0	0	0	0	158	6	0	0	0	22	0	0	0	0	17	0	0	0	0	0	0	0	0	0	7	0	17	146	0	46	44	0	0	0	0	0	0	0	0	k__Bacteria;p__Acidobacteriota;c__Acidobacteriae;o__Solibacterales;f__Solibacteraceae;g__Candidatus_Solibacter;s__
ASV558	0	0	0	0	0	0	0	85	0	0	20	10	43	21	0	0	0	50	0	0	0	0	0	0	27	8	0	0	0	0	37	0	90	50	0	0	0	5	15	0	0	0	k__Bacteria;p__Proteobacteria;c__Gammaproteobacteria;o__Burkholderiales;f__Burkholderiaceae;g__Burkholderia-Caballeronia-Paraburkholderia
ASV559	0	0	0	0	0	0	45	27	13	0	0	39	0	0	64	63	0	0	47	0	0	0	0	0	0	10	0	58	0	33	26	27	0	0	0	9	0	0	0	0	0	0	k__Bacteria;p__Proteobacteria;c__Alphaproteobacteria;o__Sphingomonadales;f__Sphingomonadaceae;g__Sphingomonas
ASV560	0	0	0	0	0	34	94	0	0	0	0	0	0	0	0	0	0	0	24	35	0	0	0	0	0	0	0	139	49	0	0	36	0	0	0	0	0	0	0	49	0	0	k__Bacteria;p__Proteobacteria;c__Alphaproteobacteria;o__Rhizobiales;f__Beijerinckiaceae;g__Methylobacterium-Methylorubrum
ASV561	0	0	0	0	0	0	0	0	0	0	0	4	0	0	0	72	16	8	0	0	0	0	0	0	0	0	0	0	0	352	0	0	8	0	0	0	0	0	0	0	0	0	k__Bacteria
ASV562	0	57	0	0	0	0	0	0	0	0	0	0	0	259	0	0	0	0	121	0	0	0	0	0	0	0	0	0	0	0	0	0	0	0	22	0	0	0	0	0	0	0	k__Bacteria;p__Proteobacteria;c__Alphaproteobacteria;o__Rickettsiales;f__Mitochondria;g__unidentified_Mitochondria
ASV563	18	17	20	0	0	8	13	73	25	0	12	29	20	0	49	19	0	8	29	0	0	0	0	17	0	0	0	11	0	3	9	55	6	11	0	6	0	0	0	0	0	0	k__Bacteria;p__Nitrospirota;c__Nitrospira;o__Nitrospirales;f__Nitrospiraceae;g__unidentified_Nitrospiraceae;s__Nitrospira_japonica
ASV564	0	0	0	0	0	0	0	4	0	0	0	2	3	0	412	0	0	0	0	0	0	0	0	0	0	11	0	0	0	0	0	0	3	0	0	21	0	2	0	0	0	0	k__Bacteria;p__Actinobacteria;c__unidentified_Actinobacteria;o__Glycomycetales;f__Glycomycetaceae;g__Glycomyces
ASV565	0	0	0	0	0	0	0	0	0	0	0	0	0	27	0	0	0	4	0	29	21	0	23	0	73	0	30	15	0	0	10	54	10	0	0	19	18	14	43	34	21	13	k__Bacteria;p__Firmicutes;c__Clostridia;o__Lachnospirales;f__Lachnospiraceae;g__Coprococcus
ASV566	0	0	0	0	0	21	0	0	0	0	0	0	0	25	0	0	0	0	0	0	33	0	149	0	63	0	0	0	0	0	0	0	0	0	20	0	0	0	120	0	27	0	k__Bacteria;p__Proteobacteria;c__Gammaproteobacteria;o__Pseudomonadales;f__Pseudomonadaceae;g__Pseudomonas
ASV567	0	0	0	0	0	0	0	0	0	0	0	0	0	0	0	0	0	0	0	29	53	0	43	0	101	0	0	0	12	0	0	0	18	0	0	0	49	0	42	33	77	0	k__Bacteria;p__Bacteroidota;c__Bacteroidia;o__Bacteroidales;f__Bacteroidaceae;g__Bacteroides
ASV568	13	21	16	0	15	0	0	24	0	0	7	83	28	7	69	16	0	8	12	10	0	0	6	27	0	0	0	0	0	0	0	0	6	17	0	36	7	8	0	0	0	21	k__Bacteria;p__Firmicutes;c__Bacilli;o__Bacillales;f__Bacillaceae;g__Bacillus
ASV569	38	0	0	0	0	0	0	0	0	0	0	0	33	32	0	0	0	0	0	35	0	0	0	0	0	0	0	80	0	0	0	22	0	0	0	0	0	0	33	165	0	17	k__Bacteria;p__Firmicutes;c__Bacilli;o__Lactobacillales;f__Lactobacillaceae;g__Ligilactobacillus
ASV570	0	0	0	0	0	0	0	0	53	0	11	0	0	0	0	0	0	0	0	0	0	0	0	0	13	0	16	0	0	0	0	0	0	0	0	10	0	0	70	281	0	0	k__Bacteria;p__Proteobacteria;c__Gammaproteobacteria;o__Burkholderiales;f__Oxalobacteraceae;g__Herbaspirillum
ASV571	0	0	0	0	0	0	0	89	0	0	0	0	63	0	0	0	0	30	0	0	0	0	0	0	0	3	0	0	0	24	154	0	43	20	27	0	0	0	0	0	0	0	k__Bacteria;p__Acidobacteriota;c__Acidobacteriae;o__Subgroup_2;f__;g__;s__
ASV572	0	0	0	0	0	0	0	0	0	0	0	0	0	0	0	0	0	0	0	11	12	0	22	65	0	8	0	0	0	0	0	0	0	0	0	0	23	21	86	35	28	142	k__Bacteria;p__Bacteroidota;c__Bacteroidia;o__Flavobacteriales;f__Flavobacteriaceae;g__Flavobacterium
ASV573	0	0	0	0	0	0	0	0	0	0	346	0	0	0	0	0	0	0	36	0	0	0	0	0	55	0	0	0	0	0	0	0	0	0	0	0	0	0	0	0	0	14	k__Bacteria;p__Bacteroidota;c__Bacteroidia;o__Bacteroidales;f__Rikenellaceae;g__Alistipes;s__Alistipes_shahii
ASV574	0	0	0	0	0	0	0	0	0	0	0	213	0	0	114	0	0	0	0	0	0	0	36	70	0	17	0	0	0	0	0	0	0	0	0	0	0	0	0	0	0	0	k__Bacteria;p__Firmicutes;c__Bacilli;o__Bacillales;f__Planococcaceae;g__Sporosarcina;s__Sporosarcina_sp_AB_64
ASV575	15	0	26	70	49	0	0	0	35	0	0	0	0	0	0	0	0	0	0	7	0	0	11	0	0	79	0	28	48	0	0	18	0	0	12	0	0	30	21	0	0	0	k__Bacteria;p__Proteobacteria;c__Gammaproteobacteria;o__Xanthomonadales;f__Xanthomonadaceae;g__Stenotrophomonas
ASV576	42	0	0	0	229	0	0	0	0	0	0	22	0	0	0	79	0	0	0	0	0	0	0	0	0	0	0	0	0	77	0	0	0	0	0	0	0	0	0	0	0	0	k__Bacteria;p__Proteobacteria;c__Gammaproteobacteria;o__Enterobacterales;f__Vibrionaceae;g__Vibrio
ASV577	38	36	8	356	8	0	0	0	0	0	0	0	0	0	0	0	0	0	0	0	0	0	0	0	0	0	0	0	0	0	0	0	0	0	0	0	0	0	0	0	0	0	k__Bacteria;p__Proteobacteria;c__Alphaproteobacteria;o__Sphingomonadales;f__Sphingomonadaceae;g__Novosphingobium;s__Novosphingobium_lotistagni
ASV578	0	0	0	0	0	0	0	0	0	0	0	0	0	0	0	0	0	0	0	0	136	0	0	0	0	0	0	0	0	0	0	0	0	0	0	280	0	0	30	0	0	0	k__Bacteria;p__Firmicutes;c__Negativicutes;o__Veillonellales-Selenomonadales;f__Veillonellaceae;g__Dialister;s__Dialister_micraerophilus
ASV579	0	0	0	0	0	0	0	0	0	0	443	0	0	0	0	0	0	0	0	0	0	0	0	0	0	0	0	0	0	0	0	0	0	0	0	0	0	0	0	0	0	0	k__Bacteria;p__Proteobacteria;c__Gammaproteobacteria;o__Pseudomonadales;f__Moraxellaceae;g__Acinetobacter
ASV580	0	0	0	0	0	0	0	0	0	0	0	0	0	0	0	0	0	0	0	0	0	0	44	0	78	0	29	0	0	0	0	0	0	0	0	47	88	31	68	0	56	0	k__Bacteria;p__Firmicutes;c__Clostridia;o__Lachnospirales;f__Lachnospiraceae;g__[Eubacterium]_hallii_group;s__
ASV581	0	0	0	0	0	0	0	97	0	34	47	0	35	0	99	0	0	38	66	0	0	0	0	0	0	0	0	0	0	0	0	24	0	0	0	0	0	0	0	0	0	0	k__Bacteria;p__Acidobacteriota;c__Blastocatellia;o__Pyrinomonadales;f__Pyrinomonadaceae;g__RB41;s__
ASV582	40	38	40	0	27	0	0	0	0	0	0	0	0	107	0	0	0	0	0	11	3	0	0	24	67	0	22	0	0	0	0	0	0	0	3	26	12	0	0	0	7	11	k__Bacteria;p__Bacteroidota;c__Bacteroidia;o__Chitinophagales;f__Chitinophagaceae
ASV583	0	10	0	0	0	0	0	53	0	0	0	0	19	0	187	0	0	10	92	0	0	0	0	11	0	0	0	0	0	16	0	25	4	0	0	11	0	0	0	0	0	0	k__Bacteria;p__Proteobacteria;c__Alphaproteobacteria;o__Dongiales;f__Dongiaceae;g__Dongia;s__
ASV584	0	0	0	0	0	0	0	0	0	0	0	0	0	0	0	0	0	0	0	20	18	0	12	0	11	4	15	0	0	0	0	0	0	0	0	321	36	0	0	0	0	0	k__Bacteria;p__Actinobacteria;c__unidentified_Actinobacteria;o__Actinomycetales;f__Actinomycetaceae;g__Arcanobacterium
ASV585	0	0	0	0	0	0	0	0	0	0	0	0	0	0	0	0	0	0	0	0	5	0	106	5	14	0	0	0	0	0	0	0	0	0	0	0	8	13	13	0	37	236	k__Bacteria;p__Firmicutes;c__Bacilli;o__Bacillales;f__Bacillaceae;g__Pseudogracilibacillus;s__
ASV586	0	0	0	0	0	40	284	0	0	0	0	0	0	27	0	0	0	0	0	0	0	0	0	0	0	0	0	85	0	0	0	0	0	0	0	0	0	0	0	0	0	0	k__Bacteria;p__Firmicutes;c__Bacilli;o__Staphylococcales;f__Staphylococcaceae;g__Staphylococcus
ASV587	0	0	0	0	0	0	0	0	0	0	435	0	0	0	0	0	0	0	0	0	0	0	0	0	0	0	0	0	0	0	0	0	0	0	0	0	0	0	0	0	0	0	k__Bacteria;p__Proteobacteria;c__Alphaproteobacteria;o__Rickettsiales;f__Mitochondria;g__unidentified_Mitochondria
ASV588	195	111	32	0	24	0	0	0	0	0	0	0	0	0	0	0	0	0	0	0	0	0	0	6	0	0	0	0	0	0	0	0	0	0	0	0	0	0	0	65	0	0	k__Bacteria;p__Actinobacteria;c__unidentified_Actinobacteria;o__Micrococcales;f__Micrococcaceae;g__Rothia
ASV589	0	14	0	0	110	0	0	0	0	0	0	0	0	0	0	0	0	0	0	0	13	0	10	0	0	69	0	0	0	0	0	0	0	0	0	0	0	18	179	0	11	8	k__Bacteria;p__Proteobacteria;c__Gammaproteobacteria;o__Burkholderiales;f__Oxalobacteraceae;g__Janthinobacterium
ASV590	0	0	0	0	0	0	0	131	5	0	0	0	35	0	0	0	0	23	0	0	0	0	0	0	0	0	0	0	0	12	138	0	27	59	0	0	0	0	0	0	0	0	k__Bacteria;p__Acidobacteriota;c__Acidobacteriae;o__Acidobacteriales;f__Acidobacteriaceae_(Subgroup_1);g__Granulicella;s__
ASV591	0	0	0	0	0	0	3	0	0	31	0	0	0	7	0	0	0	0	0	31	11	5	148	0	78	0	0	0	0	0	0	0	4	0	0	10	19	0	12	18	51	0	k__Bacteria;p__Proteobacteria;c__Gammaproteobacteria;o__Pseudomonadales;f__Pseudomonadaceae;g__Pseudomonas
ASV592	0	0	0	0	0	0	0	167	0	0	0	0	0	0	0	0	0	0	0	0	0	0	0	0	0	0	0	0	0	0	172	0	89	0	0	0	0	0	0	0	0	0	k__Bacteria;p__Acidobacteriota;c__Acidobacteriae;o__Subgroup_2;f__;g__;s__
ASV593	0	0	0	0	0	0	0	219	0	0	0	0	30	0	0	0	0	15	0	0	0	0	0	0	0	0	0	0	0	0	68	0	55	13	27	0	0	0	0	0	0	0	k__Bacteria;p__Acidobacteriota;c__Acidobacteriae;o__Subgroup_2;f__;g__;s__
ASV594	0	0	0	0	0	0	7	0	0	0	0	0	0	0	0	0	0	0	0	0	0	0	0	0	0	14	0	23	0	0	0	0	4	0	0	0	0	321	29	0	15	12	k__Bacteria;p__Firmicutes;c__Bacilli;o__Erysipelotrichales;f__Erysipelatoclostridiaceae;g__Erysipelatoclostridium;s__[Clostridium]_spiroforme
ASV595	23	0	0	71	0	17	100	0	0	0	0	0	0	0	0	0	0	0	0	0	0	0	0	0	0	0	0	57	105	31	0	0	0	0	0	19	0	0	0	0	0	0	k__Bacteria;p__Proteobacteria;c__Gammaproteobacteria;o__Pseudomonadales;f__Moraxellaceae;g__Acinetobacter
ASV596	0	0	0	0	0	0	0	0	18	0	0	0	0	14	0	0	15	14	38	92	14	0	0	0	46	0	0	0	24	17	15	0	7	9	0	8	43	0	16	33	0	0	k__Bacteria;p__Firmicutes;c__Bacilli;o__Erysipelotrichales;f__Erysipelotrichaceae;g__Turicibacter
ASV597	0	0	0	0	0	0	0	166	13	0	0	0	0	0	0	0	0	0	0	0	0	0	0	0	0	0	0	0	0	0	112	18	33	81	0	0	0	0	0	0	0	0	k__Bacteria;p__Acidobacteriota;c__Acidobacteriae;o__Subgroup_2;f__unidentified_Subgroup_2;g__unidentified_Subgroup_2;s__bacterium_Ellin7509
ASV598	0	0	0	0	0	0	0	0	0	0	0	0	0	0	0	0	0	0	0	0	0	311	0	0	0	0	0	0	0	0	0	0	0	0	0	0	112	0	0	0	0	0	k__Bacteria;p__Acidobacteriota;c__Acidobacteriae;o__Acidobacteriales;f__Acidobacteriaceae_(Subgroup_1)
ASV599	0	0	0	0	0	0	0	270	0	0	0	0	0	0	0	0	0	0	0	0	0	0	0	0	18	0	0	0	0	29	13	0	0	92	0	0	0	0	0	0	0	0	k__Bacteria;p__Firmicutes;c__Bacilli;o__Lactobacillales;f__Streptococcaceae;g__Streptococcus;s__Streptococcus_anginosus
ASV600	0	0	0	0	0	0	0	0	0	0	0	0	0	0	363	0	0	0	0	0	0	0	0	0	0	52	0	0	0	0	0	0	0	0	0	0	0	7	0	0	0	0	k__Bacteria;p__Actinobacteria;c__unidentified_Actinobacteria;o__Propionibacteriales;f__Nocardioidaceae;g__Nocardioides
ASV601	0	0	0	0	0	0	0	0	0	0	0	12	11	0	0	116	16	10	0	0	0	0	0	0	0	0	0	0	0	244	0	0	12	0	0	0	0	0	0	0	0	0	k__Bacteria;p__Bacteroidota;c__Bacteroidia;o__Cytophagales;f__Cyclobacteriaceae;g__Cyclobacterium
ASV602	0	0	0	0	0	0	0	66	0	0	0	0	50	21	28	0	0	56	0	0	0	0	0	0	0	0	0	0	0	0	85	0	60	54	0	0	0	0	0	0	0	0	k__Bacteria;p__Proteobacteria;c__Gammaproteobacteria;o__Burkholderiales;f__Burkholderiaceae;g__Burkholderia-Caballeronia-Paraburkholderia
ASV603	0	0	0	0	0	0	0	0	0	0	0	0	0	0	0	0	0	0	0	0	0	0	0	0	0	0	0	0	0	0	0	420	0	0	0	0	0	0	0	0	0	0	k__Bacteria;p__Proteobacteria;c__Gammaproteobacteria;o__Enterobacterales;f__Enterobacteriaceae;g__Klebsiella
ASV604	0	0	0	0	0	0	0	0	0	0	0	0	0	0	0	0	0	0	0	0	0	350	0	0	0	0	0	0	0	0	0	0	0	0	0	0	69	0	0	0	0	0	k__Bacteria;p__Bacteroidota;c__Bacteroidia;o__Chitinophagales;f__Chitinophagaceae;g__Taibaiella;s__
ASV605	0	0	0	0	0	0	0	0	0	47	8	6	20	0	0	0	193	0	0	0	0	0	14	0	0	0	0	0	0	115	0	8	0	8	0	0	0	0	0	0	0	0	k__Bacteria;p__Firmicutes;c__Negativicutes;o__Veillonellales-Selenomonadales;f__Selenomonadaceae;g__Anaerovibrio;s__Anaerovibrio_sp_765
ASV606	0	0	0	0	0	0	0	0	0	0	0	0	0	0	0	0	0	0	0	0	0	0	0	0	0	0	0	0	0	0	0	0	417	0	0	0	0	0	0	0	0	0	Unassigned
ASV607	0	0	0	0	0	0	0	0	0	0	0	0	0	0	0	0	0	0	0	0	0	358	0	0	0	0	0	0	0	0	0	0	0	0	0	0	59	0	0	0	0	0	k__Bacteria;p__Spirochaetota;c__Spirochaetia;o__Spirochaetales;f__Spirochaetaceae;g__Spirochaeta_2
ASV608	0	3	0	6	0	0	0	0	0	0	0	0	0	0	0	0	0	0	0	6	0	0	0	24	0	0	0	0	0	0	0	0	0	0	0	0	0	3	0	0	0	0	k__Bacteria
ASV609	0	0	0	0	117	0	0	0	12	0	0	0	0	0	0	0	0	0	193	0	0	0	13	0	0	0	8	0	0	0	0	0	0	11	0	0	18	0	0	14	31	0	k__Bacteria;p__Proteobacteria;c__Alphaproteobacteria;o__Sphingomonadales;f__Sphingomonadaceae;g__Sphingobium
ASV610	0	0	0	0	0	0	0	0	0	0	0	0	0	0	0	0	0	0	0	0	0	0	0	0	0	0	40	0	0	0	0	0	0	0	0	0	0	0	0	0	0	376	k__Bacteria;p__Firmicutes;c__Bacilli;o__Bacillales;f__Planococcaceae
ASV611	0	9	0	0	0	0	0	26	0	0	0	0	60	68	0	0	0	0	0	0	0	0	0	0	32	0	0	107	0	0	0	0	51	63	0	0	0	0	0	0	0	0	k__Bacteria;p__Firmicutes;c__Bacilli
ASV612	21	25	36	0	43	0	17	75	0	14	52	0	0	6	0	0	0	32	39	18	0	0	0	0	0	0	0	0	18	0	0	0	0	19	0	0	0	0	0	0	0	0	k__Bacteria;p__Proteobacteria;c__Gammaproteobacteria;o__Burkholderiales;f__Nitrosomonadaceae;g__Ellin6067;s__
ASV613	0	0	0	0	0	0	0	0	183	12	2	0	0	75	2	6	0	2	6	5	0	0	0	0	0	0	0	0	0	4	3	5	57	20	0	0	0	33	0	0	0	0	k__Bacteria;p__Bacteroidota;c__Bacteroidia;o__Bacteroidales;f__Barnesiellaceae;g__Barnesiella;s__Barnesiella_viscericola
ASV614	0	0	0	0	0	0	0	0	0	0	0	0	0	0	0	0	0	0	0	19	0	0	0	371	0	0	0	0	0	0	0	0	0	0	0	0	0	24	0	0	0	0	k__Bacteria;p__Bacteroidota;c__Bacteroidia;o__Bacteroidales;f__Muribaculaceae;g__;s__
ASV615	0	0	0	0	0	0	0	0	0	6	0	0	0	0	0	0	0	0	0	0	0	0	0	0	0	0	0	0	0	0	0	317	0	0	0	0	24	0	15	30	0	20	k__Bacteria;p__Firmicutes;c__Clostridia;o__Peptostreptococcales-Tissierellales;f__Peptostreptococcaceae;g__Romboutsia
ASV616	0	0	0	400	0	0	0	0	0	0	0	0	0	0	0	0	0	0	0	0	0	0	0	0	0	0	0	0	0	0	0	11	0	0	0	0	0	0	0	0	0	0	k__Bacteria;p__Fusobacteriota;c__Fusobacteriia;o__Fusobacteriales;f__Fusobacteriaceae;g__Fusobacterium
ASV617	0	8	93	0	0	0	0	0	0	0	0	7	11	0	0	0	0	10	0	23	16	0	24	0	0	0	0	0	0	8	9	3	46	7	0	4	6	15	24	61	35	0	k__Bacteria;p__Firmicutes;c__Clostridia;o__Lachnospirales;f__Lachnospiraceae;g__Lachnospira
ASV618	0	0	0	0	0	0	0	0	0	0	0	0	0	0	0	0	23	0	0	0	0	0	0	0	0	0	0	0	0	387	0	0	0	0	0	0	0	0	0	0	0	0	k__Bacteria;p__Proteobacteria;c__Alphaproteobacteria;o__Rhodobacterales;f__Rhodobacteraceae
ASV619	74	0	0	182	0	0	0	0	0	0	0	0	0	0	0	0	133	0	0	0	0	0	0	0	0	0	0	0	0	0	0	0	8	0	0	13	0	0	0	0	0	0	k__Bacteria;p__Firmicutes;c__Negativicutes;o__Veillonellales-Selenomonadales;f__Veillonellaceae;g__Dialister;s__Veillonellaceae_bacterium_DNF00626
ASV620	0	0	0	0	0	0	0	0	0	0	0	0	0	0	0	0	0	0	0	0	0	352	0	0	0	0	0	0	0	0	0	0	0	0	0	0	57	0	0	0	0	0	k__Bacteria;p__Proteobacteria;c__Alphaproteobacteria;o__Rhizobiales;f__Xanthobacteraceae;g__Pseudolabrys;s__
ASV621	25	18	223	0	16	0	0	0	0	0	0	0	0	7	0	0	0	0	0	24	0	0	0	0	28	0	0	0	0	0	0	0	0	0	0	0	5	0	0	51	12	0	k__Bacteria;p__Firmicutes;c__Clostridia;o__Oscillospirales;f__Ruminococcaceae;g__Faecalibacterium;s__
ASV622	15	8	14	34	6	0	0	0	0	0	0	0	0	7	0	0	0	0	2	7	5	0	21	8	48	0	3	0	0	0	0	14	0	0	0	0	6	15	25	0	56	114	k__Bacteria;p__Actinobacteria;c__unidentified_Actinobacteria;o__Micrococcales;f__Brevibacteriaceae;g__Brevibacterium
ASV623	0	0	0	0	0	0	9	7	40	10	0	0	54	42	0	8	11	10	0	0	0	0	0	3	0	0	0	0	0	26	9	17	122	36	0	0	0	0	4	0	0	0	k__Bacteria;p__Bacteroidota;c__Bacteroidia;o__Bacteroidales;f__Muribaculaceae;g__;s__
ASV624	25	18	23	0	98	0	0	0	13	0	68	0	0	0	0	0	0	5	0	0	4	0	36	0	36	0	0	0	0	0	6	0	8	4	12	0	5	0	9	8	13	15	k__Bacteria;p__Proteobacteria;c__Alphaproteobacteria;o__Rhizobiales;f__Beijerinckiaceae;g__Methylobacterium-Methylorubrum
ASV625	21	23	241	0	121	0	0	0	0	0	0	0	0	0	0	0	0	0	0	0	0	0	0	0	0	0	0	0	0	0	0	0	0	0	0	0	0	0	0	0	0	0	k__Bacteria;p__Firmicutes;c__unidentified_Firmicutes;o__Oscillospirales;f__Ruminococcaceae;g__;s__
ASV626	0	4	0	0	0	0	11	0	0	0	0	0	0	0	0	0	0	0	22	0	38	0	42	8	17	0	18	0	0	0	0	0	0	0	0	21	66	19	106	0	34	0	k__Bacteria;p__Firmicutes;c__Clostridia;o__Lachnospirales;f__Lachnospiraceae
ASV627	0	0	0	0	0	0	0	55	0	19	0	0	34	0	0	0	0	11	0	0	0	0	0	25	0	0	0	0	0	67	163	0	0	31	0	0	0	0	0	0	0	0	k__Bacteria;p__Acidobacteriota;c__Acidobacteriae;o__Solibacterales;f__Solibacteraceae;g__Candidatus_Solibacter
ASV628	0	0	0	0	0	0	0	0	0	0	0	0	0	0	0	0	0	0	0	0	0	380	0	0	0	0	0	0	0	0	0	0	0	0	0	0	24	0	0	0	0	0	k__Bacteria;p__Bacteroidota;c__Bacteroidia;o__Chitinophagales;f__Chitinophagaceae;g__Puia;s__
ASV629	0	0	0	0	0	0	39	0	0	0	0	6	42	104	0	0	17	0	11	0	0	0	0	0	0	0	13	34	0	0	0	0	26	15	19	25	0	35	0	18	0	0	k__Bacteria;p__Firmicutes;c__Clostridia;o__Clostridiales;f__Clostridiaceae;g__Clostridium_sensu_stricto_1
ASV630	30	0	0	123	0	0	0	3	0	0	0	29	0	0	3	0	0	0	0	28	0	0	0	0	0	0	0	0	0	0	0	0	9	15	0	0	0	0	0	164	0	0	k__Bacteria;p__Bacteroidota;c__Bacteroidia;o__Bacteroidales;f__Prevotellaceae;g__Prevotella_7;s__Prevotella_melaninogenica
ASV631	93	34	25	0	178	3	0	0	0	0	0	0	0	0	0	0	0	0	0	0	0	0	19	0	12	0	9	5	4	0	0	0	0	0	0	7	0	3	0	0	6	5	k__Bacteria;p__Firmicutes;c__Bacilli;o__Lactobacillales;f__Aerococcaceae;g__Aerococcus
ASV632	0	0	0	0	0	0	8	0	0	0	0	0	0	7	0	0	0	0	0	8	19	0	47	14	13	0	0	15	15	0	13	44	0	0	0	9	22	14	87	34	28	6	k__Bacteria;p__Firmicutes;c__Clostridia;o__Lachnospirales;f__Lachnospiraceae;g__Dorea;s__Dorea_formicigenerans
ASV633	5	0	0	0	0	0	0	0	0	0	0	0	0	0	0	0	375	0	0	0	0	0	0	0	0	0	0	0	0	13	0	0	0	0	7	0	0	0	0	2	0	0	k__Bacteria;p__Bacteroidota;c__Bacteroidia;o__Bacteroidales;f__Porphyromonadaceae;g__Porphyromonas;s__Porphyromonas_sp_HMSC065F10
ASV634	0	0	0	93	128	0	0	0	0	0	0	0	0	0	0	0	0	0	0	0	18	0	0	25	0	0	0	0	25	0	0	0	0	0	0	7	0	16	0	90	0	0	k__Bacteria;p__Proteobacteria;c__Gammaproteobacteria;o__Pseudomonadales;f__Pseudomonadaceae;g__Pseudomonas
ASV635	0	0	0	0	0	0	0	45	0	0	0	0	33	0	0	0	0	20	0	0	0	0	0	29	0	0	0	0	0	54	174	0	15	32	0	0	0	0	0	0	0	0	k__Bacteria;p__Proteobacteria;c__Alphaproteobacteria;o__Rhizobiales;f__Hyphomicrobiaceae;g__Pedomicrobium;s__
ASV636	0	0	0	0	0	0	0	0	0	0	402	0	0	0	0	0	0	0	0	0	0	0	0	0	0	0	0	0	0	0	0	0	0	0	0	0	0	0	0	0	0	0	k__Bacteria;p__Cyanobacteria;c__Cyanobacteriia;o__SepB-3;f__;g__;s__
ASV637	0	0	0	99	0	0	0	0	0	0	0	0	0	0	0	0	0	0	0	0	0	0	0	0	0	0	0	0	190	0	0	0	0	0	0	0	0	0	101	11	0	0	k__Bacteria;p__Proteobacteria;c__Alphaproteobacteria;o__Rhizobiales;f__Rhizobiaceae;g__Allorhizobium-Neorhizobium-Pararhizobium-Rhizobium
ASV638	0	0	0	0	0	0	0	0	0	0	0	0	0	26	0	22	33	20	0	0	0	0	0	5	0	3	0	0	0	0	13	0	0	0	8	0	0	0	10	260	0	0	k__Bacteria;p__Bacteroidota;c__Bacteroidia;o__Bacteroidales;f__Rikenellaceae;g__Alistipes;s__
ASV639	0	0	0	0	0	0	0	0	0	0	0	0	0	0	0	0	0	0	0	0	0	0	0	0	0	398	0	0	0	0	0	0	0	0	0	0	0	0	0	0	0	0	k__Archaea;p__Crenarchaeota;c__Nitrososphaeria;o__Nitrosopumilales;f__Nitrosopumilaceae;g__Nitrosarchaeum;s__
ASV640	0	0	0	0	0	0	0	24	54	0	74	19	51	32	0	9	16	0	0	0	0	0	0	0	0	0	0	0	0	0	0	23	45	51	0	0	0	0	0	0	0	0	k__Bacteria;p__Actinobacteria;c__unidentified_Actinobacteria;o__Bifidobacteriales;f__Bifidobacteriaceae;g__Bifidobacterium
ASV641	0	0	0	0	0	0	3	0	0	0	0	0	0	0	0	0	380	0	0	0	0	0	0	0	0	0	0	0	3	12	0	0	0	0	0	0	0	0	0	0	0	0	k__Bacteria;p__Actinobacteriota;c__Coriobacteriia;o__Coriobacteriales;f__Atopobiaceae;g__Atopobium
ASV642	0	0	0	58	0	0	0	88	0	0	0	0	0	0	0	0	0	0	0	0	2	0	6	0	24	0	201	7	0	0	0	0	0	0	0	0	10	0	2	0	0	0	k__Bacteria;p__Bacteroidota;c__Bacteroidia;o__Bacteroidales;f__Porphyromonadaceae;g__Porphyromonas;s__Porphyromonas_asaccharolytica
ASV643	0	0	0	0	0	0	0	0	27	0	0	50	23	16	0	0	9	8	0	13	0	0	0	32	0	0	0	0	0	0	16	5	14	16	0	0	15	124	20	0	9	0	k__Bacteria;p__Bacteroidota;c__Bacteroidia;o__Bacteroidales;f__Tannerellaceae;g__Parabacteroides;s__Parabacteroides_goldsteinii
ASV644	0	22	0	0	51	0	0	0	0	9	0	0	0	11	0	0	0	0	132	0	5	33	22	12	13	0	0	0	0	0	0	0	0	0	0	0	13	0	13	0	60	0	k__Bacteria;p__Actinobacteria;c__unidentified_Actinobacteria;o__Corynebacteriales;f__Mycobacteriaceae;g__Mycobacterium
ASV645	0	0	0	0	0	338	0	0	0	0	0	0	0	0	0	0	0	0	0	0	0	0	0	0	0	0	0	23	35	0	0	0	0	0	0	0	0	0	0	0	0	0	k__Bacteria;p__Proteobacteria;c__Gammaproteobacteria;o__Pseudomonadales;f__Halomonadaceae;g__Halomonas
ASV646	0	4	0	0	0	0	124	0	0	0	0	0	0	0	0	0	0	0	0	0	0	0	0	0	0	0	0	262	0	0	0	0	0	0	4	0	0	0	0	0	0	0	k__Bacteria;p__Thermotogae;c__unidentified_Thermotogae;o__Petrotogales;f__Petrotogaceae;g__Defluviitoga
ASV647	0	0	35	0	0	11	0	0	0	0	0	0	7	0	0	5	24	6	43	39	11	0	16	0	23	0	24	0	0	0	0	0	0	0	0	4	57	21	35	4	29	0	k__Bacteria;p__Firmicutes;c__Clostridia;o__Lachnospirales;f__Lachnospiraceae;g__[Eubacterium]_ruminantium_group;s__
ASV648	86	34	47	0	26	0	0	0	0	0	0	0	0	0	0	0	0	0	0	0	0	0	0	0	0	177	0	0	0	0	0	0	0	0	0	0	0	22	0	0	0	0	k__Bacteria;p__Actinobacteria;c__unidentified_Actinobacteria;o__Micrococcales;f__Intrasporangiaceae
ASV649	0	0	0	0	0	0	0	0	0	0	0	0	0	0	0	0	0	0	0	7	0	0	0	2	0	355	0	0	0	0	0	0	0	0	0	0	0	28	0	0	0	0	k__Bacteria;p__Acidobacteriota;c__Acidobacteriae;o__PAUC26f;f__;g__;s__
ASV650	96	143	86	15	51	0	0	0	0	0	0	0	0	0	0	0	0	0	0	0	0	0	0	0	0	0	0	0	0	0	0	0	0	0	0	0	0	0	0	0	0	0	k__Bacteria;p__Proteobacteria;c__Gammaproteobacteria;o__Burkholderiales;f__Hydrogenophilaceae;g__Thiobacillus
ASV651	15	35	22	0	18	0	3	13	4	5	13	47	23	0	29	35	0	3	17	0	0	0	0	0	0	0	0	0	0	26	47	14	0	2	0	14	0	0	0	5	0	0	k__Bacteria;p__Proteobacteria;c__Gammaproteobacteria;o__CCD24;f__;g__;s__
ASV652	0	0	0	0	0	0	0	0	0	0	389	0	0	0	0	0	0	0	0	0	0	0	0	0	0	0	0	0	0	0	0	0	0	0	0	0	0	0	0	0	0	0	k__Bacteria
ASV653	0	0	0	0	0	0	389	0	0	0	0	0	0	0	0	0	0	0	0	0	0	0	0	0	0	0	0	0	0	0	0	0	0	0	0	0	0	0	0	0	0	0	Unassigned
ASV654	0	0	0	0	0	0	0	18	8	0	0	4	82	0	3	8	43	9	2	0	0	0	0	0	0	0	3	0	0	12	3	20	16	139	19	0	0	0	0	0	0	0	k__Bacteria
ASV655	0	0	0	0	0	0	0	0	13	0	284	0	9	0	0	0	0	0	0	13	0	0	0	0	0	0	0	0	0	0	0	0	0	0	0	0	0	18	30	0	21	0	k__Bacteria;p__Proteobacteria;c__Gammaproteobacteria;o__Burkholderiales;f__Comamonadaceae
ASV656	37	0	4	304	0	0	0	0	0	3	0	0	0	0	0	0	0	0	0	0	6	0	9	0	0	0	0	0	4	0	0	12	0	0	4	0	0	0	0	0	0	0	k__Bacteria
ASV657	7	3	283	0	3	0	0	5	0	0	0	0	3	0	0	0	0	65	0	0	0	0	0	0	0	0	0	0	0	0	0	0	7	11	0	0	0	0	0	0	0	0	k__Bacteria;p__Bacteroidota;c__Bacteroidia;o__Bacteroidales;f__Bacteroidaceae;g__Bacteroides;s__Bacteroides_coprophilus
ASV658	0	0	0	0	0	0	0	177	0	0	0	0	34	0	0	0	0	0	0	0	0	0	0	0	0	0	0	0	0	0	79	0	97	0	0	0	0	0	0	0	0	0	k__Bacteria;p__RCP2-54;c__;o__;f__;g__;s__
ASV659	37	31	31	0	36	0	0	0	79	0	24	0	0	61	0	0	0	0	0	0	0	0	0	0	0	0	0	0	0	0	0	0	0	0	23	0	0	0	0	0	0	64	k__Bacteria;p__Actinobacteria;c__unidentified_Actinobacteria;o__Micrococcales;f__Microbacteriaceae;g__Curtobacterium
ASV660	0	0	0	0	0	0	0	38	15	18	0	0	0	0	282	0	0	16	16	0	0	0	0	0	0	0	0	0	0	0	0	0	0	0	0	0	0	0	0	0	0	0	k__Bacteria;p__Actinobacteria;c__unidentified_Actinobacteria;o__Pseudonocardiales;f__Pseudonocardiaceae;g__Lechevalieria
ASV661	0	14	0	0	0	0	0	73	0	10	0	0	0	0	49	0	0	0	0	0	9	23	0	0	0	0	0	0	0	74	125	0	0	0	0	7	0	0	0	0	0	0	k__Bacteria;p__Actinobacteria;c__unidentified_Actinobacteria;o__Frankiales;f__Acidothermaceae;g__Acidothermus;s__
ASV662	0	0	0	0	0	0	0	0	0	0	0	21	19	0	0	175	22	10	0	0	0	0	0	0	0	0	0	0	0	128	0	0	9	0	0	0	0	0	0	0	0	0	k__Bacteria;p__Proteobacteria;c__Gammaproteobacteria;o__Pseudomonadales;f__Halieaceae
ASV663	0	0	0	0	0	0	0	0	0	0	0	0	0	0	0	0	0	0	0	0	0	0	0	0	4	6	0	0	0	0	0	0	28	0	0	0	5	266	29	0	33	12	k__Bacteria;p__Firmicutes;c__Clostridia;o__Lachnospirales;f__Lachnospiraceae;g__[Eubacterium]_xylanophilum_group;s__
ASV664	0	21	0	0	0	5	0	0	11	0	0	0	8	0	9	0	18	0	0	73	0	0	0	0	0	6	0	0	0	0	7	0	0	0	0	0	0	0	0	222	0	0	k__Bacteria;p__Firmicutes;c__Clostridia;o__Clostridiales;f__Clostridiaceae;g__Clostridium_sensu_stricto_1;s__Clostridium_butyricum
ASV665	0	0	0	0	0	0	0	7	8	46	0	3	81	0	0	6	18	13	0	0	4	0	9	0	0	0	0	5	0	26	0	46	7	53	0	6	0	16	16	9	0	0	k__Bacteria;p__Bacteroidota;c__Bacteroidia;o__Bacteroidales;f__Prevotellaceae;g__Prevotella;s__Prevotella_sp_DJF_LS16
ASV666	0	0	0	0	0	0	0	0	0	0	0	17	28	0	211	0	0	0	0	0	0	0	0	0	0	92	0	0	0	0	0	31	0	0	0	0	0	0	0	0	0	0	k__Bacteria;p__Actinobacteria;c__unidentified_Actinobacteria;o__Micrococcales;f__Microbacteriaceae;g__Agromyces
ASV667	0	22	0	22	0	0	4	0	22	46	0	0	15	10	0	0	12	6	0	0	0	0	0	102	9	0	0	11	0	43	11	12	0	20	0	0	0	10	0	0	0	0	k__Bacteria;p__Bacteroidota;c__Bacteroidia;o__Bacteroidales;f__Muribaculaceae;g__;s__
ASV668	0	0	0	0	0	0	0	0	0	0	6	0	205	0	0	0	0	0	0	0	0	0	0	0	0	25	0	0	0	0	0	123	0	17	0	0	0	0	0	0	0	0	k__Bacteria;p__Actinobacteria;c__unidentified_Actinobacteria;o__Micrococcales;f__Micrococcaceae;g__Paenarthrobacter
ASV669	0	0	0	311	0	0	0	14	0	0	0	0	0	0	26	0	0	0	25	0	0	0	0	0	0	0	0	0	0	0	0	0	0	0	0	0	0	0	0	0	0	0	k__Bacteria;p__Proteobacteria;c__Alphaproteobacteria;o__Rhizobiales;f__Xanthobacteraceae
ASV670	18	5	39	0	0	0	0	0	30	0	5	13	34	9	0	0	0	0	0	14	14	0	11	3	15	0	0	0	13	13	41	0	3	6	0	0	3	22	14	49	0	0	k__Bacteria;p__Firmicutes;c__Clostridia;o__Oscillospirales;f__Oscillospiraceae;g__UCG-002;s__
ASV671	0	0	0	0	0	0	0	0	62	0	0	6	7	0	0	0	0	13	0	0	12	0	37	0	67	0	3	0	0	0	0	14	92	19	0	0	33	0	9	0	0	0	k__Bacteria;p__Fusobacteriota;c__Fusobacteriia;o__Fusobacteriales;f__Fusobacteriaceae;g__Fusobacterium
ASV672	0	0	0	0	0	0	0	0	42	63	0	0	0	0	0	122	0	0	49	0	0	0	0	0	0	0	0	0	0	0	2	33	32	24	0	7	0	0	0	0	0	0	k__Bacteria
ASV673	0	0	0	0	0	0	0	0	0	0	272	8	6	0	0	8	0	10	0	0	0	0	0	0	0	0	0	0	0	0	0	0	68	0	0	0	0	0	0	0	0	0	k__Bacteria;p__Firmicutes;c__Bacilli;o__Mycoplasmatales;f__Mycoplasmataceae;g__Mycoplasma;s__
ASV674	0	0	0	0	0	0	0	0	0	0	0	0	0	0	0	0	0	0	0	0	0	0	0	0	0	0	0	0	0	0	0	0	0	0	0	0	0	0	0	372	0	0	k__Bacteria;p__Firmicutes;c__Bacilli;o__Lactobacillales;f__Enterococcaceae;g__Enterococcus
ASV675	348	0	0	0	0	0	0	0	19	0	0	0	0	0	0	0	0	0	0	0	0	0	0	0	0	0	0	0	0	0	0	0	0	0	0	0	0	0	4	0	0	0	k__Archaea;p__Halobacterota;c__Methanosarcinia;o__Methanosarciniales;f__Methanosaetaceae;g__Methanosaeta;s__Methanothrix_sp
ASV676	0	0	0	0	0	0	0	154	0	10	0	0	33	0	0	0	0	0	0	0	0	0	0	0	0	0	0	0	0	0	54	0	53	28	39	0	0	0	0	0	0	0	k__Bacteria;p__Acidobacteriota;c__Acidobacteriae;o__Acidobacteriales;f__Koribacteraceae;g__Candidatus_Koribacter;s__
ASV677	0	0	0	0	0	0	0	0	0	0	0	0	0	0	0	0	0	0	0	152	0	0	0	0	0	0	0	0	0	0	0	0	0	0	0	0	0	0	0	219	0	0	k__Bacteria;p__Firmicutes;c__Bacilli;o__Mycoplasmatales;f__Mycoplasmataceae;g__Mycoplasma;s__
ASV678	0	0	0	0	0	0	9	0	0	0	0	203	59	14	0	22	0	9	0	0	0	0	0	0	0	0	0	0	0	9	8	0	16	0	0	0	0	0	0	0	21	0	k__Bacteria;p__Actinobacteria;c__unidentified_Actinobacteria;o__Bifidobacteriales;f__Bifidobacteriaceae;g__Bifidobacterium
ASV679	0	0	0	0	0	0	0	0	0	0	0	0	0	0	0	54	56	0	0	0	0	0	0	0	0	0	0	0	0	260	0	0	0	0	0	0	0	0	0	0	0	0	k__Bacteria
ASV680	0	0	0	0	0	12	24	0	8	24	0	0	0	0	0	0	7	0	0	0	0	0	24	0	16	0	17	11	210	0	0	0	8	0	0	0	0	0	0	0	9	0	k__Bacteria;p__Proteobacteria;c__Gammaproteobacteria;o__Pseudomonadales;f__Moraxellaceae;g__Acinetobacter
ASV681	0	0	0	0	0	62	0	0	0	0	0	0	0	0	0	0	0	0	0	59	0	0	0	0	0	0	0	18	0	0	25	0	0	0	0	0	0	68	0	126	12	0	k__Bacteria;p__Firmicutes;c__Negativicutes;o__Veillonellales-Selenomonadales;f__Veillonellaceae;g__Veillonella
ASV682	49	56	0	0	0	0	0	0	46	38	0	0	0	0	0	0	0	22	0	0	0	0	0	0	0	0	0	0	0	0	0	87	0	0	0	0	0	72	0	0	0	0	k__Bacteria;p__Proteobacteria;c__Gammaproteobacteria;o__Pseudomonadales;f__Pseudomonadaceae;g__Pseudomonas
ASV683	11	0	35	0	0	0	0	16	0	0	0	10	53	0	0	5	0	7	13	45	8	0	0	0	0	0	0	0	0	9	4	23	6	12	0	5	0	36	16	55	0	0	k__Bacteria;p__Firmicutes;c__Clostridia;o__Lachnospirales;f__Lachnospiraceae;g__Lachnoclostridium
ASV684	0	50	142	146	5	0	0	0	0	0	0	0	0	0	0	0	0	0	0	0	0	0	0	0	0	0	0	0	0	0	0	0	0	0	0	0	0	26	0	0	0	0	k__Bacteria;p__Bacteroidota;c__Bacteroidia;o__Bacteroidales;f__Bacteroidaceae;g__Bacteroides
ASV685	0	0	0	0	43	185	69	0	0	0	0	0	0	0	0	0	0	0	0	0	0	0	0	0	0	0	0	26	46	0	0	0	0	0	0	0	0	0	0	0	0	0	k__Bacteria;p__Proteobacteria;c__Gammaproteobacteria;o__Pseudomonadales;f__Pseudomonadaceae;g__Pseudomonas
ASV686	0	0	0	0	0	40	107	0	0	0	0	0	0	0	0	0	0	0	0	0	0	0	0	0	0	0	0	195	26	0	0	0	0	0	0	0	0	0	0	0	0	0	k__Bacteria;p__Proteobacteria;c__Gammaproteobacteria;o__Enterobacterales
ASV687	0	0	0	0	0	0	0	0	0	0	0	0	0	0	0	0	0	0	0	0	13	0	17	0	158	0	7	0	0	0	6	0	0	0	0	8	11	16	64	24	43	0	k__Bacteria;p__Firmicutes;c__Clostridia;o__Lachnospirales;f__Lachnospiraceae
ASV688	213	10	58	0	2	0	0	0	8	4	0	0	0	0	0	7	0	0	2	0	15	0	2	0	10	0	5	3	2	9	0	0	0	0	3	13	0	0	0	0	0	0	k__Bacteria;p__Proteobacteria;c__Alphaproteobacteria;o__Rickettsiales;f__Mitochondria;g__;s__
ASV689	0	0	0	0	0	0	0	0	0	0	0	0	0	0	0	0	0	0	0	42	0	0	8	19	0	0	0	0	0	0	0	0	0	0	0	0	0	17	54	0	69	156	k__Bacteria;p__Firmicutes;c__Bacilli;o__Bacillales;f__Planococcaceae;g__Lysinibacillus
ASV690	0	0	0	0	0	0	0	0	28	5	7	8	70	24	0	6	43	9	10	11	0	0	0	0	0	0	0	5	0	4	33	4	18	14	37	0	0	22	0	3	4	0	k__Bacteria;p__Firmicutes;c__Clostridia;o__Lachnospirales;f__Lachnospiraceae
ASV691	0	0	0	0	0	0	0	0	0	0	0	12	9	0	0	148	16	13	0	0	0	0	0	0	0	0	0	0	0	161	0	0	6	0	0	0	0	0	0	0	0	0	k__Bacteria;p__Bacteroidota;c__Bacteroidia;o__Sphingobacteriales;f__NS11-12_marine_group;g__;s__
ASV692	0	0	0	0	0	0	0	0	0	0	0	0	0	57	0	0	0	0	0	0	0	0	0	0	0	0	0	0	0	69	0	148	0	0	90	0	0	0	0	0	0	0	k__Bacteria;p__Proteobacteria;c__Alphaproteobacteria;o__Acetobacterales;f__Acetobacteraceae;g__Acetobacter
ASV693	0	0	0	0	0	0	36	0	0	0	0	0	0	19	0	21	44	0	0	0	0	0	11	0	18	13	0	34	8	21	52	0	0	0	17	0	20	30	12	0	8	0	k__Bacteria;p__Firmicutes;c__Clostridia;o__Lachnospirales;f__Lachnospiraceae
ASV694	0	0	0	0	0	0	0	103	27	22	30	6	16	0	47	0	0	0	84	0	0	0	0	0	0	0	0	0	0	0	0	14	0	14	0	0	0	0	0	0	0	0	k__Bacteria;p__unidentified_Bacteria;c__unidentified_Bacteria;o__Gemmatimonadales;f__Gemmatimonadaceae;g__;s__
ASV695	0	0	0	0	0	0	0	0	0	6	10	0	0	0	0	0	0	0	0	0	0	0	6	48	0	0	0	0	0	134	148	0	0	11	0	0	0	0	0	0	0	0	k__Bacteria;p__Verrucomicrobiota;c__Verrucomicrobiae;o__Chthoniobacterales;f__Chthoniobacteraceae;g__Candidatus_Udaeobacter
ASV696	81	43	0	116	15	0	0	0	0	9	0	0	0	0	0	0	75	0	0	0	0	0	0	0	0	0	0	0	0	0	0	23	0	0	0	0	0	0	0	0	0	0	k__Bacteria;p__Proteobacteria;c__Gammaproteobacteria;o__Burkholderiales;f__Comamonadaceae
ASV697	0	0	0	0	0	0	0	72	0	0	0	0	63	0	0	0	0	43	0	0	0	0	0	0	0	0	0	0	0	0	93	0	61	30	0	0	0	0	0	0	0	0	k__Bacteria;p__unidentified_Bacteria;c__Acidobacteriae;o__Acidobacteriales;f__;g__;s__
ASV698	0	0	0	0	0	0	0	0	0	0	0	0	0	4	0	0	0	0	0	10	5	0	0	0	8	0	0	17	0	0	0	20	0	0	8	18	0	130	67	52	23	0	k__Bacteria;p__Firmicutes;c__Clostridia;o__Lachnospirales;f__Lachnospiraceae
ASV699	0	0	0	0	0	0	0	123	0	0	0	0	47	0	0	0	0	29	0	0	0	0	0	0	0	0	0	0	0	0	75	0	0	43	43	0	0	0	0	0	0	0	k__Bacteria;p__Acidobacteriota;c__Acidobacteriae;o__Bryobacterales;f__Bryobacteraceae;g__Bryobacter;s__
ASV700	4	0	0	0	2	6	19	0	0	0	0	6	0	39	0	8	57	0	0	0	5	0	16	0	0	0	6	0	0	0	184	0	6	0	0	0	0	0	0	0	0	0	k__Bacteria;p__Firmicutes;c__Clostridia;o__Clostridia_UCG-014;f__;g__;s__
ASV701	0	0	0	0	0	0	0	102	0	0	0	0	52	0	0	0	0	39	0	0	0	0	0	0	0	0	0	0	0	0	86	0	23	30	26	0	0	0	0	0	0	0	k__Bacteria;p__Acidobacteriota;c__Acidobacteriae;o__Acidobacteriales;f__Acidobacteriaceae_(Subgroup_1);g__Acidipila-Silvibacterium
ASV702	0	0	0	0	0	0	0	58	85	18	0	33	0	0	95	0	0	0	46	0	0	0	0	0	0	0	0	0	0	0	0	22	0	0	0	0	0	0	0	0	0	0	k__Bacteria;p__Actinobacteriota;c__Thermoleophilia;o__Solirubrobacterales;f__Solirubrobacteraceae;g__Solirubrobacter;s__
ASV703	0	0	0	0	0	0	0	0	0	0	0	0	0	0	0	0	0	0	0	0	0	0	0	0	0	0	0	0	0	0	0	0	0	0	0	0	0	5	2	346	2	2	k__Bacteria
ASV704	0	0	0	0	0	0	0	7	4	0	0	0	35	11	0	27	18	18	14	0	0	0	0	0	0	0	0	0	0	0	4	3	140	27	5	0	0	34	9	0	0	0	k__Bacteria;p__Bacteroidota;c__Bacteroidia;o__Bacteroidales;f__Prevotellaceae;g__Prevotellaceae_NK3B31_group;s__
ASV705	0	0	0	0	0	0	0	96	0	0	0	0	59	0	0	0	0	0	0	0	0	0	0	6	0	0	0	12	6	23	119	0	35	0	0	0	0	0	0	0	0	0	k__Bacteria;p__Proteobacteria;c__Alphaproteobacteria;o__Rhizobiales;f__Beijerinckiaceae;g__Roseiarcus;s__
ASV706	0	0	0	0	0	0	0	0	0	0	0	0	0	4	0	6	0	0	0	4	29	0	30	3	79	0	12	0	8	7	0	0	0	0	0	40	24	20	37	0	35	16	k__Bacteria;p__Firmicutes;c__Clostridia;o__Lachnospirales;f__Lachnospiraceae;g__CAG-56;s__
ASV707	0	0	0	0	29	0	0	69	0	23	39	0	0	0	52	0	0	0	91	0	0	0	0	0	0	0	0	0	0	0	0	50	0	0	0	0	0	0	0	0	0	0	k__Bacteria;p__Proteobacteria;c__Alphaproteobacteria;o__Sphingomonadales;f__Sphingomonadaceae;g__Sphingomonas
ASV708	0	0	0	0	0	0	0	87	0	0	0	0	0	0	0	0	0	0	0	0	0	0	0	0	0	0	0	0	0	0	182	0	56	0	28	0	0	0	0	0	0	0	k__Bacteria;p__unidentified_Bacteria;c__Acidobacteriae;o__Acidobacteriales;f__;g__;s__
ASV709	0	0	0	0	0	0	0	0	0	0	0	0	0	0	0	0	0	0	0	188	0	0	0	0	0	0	0	0	0	0	0	0	0	0	0	0	0	0	0	165	0	0	k__Bacteria
ASV710	0	0	0	0	0	0	0	0	0	0	0	15	0	0	0	83	10	0	0	0	0	0	0	0	0	0	0	0	0	245	0	0	0	0	0	0	0	0	0	0	0	0	k__Bacteria;p__Proteobacteria;c__Alphaproteobacteria;o__Rhodobacterales;f__Rhodobacteraceae
ASV711	0	0	0	0	0	0	0	0	0	0	0	0	0	0	0	0	0	0	0	0	0	0	231	0	0	0	0	0	0	0	0	0	0	0	0	0	0	0	57	0	65	0	k__Bacteria;p__Firmicutes;c__Bacilli;o__Bacillales;f__Bacillaceae;g__Geobacillus
ASV712	0	0	0	36	0	0	0	0	0	0	0	54	2	0	0	4	0	5	0	28	0	0	0	0	0	0	0	0	4	5	3	0	10	0	0	5	0	0	0	196	0	0	k__Bacteria;p__Proteobacteria;c__Gammaproteobacteria;o__Burkholderiales;f__Neisseriaceae;g__Neisseria
ASV713	8	6	94	0	8	0	0	0	0	0	0	0	8	17	0	15	25	15	0	0	0	0	0	10	56	0	0	0	0	0	31	0	28	0	17	0	0	10	3	0	0	0	k__Bacteria;p__Firmicutes;c__Clostridia
ASV714	0	0	0	0	0	0	0	48	0	0	0	0	27	0	0	0	0	0	0	0	0	0	0	0	0	0	0	0	0	18	90	0	82	0	76	0	0	0	0	0	10	0	k__Bacteria;p__Proteobacteria;c__Gammaproteobacteria;o__WD260;f__;g__;s__
ASV715	25	0	15	0	0	7	0	26	23	27	30	48	15	0	27	14	0	9	57	0	0	0	0	16	0	0	0	11	0	0	0	0	0	0	0	0	0	0	0	0	0	0	k__Bacteria;p__Myxococcota;c__Myxococcia;o__Myxococcales;f__Myxococcaceae
ASV716	0	0	0	0	0	0	0	0	0	0	0	0	0	0	0	0	0	0	0	0	0	0	0	0	0	0	0	0	0	0	0	0	0	0	0	0	0	323	12	0	14	0	k__Bacteria;p__Bacteroidota;c__Bacteroidia;o__Bacteroidales;f__Bacteroidaceae;g__Bacteroides;s__Bacteroides_caecicola
ASV717	0	0	0	0	0	0	0	0	0	0	0	0	29	32	0	0	0	12	0	0	0	2	0	0	0	5	0	0	0	0	0	0	0	0	0	0	27	205	17	0	11	9	k__Bacteria;p__Firmicutes;c__Clostridia;o__Christensenellales;f__Christensenellaceae;g__Christensenellaceae_R-7_group;s__
ASV718	0	0	0	0	0	0	0	0	0	0	0	0	0	0	0	0	0	0	0	124	0	0	0	0	0	0	0	0	0	0	0	0	0	0	0	0	0	0	0	224	0	0	k__Bacteria;p__Proteobacteria;c__Gammaproteobacteria;o__Enterobacterales;f__Enterobacteriaceae
ASV719	0	0	0	0	0	0	0	0	0	0	0	0	0	15	0	0	0	0	0	0	9	0	28	4	42	4	6	6	0	0	0	0	0	0	2	11	53	21	24	31	68	24	k__Bacteria;p__Firmicutes;c__Clostridia;o__Christensenellales;f__Christensenellaceae;g__Christensenellaceae_R-7_group;s__
ASV720	7	11	168	0	9	9	61	0	0	0	0	0	0	0	0	0	0	0	0	0	0	0	0	0	0	0	0	51	32	0	0	0	0	0	0	0	0	0	0	0	0	0	k__Bacteria;p__Proteobacteria;c__Gammaproteobacteria;o__Burkholderiales;f__Burkholderiaceae;g__Cupriavidus
ASV721	8	0	0	104	235	0	0	0	0	0	0	0	0	0	0	0	0	0	0	0	0	0	0	0	0	0	0	0	0	0	0	0	0	0	0	0	0	0	0	0	0	0	k__Bacteria;p__Proteobacteria;c__Gammaproteobacteria;o__Xanthomonadales;f__Xanthomonadaceae;g__Stenotrophomonas
ASV722	0	0	0	0	0	0	0	29	0	13	0	0	0	0	261	0	0	9	17	0	0	0	0	0	0	13	0	0	0	5	0	0	0	0	0	0	0	0	0	0	0	0	k__Bacteria;p__Actinobacteria;c__unidentified_Actinobacteria;o__Propionibacteriales;f__Nocardioidaceae;g__Kribbella
ASV723	0	0	0	0	0	0	0	0	0	0	0	0	0	0	0	0	0	0	0	6	0	0	3	3	0	10	4	0	0	0	0	0	0	0	0	4	0	282	19	0	12	4	k__Bacteria;p__Bacteroidota;c__Bacteroidia;o__Bacteroidales;f__Rikenellaceae;g__Alistipes;s__Alistipes_inops
ASV724	0	0	0	0	0	0	0	0	0	0	0	18	8	0	0	110	14	0	0	0	0	0	0	0	0	0	0	0	0	192	0	0	5	0	0	0	0	0	0	0	0	0	k__Bacteria;p__Bacteroidota;c__Bacteroidia;o__Cytophagales;f__Cyclobacteriaceae;g__Marinoscillum
ASV725	0	0	0	0	0	0	0	0	0	0	0	0	0	0	0	0	0	0	0	0	0	319	0	0	0	0	0	0	0	0	0	0	0	0	0	0	28	0	0	0	0	0	k__Bacteria;p__Bacteroidota;c__Bacteroidia;o__Chitinophagales;f__Chitinophagaceae;g__Chitinophaga;s__Chitinophaga_taiwanensis
ASV726	0	0	0	0	0	0	0	0	0	0	0	0	0	0	0	0	0	0	0	28	0	84	0	0	0	0	0	25	4	0	0	26	0	0	0	0	31	0	0	148	0	0	k__Bacteria;p__Firmicutes;c__Bacilli;o__Erysipelotrichales;f__Erysipelatoclostridiaceae;g__Erysipelatoclostridium
ASV727	0	0	0	0	0	0	0	11	70	10	0	10	0	57	0	0	0	11	0	0	0	112	0	0	0	0	0	0	0	0	0	15	0	9	0	0	41	0	0	0	0	0	k__Bacteria;p__Firmicutes;c__Bacilli;o__Lactobacillales;f__Lactobacillaceae;g__Lacticaseibacillus
ASV728	0	0	0	0	0	176	15	0	0	0	0	0	0	0	0	0	0	0	0	0	0	0	0	0	0	0	0	0	0	155	0	0	0	0	0	0	0	0	0	0	0	0	k__Bacteria;p__Proteobacteria;c__Alphaproteobacteria;o__Rhodobacterales;f__Rhodobacteraceae
ASV729	0	0	0	0	0	0	0	43	0	0	0	0	27	0	69	0	0	0	0	0	0	0	0	0	0	0	0	0	0	34	131	0	20	21	0	0	0	0	0	0	0	0	k__Bacteria;p__Proteobacteria;c__Gammaproteobacteria;o__unidentified_Gammaproteobacteria;f__unidentified_Gammaproteobacteria;g__Acidibacter;s__
ASV730	0	0	0	297	0	0	0	0	0	0	0	0	0	0	0	0	0	0	0	0	0	0	0	0	0	0	0	0	0	0	0	30	18	0	0	0	0	0	0	0	0	0	k__Bacteria;p__Actinobacteria;c__unidentified_Actinobacteria;o__Corynebacteriales;f__Corynebacteriaceae;g__Corynebacterium
ASV731	0	0	0	0	43	0	0	0	0	0	0	0	0	0	0	0	0	0	0	0	0	0	0	0	0	0	0	0	0	0	0	161	0	0	0	0	0	0	0	141	0	0	k__Bacteria;p__Proteobacteria;c__Gammaproteobacteria;o__Enterobacterales;f__Enterobacteriaceae
ASV732	0	0	0	0	0	0	0	0	0	0	0	0	0	0	0	0	0	0	0	0	0	0	0	0	0	0	0	0	0	0	0	0	344	0	0	0	0	0	0	0	0	0	k__Bacteria
ASV733	0	0	0	0	0	0	8	2	9	0	2	0	29	0	0	12	0	6	2	27	0	0	0	0	30	0	0	7	11	54	14	0	7	12	70	0	0	4	0	37	0	0	k__Bacteria;p__Firmicutes;c__Bacilli;o__Erysipelotrichales;f__Erysipelotrichaceae;g__Ileibacterium;s__Ileibacterium_valens
ASV734	0	0	0	0	0	0	0	76	0	0	0	0	0	0	0	0	0	0	0	0	0	0	0	0	0	0	0	0	43	78	146	0	0	0	0	0	0	0	0	0	0	0	k__Bacteria;p__unidentified_Bacteria;c__Acidobacteriae;o__Acidobacteriales;f__;g__;s__
ASV735	115	0	0	51	0	0	0	0	0	0	0	0	0	0	0	0	0	0	0	0	28	0	0	0	0	0	0	0	0	0	0	0	0	0	0	0	0	106	24	0	0	16	k__Bacteria;p__Firmicutes;c__Bacilli;o__Lactobacillales;f__Streptococcaceae;g__Streptococcus
ASV736	0	0	0	340	0	0	0	0	0	0	0	0	0	0	0	0	0	0	0	0	0	0	0	0	0	0	0	0	0	0	0	0	0	0	0	0	0	0	0	0	0	0	k__Bacteria
ASV737	0	0	0	0	0	43	84	0	0	0	0	0	0	0	0	0	0	0	0	0	0	0	0	0	0	0	0	52	161	0	0	0	0	0	0	0	0	0	0	0	0	0	k__Bacteria;p__Firmicutes;c__Bacilli;o__Bacillales;f__Bacillaceae;g__Ornithinibacillus
ASV738	0	0	0	0	0	0	0	83	0	40	0	0	22	0	0	0	0	37	0	0	0	0	0	0	0	0	0	0	0	30	61	0	0	67	0	0	0	0	0	0	0	0	k__Bacteria;p__RCP2-54;c__;o__;f__;g__;s__
ASV739	0	0	0	0	0	33	44	0	0	7	0	0	0	21	155	0	0	0	0	0	0	0	0	0	0	0	12	27	0	0	0	0	0	0	0	0	0	0	0	0	41	0	k__Bacteria;p__Actinobacteria;c__unidentified_Actinobacteria;o__Micrococcales;f__Intrasporangiaceae
ASV740	0	0	0	0	0	17	0	0	0	0	0	31	0	0	0	138	0	0	0	0	0	0	0	0	0	0	0	0	0	128	0	0	26	0	0	0	0	0	0	0	0	0	k__Bacteria;p__Proteobacteria;c__Alphaproteobacteria;o__Rhodobacterales;f__Rhodobacteraceae
ASV741	0	0	0	0	0	0	0	0	10	0	329	0	0	0	0	0	0	0	0	0	0	0	0	0	0	0	0	0	0	0	0	0	0	0	0	0	0	0	0	0	0	0	k__Bacteria;p__Proteobacteria;c__Alphaproteobacteria;o__Rhodobacterales;f__Rhodobacteraceae
ASV742	0	0	0	0	0	0	0	120	0	0	0	0	50	0	0	0	0	17	0	0	0	0	0	0	0	0	0	0	0	0	86	0	0	66	0	0	0	0	0	0	0	0	k__Bacteria;p__RCP2-54;c__;o__;f__;g__;s__
ASV743	0	318	9	0	11	0	0	0	0	0	0	0	0	0	0	0	0	0	0	0	0	0	0	0	0	0	0	0	0	0	0	0	0	0	0	0	0	0	0	0	0	0	k__Bacteria;p__Firmicutes;c__Bacilli;o__Lactobacillales;f__Listeriaceae;g__Listeria
ASV744	0	0	0	0	0	0	0	0	0	0	0	0	0	0	0	0	0	0	0	0	0	0	0	0	0	0	0	320	17	0	0	0	0	0	0	0	0	0	0	0	0	0	k__Bacteria;p__unidentified_Bacteria;c__Acidimicrobiia;o__Actinomarinales
ASV745	0	0	0	0	0	0	0	0	0	0	0	0	14	0	11	0	16	0	16	22	0	0	0	0	0	0	0	0	0	19	20	0	0	0	0	0	0	167	0	28	0	23	k__Bacteria;p__Desulfobacterota;c__Desulfovibrionia;o__Desulfovibrionales;f__Desulfovibrionaceae;g__Desulfovibrio
ASV746	0	0	0	0	0	0	0	0	0	0	336	0	0	0	0	0	0	0	0	0	0	0	0	0	0	0	0	0	0	0	0	0	0	0	0	0	0	0	0	0	0	0	k__Bacteria;p__Latescibacterota;c__;o__;f__;g__;s__
ASV747	0	0	0	0	0	0	0	0	0	0	0	0	0	61	0	0	0	0	0	0	0	0	17	24	36	0	0	0	0	0	0	0	0	0	0	0	54	75	0	0	13	56	k__Bacteria;p__Cyanobacteria;c__Cyanobacteriia;o__Chloroplast;f__unidentified_Chloroplast;g__unidentified_Chloroplast
ASV748	0	0	0	0	0	0	0	0	0	10	0	0	0	0	0	0	0	0	0	0	8	0	0	0	48	18	0	0	0	0	0	5	0	0	0	0	0	178	35	0	18	14	k__Bacteria;p__Actinobacteria;c__unidentified_Actinobacteria;o__Pseudonocardiales;f__Pseudonocardiaceae;g__Saccharopolyspora
ASV749	0	0	0	0	0	0	0	0	164	0	3	0	0	0	0	0	0	0	0	0	0	0	0	16	0	124	0	0	0	0	0	0	0	0	0	0	0	10	0	14	0	0	k__Bacteria;p__Proteobacteria;c__Gammaproteobacteria;o__Burkholderiales;f__Burkholderiaceae;g__Polynucleobacter
ASV750	0	0	0	0	0	5	5	0	2	5	0	13	39	15	0	0	13	26	26	0	0	0	3	0	34	0	2	13	7	19	24	5	19	27	5	2	0	20	0	0	0	0	k__Bacteria;p__Deferribacteres;c__unidentified_Deferribacteres;o__Deferribacterales;f__Deferribacteraceae;g__Mucispirillum;s__Mucispirillum_schaedleri
ASV751	0	0	0	0	0	0	0	0	0	0	0	0	0	0	17	0	0	0	0	0	0	0	0	6	0	282	0	0	0	0	0	0	0	0	0	0	2	22	0	0	0	0	k__Bacteria;p__unidentified_Bacteria;c__unidentified_Bacteria;o__Gemmatimonadales;f__Gemmatimonadaceae;g__unidentified_Gemmatimonadaceae;s__Gemmatimonadetes_bacterium_LP81
ASV752	0	0	0	0	0	0	0	0	207	5	0	0	0	43	0	0	0	0	0	0	0	0	0	0	0	0	0	0	0	0	0	8	53	12	0	0	0	0	0	0	0	0	k__Bacteria;p__Bacteroidota;c__Bacteroidia;o__Bacteroidales;f__Prevotellaceae;g__Prevotellaceae_UCG-001;s__
ASV753	0	0	0	0	0	0	0	0	0	0	0	0	0	0	0	0	0	0	263	0	0	0	0	52	0	0	0	0	0	13	0	0	0	0	0	0	0	0	0	0	0	0	k__Bacteria;p__Cyanobacteria;c__Cyanobacteriia;o__Chloroplast;f__unidentified_Chloroplast;g__unidentified_Chloroplast
ASV754	0	0	0	0	0	0	0	99	0	77	0	0	0	0	0	0	0	0	0	0	11	0	0	0	0	0	0	0	0	0	47	0	0	56	35	0	0	0	0	0	0	0	k__Bacteria;p__Proteobacteria;c__Gammaproteobacteria;o__Burkholderiales;f__Burkholderiaceae;g__Burkholderia-Caballeronia-Paraburkholderia
ASV755	6	0	45	0	0	0	0	0	25	0	0	0	5	90	0	0	17	0	0	3	0	0	0	0	0	4	0	0	0	7	11	0	16	0	14	0	5	54	23	0	0	0	k__Bacteria;p__Bacteroidota;c__Bacteroidia;o__Bacteroidales;f__Muribaculaceae;g__;s__
ASV756	0	0	0	0	0	0	0	0	0	0	0	0	0	3	10	12	0	0	0	0	0	240	0	0	0	0	0	0	0	0	0	0	0	0	0	0	59	0	0	0	0	0	k__Bacteria;p__Proteobacteria;c__Gammaproteobacteria;o__Xanthomonadales;f__Rhodanobacteraceae;g__Dokdonella
ASV757	0	0	0	0	0	0	0	87	0	0	0	0	25	0	0	0	0	0	0	0	0	0	0	0	0	0	0	0	0	15	115	0	62	0	20	0	0	0	0	0	0	0	k__Bacteria;p__unidentified_Bacteria;c__Alphaproteobacteria;o__Elsterales;f__;g__;s__
ASV758	0	0	0	0	0	0	0	0	0	0	0	0	0	0	0	0	0	0	0	7	0	0	0	0	0	292	0	0	0	0	0	0	0	0	0	0	0	25	0	0	0	0	k__Bacteria;p__Proteobacteria;c__Gammaproteobacteria;o__Steroidobacterales;f__Steroidobacteraceae
ASV759	0	0	0	0	0	0	0	0	0	0	0	0	0	0	0	0	0	0	0	0	0	44	32	0	0	131	0	28	34	0	0	0	0	0	0	0	20	21	0	0	13	0	k__Bacteria;p__Proteobacteria;c__Gammaproteobacteria;o__Burkholderiales;f__Comamonadaceae
ASV760	9	13	9	0	256	9	12	0	0	0	0	0	0	0	0	0	0	0	0	0	0	0	0	0	0	0	0	14	0	0	0	0	0	0	0	0	0	0	0	0	0	0	k__Bacteria;p__Actinobacteria;c__unidentified_Actinobacteria;o__Corynebacteriales;f__Corynebacteriaceae;g__Corynebacterium;s__Corynebacterium_suicordis
ASV761	0	0	0	0	0	0	0	8	0	2	0	7	53	10	0	9	15	4	0	0	6	0	8	0	12	2	10	0	0	0	8	4	3	25	0	6	20	20	41	0	44	5	k__Bacteria;p__Proteobacteria;c__Gammaproteobacteria;o__Burkholderiales;f__Sutterellaceae;g__Sutterella;s__Sutterella_wadsworthensis
ASV762	0	0	0	0	0	0	0	0	0	0	0	159	0	0	0	0	0	0	0	0	0	0	0	0	0	163	0	0	0	0	0	0	0	0	0	0	0	0	0	0	0	0	k__Bacteria;p__Bacteroidota;c__Bacteroidia;o__Flavobacteriales;f__Weeksellaceae;g__Chryseobacterium
ASV763	0	0	0	0	0	0	0	0	0	0	0	0	0	0	0	0	0	0	0	0	0	0	0	0	0	0	0	297	24	0	0	0	0	0	0	0	0	0	0	0	0	0	k__Bacteria;p__Proteobacteria;c__Gammaproteobacteria
ASV764	0	0	0	0	0	11	28	0	0	0	0	0	0	0	0	0	0	0	0	88	0	0	18	0	24	7	0	33	0	0	0	0	0	0	0	5	0	64	15	0	22	5	k__Bacteria;p__Firmicutes;c__Clostridia;o__Oscillospirales;f__Oscillospiraceae;g__UCG-005;s__
ASV765	0	0	0	0	0	0	0	0	0	0	0	0	0	0	0	0	17	0	0	0	0	0	0	0	0	0	0	0	0	302	0	0	0	0	0	0	0	0	0	0	0	0	k__Bacteria;p__Proteobacteria;c__Alphaproteobacteria;o__Rhodobacterales;f__Rhodobacteraceae;g__Sulfitobacter
ASV766	0	0	0	0	0	0	0	0	0	0	0	0	0	94	0	0	0	0	0	0	0	0	0	0	0	0	0	0	0	71	0	0	0	0	154	0	0	0	0	0	0	0	k__Bacteria;p__Proteobacteria;c__Alphaproteobacteria;o__Acetobacterales;f__Acetobacteraceae;g__Acetobacter
ASV767	75	80	90	0	39	0	0	0	0	0	0	0	0	0	0	0	0	0	0	0	0	0	0	0	0	0	0	19	0	6	0	0	0	0	0	0	0	0	0	0	10	0	k__Bacteria;p__Firmicutes;c__Bacilli;o__Lactobacillales;f__Lactobacillaceae;g__Lactobacillus
ASV768	0	0	0	0	0	0	0	68	0	0	0	0	0	0	0	0	0	0	0	0	0	0	0	0	0	0	0	0	0	73	145	0	33	0	0	0	0	0	0	0	0	0	k__Bacteria;p__Verrucomicrobiota;c__Verrucomicrobiae;o__Pedosphaerales;f__Pedosphaeraceae;g__ADurb.Bin063-1
ASV769	0	0	0	0	0	0	0	104	0	0	0	0	41	0	0	0	0	0	0	0	0	0	0	0	0	0	0	0	0	0	128	0	0	45	0	0	0	0	0	0	0	0	k__Bacteria;p__unidentified_Bacteria;c__Alphaproteobacteria;o__Micropepsales;f__Micropepsaceae;g__;s__
ASV770	0	0	0	0	0	0	0	48	0	4	0	0	31	0	0	0	0	32	0	0	0	0	0	0	0	0	0	0	0	92	56	3	0	45	7	0	0	0	0	0	0	0	k__Bacteria;p__Chloroflexi;c__AD3;o__;f__;g__;s__
ASV771	0	0	0	0	0	0	0	0	0	136	0	0	182	0	0	0	0	0	0	0	0	0	0	0	0	0	0	0	0	0	0	0	0	0	0	0	0	0	0	0	0	0	k__Bacteria
ASV772	0	0	14	0	0	0	0	0	0	0	0	0	46	0	0	0	0	11	0	0	0	0	0	14	0	11	3	0	0	0	0	0	10	0	0	0	0	200	0	0	8	0	k__Bacteria;p__Bacteroidota;c__Bacteroidia;o__Bacteroidales;f__Muribaculaceae;g__;s__
ASV773	0	0	0	0	0	0	0	0	0	0	0	0	0	0	0	0	0	0	0	88	0	0	3	0	8	6	3	0	0	0	0	0	0	0	0	0	3	175	4	8	14	5	k__Bacteria;p__Bacteroidota;c__Bacteroidia;o__Bacteroidales;f__Prevotellaceae
ASV774	0	0	0	0	0	0	0	0	0	0	0	0	22	0	0	21	0	0	12	14	0	0	12	0	6	0	0	0	0	0	0	5	0	0	0	9	0	188	15	0	13	0	k__Bacteria;p__Bacteroidota;c__Bacteroidia;o__Bacteroidales;f__Bacteroidaceae;g__Bacteroides
ASV775	0	0	0	0	0	0	0	0	5	0	0	11	54	11	0	0	0	0	0	20	0	0	0	0	0	0	0	0	0	155	0	6	7	12	0	0	0	0	0	35	0	0	k__Bacteria;p__Firmicutes;c__Bacilli;o__Erysipelotrichales;f__Erysipelotrichaceae;g__Dubosiella;s__
ASV776	0	0	0	0	0	0	0	0	0	0	0	0	0	0	0	68	0	0	0	0	0	0	0	0	0	0	0	0	0	248	0	0	0	0	0	0	0	0	0	0	0	0	k__Bacteria;p__Proteobacteria;c__Alphaproteobacteria;o__Rhodobacterales;f__Rhodobacteraceae
ASV777	0	0	0	0	0	0	0	0	106	17	25	0	31	0	0	0	40	0	15	0	0	0	0	0	0	2	0	0	0	0	0	0	0	0	30	0	0	40	9	0	0	0	k__Bacteria;p__Firmicutes;c__Clostridia;o__Oscillospirales;f__[Eubacterium]_coprostanoligenes_group;g__;s__
ASV778	0	0	0	0	0	0	0	0	4	0	0	0	0	0	0	0	8	251	0	0	0	0	0	0	0	0	0	0	0	0	0	0	0	0	0	0	4	48	0	0	0	0	k__Bacteria;p__Bacteroidota;c__Bacteroidia;o__Bacteroidales;f__Rikenellaceae;g__Alistipes;s__
ASV779	0	0	0	0	0	0	16	0	14	18	0	0	0	10	0	0	5	0	0	4	0	0	31	0	60	0	0	8	0	0	0	0	4	5	0	10	0	7	16	23	8	76	k__Bacteria;p__Firmicutes;c__Bacilli;o__Lactobacillales;f__Lactobacillaceae;g__Ligilactobacillus;s__Lactobacillus_agilis
ASV780	0	0	0	0	0	0	0	0	0	0	0	0	0	0	24	0	0	0	0	7	0	0	0	0	0	246	0	0	0	0	0	0	0	0	0	7	0	31	0	0	0	0	k__Bacteria;p__Proteobacteria;c__Gammaproteobacteria;o__Xanthomonadales;f__Xanthomonadaceae
ASV781	0	0	0	0	0	0	4	0	30	5	4	4	4	11	0	8	14	11	3	0	0	0	0	9	0	0	0	10	5	30	0	6	24	24	6	0	0	0	0	94	8	0	k__Bacteria;p__Desulfobacterota;c__Desulfovibrionia;o__Desulfovibrionales;f__Desulfovibrionaceae;g__Desulfovibrio
ASV782	0	0	0	0	0	0	0	52	8	16	0	0	57	0	0	0	0	0	0	0	0	0	0	0	0	0	0	0	0	12	84	19	0	40	26	0	0	0	0	0	0	0	k__Bacteria;p__Actinobacteria;c__unidentified_Actinobacteria;o__Corynebacteriales;f__Mycobacteriaceae;g__Mycobacterium
ASV783	0	0	0	0	0	0	0	0	0	0	0	0	0	0	0	0	0	0	0	0	8	0	22	0	33	0	0	0	0	0	0	0	0	0	0	12	0	132	42	0	30	35	k__Bacteria;p__Firmicutes;c__Bacilli;o__Lactobacillales;f__Lactobacillaceae;g__Limosilactobacillus;s__Lactobacillus_pontis
ASV784	206	24	0	53	0	0	0	0	2	0	0	0	0	0	0	8	0	0	0	5	0	0	0	0	6	0	0	0	0	0	0	0	0	0	0	0	2	0	2	0	0	5	k__Bacteria
ASV785	62	0	19	0	13	0	0	0	0	0	0	0	0	10	0	0	0	0	0	0	19	0	7	0	91	0	12	0	0	0	0	0	0	0	0	0	38	8	12	0	21	0	k__Bacteria;p__Proteobacteria;c__Alphaproteobacteria;o__Rhizobiales;f__Rhizobiaceae;g__Allorhizobium-Neorhizobium-Pararhizobium-Rhizobium
ASV786	2	0	20	0	0	5	10	5	9	3	0	0	18	38	0	0	5	11	0	0	3	0	17	0	52	0	2	8	0	15	0	5	10	18	0	0	0	12	30	0	12	2	k__Bacteria;p__unidentified_Bacteria;c__Desulfovibrionia;o__Desulfovibrionales;f__Desulfovibrionaceae;g__;s__
ASV787	0	0	0	0	0	0	0	0	0	0	0	9	0	0	0	15	17	0	0	0	0	0	0	0	0	0	0	0	0	271	0	0	0	0	0	0	0	0	0	0	0	0	k__Bacteria
ASV788	0	0	0	0	0	0	0	43	7	15	23	0	0	0	132	0	0	27	47	0	0	0	0	0	0	0	0	0	0	0	0	16	0	0	0	0	0	0	0	0	0	0	k__Bacteria
ASV789	0	0	0	0	0	0	0	0	0	0	0	0	0	0	0	0	0	0	0	0	0	0	0	0	0	0	0	0	0	52	203	0	0	0	55	0	0	0	0	0	0	0	k__Bacteria;p__Proteobacteria;c__Gammaproteobacteria;o__unidentified_Gammaproteobacteria;f__unidentified_Gammaproteobacteria;g__Acidibacter;s__
ASV790	0	0	0	0	0	0	0	0	108	7	15	0	0	54	0	0	0	7	5	0	0	0	0	0	0	0	0	0	0	10	31	10	29	14	0	11	0	0	0	8	0	0	k__Bacteria;p__Firmicutes;c__Bacilli;o__Exiguobacterales;f__Exiguobacteraceae;g__Exiguobacterium
ASV791	0	0	0	0	0	0	0	0	0	0	0	0	0	8	0	14	0	0	0	0	0	0	0	0	12	5	3	0	0	17	0	0	0	0	0	4	4	236	0	0	6	0	k__Bacteria;p__Bacteroidota;c__Bacteroidia;o__Bacteroidales;f__Muribaculaceae;g__;s__
ASV792	0	0	0	0	0	0	0	9	0	0	0	0	27	0	247	26	0	0	0	0	0	0	0	0	0	0	0	0	0	0	0	0	0	0	0	0	0	0	0	0	0	0	k__Bacteria;p__Proteobacteria;c__Alphaproteobacteria;o__Rhizobiales;f__Rhizobiaceae;g__Ensifer
ASV793	0	0	0	0	0	0	0	0	108	0	0	0	0	0	0	2	158	0	3	0	0	0	0	0	0	0	0	0	0	0	0	6	0	0	13	0	18	0	0	0	0	0	k__Bacteria;p__Firmicutes;c__Bacilli;o__Mycoplasmatales;f__Mycoplasmataceae;g__Ureaplasma
ASV794	0	0	0	0	0	0	0	0	0	0	0	0	7	0	0	102	18	3	0	0	0	0	0	10	0	0	0	0	0	168	0	0	0	0	0	0	0	0	0	0	0	0	k__Bacteria;p__Proteobacteria;c__Gammaproteobacteria;o__Enterobacterales;f__Alteromonadaceae;g__Alteromonas
ASV795	0	0	0	0	0	0	308	0	0	0	0	0	0	0	0	0	0	0	0	0	0	0	0	0	0	0	0	0	0	0	0	0	0	0	0	0	0	0	0	0	0	0	k__Bacteria
ASV796	23	0	0	35	249	0	0	0	0	0	0	0	0	0	0	0	0	0	0	0	0	0	0	0	0	0	0	0	0	0	0	0	0	0	0	0	0	0	0	0	0	0	k__Bacteria;p__Actinobacteria;c__unidentified_Actinobacteria;o__Corynebacteriales;f__Corynebacteriaceae;g__Corynebacterium
ASV797	0	0	0	0	0	0	0	0	0	0	0	0	0	0	0	0	0	0	0	0	0	250	0	0	0	0	0	0	0	0	0	0	0	0	0	0	57	0	0	0	0	0	k__Bacteria;p__Actinobacteria;c__unidentified_Actinobacteria;o__Micrococcales;f__Microbacteriaceae
ASV798	291	5	5	0	5	0	0	0	0	0	0	0	0	0	0	0	0	0	0	0	0	0	0	0	0	0	0	0	0	0	0	0	0	0	0	0	0	0	0	0	0	0	k__Bacteria;p__Firmicutes;c__Bacilli;o__Lactobacillales;f__Aerococcaceae;g__Abiotrophia;s__
ASV799	12	168	16	6	3	0	7	0	0	0	0	0	26	0	0	5	0	0	5	0	0	0	0	0	0	0	0	0	11	0	0	8	20	12	0	0	0	6	0	0	0	0	k__Bacteria;p__Firmicutes;c__Clostridia;o__Lachnospirales;f__Lachnospiraceae;g__Tyzzerella;s__Tyzzerella_sp_Marseille-P3062
ASV800	0	0	0	0	0	0	0	0	0	0	0	18	9	0	0	72	25	0	0	0	0	0	0	0	0	0	0	0	0	181	0	0	0	0	0	0	0	0	0	0	0	0	k__Bacteria;p__Desulfobacterota;c__Desulfuromonadia;o__Bradymonadales;f__Bradymonadaceae;g__unidentified_Bradymonadaceae
ASV801	0	0	0	0	0	0	0	0	0	0	0	8	8	0	0	54	24	7	0	0	0	0	0	0	0	0	0	0	0	204	0	0	0	0	0	0	0	0	0	0	0	0	k__Bacteria;p__Actinobacteria;c__unidentified_Actinobacteria;o__PeM15
ASV802	0	0	0	0	0	0	0	0	0	0	0	0	0	0	0	0	0	0	0	0	0	262	0	0	0	0	0	0	0	3	3	0	0	0	0	0	36	0	0	0	0	0	k__Bacteria;p__Proteobacteria;c__Alphaproteobacteria;o__Sphingomonadales;f__Sphingomonadaceae;g__Sphingomonas
ASV803	0	0	0	0	0	0	0	0	0	0	0	0	0	6	0	0	0	0	0	0	0	237	0	0	0	0	0	0	0	0	0	0	0	0	0	0	61	0	0	0	0	0	k__Bacteria;p__Proteobacteria;c__Alphaproteobacteria;o__Rhizobiales;f__Rhizobiaceae
ASV804	0	0	12	0	0	0	9	11	31	0	0	8	17	9	0	0	0	0	0	5	26	0	23	0	31	0	0	21	0	0	0	10	6	10	0	23	9	0	15	27	0	0	k__Bacteria;p__Firmicutes;c__Clostridia;o__Monoglobales;f__Monoglobaceae;g__Monoglobus;s__
ASV805	0	0	0	0	0	0	15	0	9	0	0	0	46	25	0	10	0	23	0	19	0	0	0	0	0	0	0	5	0	49	22	0	30	33	17	0	0	0	0	0	0	0	k__Bacteria;p__Bacteroidota;c__Bacteroidia;o__Bacteroidales;f__Muribaculaceae;g__;s__
ASV806	16	0	0	0	0	0	0	0	0	0	0	0	0	0	263	0	0	0	0	0	0	0	0	0	0	0	0	0	0	0	0	10	0	0	0	14	0	0	0	0	0	0	k__Bacteria;p__Proteobacteria;c__Alphaproteobacteria;o__Rhizobiales;f__Rhizobiaceae;g__Allorhizobium-Neorhizobium-Pararhizobium-Rhizobium
ASV807	30	26	22	0	35	0	0	0	0	0	0	0	25	0	96	0	0	0	0	0	23	0	0	12	0	0	0	0	0	0	0	0	0	0	0	10	0	0	13	11	0	0	k__Bacteria;p__Proteobacteria;c__Alphaproteobacteria;o__Rhizobiales;f__Rhizobiaceae;g__Allorhizobium-Neorhizobium-Pararhizobium-Rhizobium
ASV808	0	0	0	0	0	0	0	0	0	0	0	0	0	0	0	0	0	0	0	0	0	0	0	0	0	0	0	151	151	0	0	0	0	0	0	0	0	0	0	0	0	0	k__Bacteria;p__WPS-2;c__;o__;f__;g__;s__
ASV809	0	0	0	0	0	0	0	0	0	0	0	5	5	0	0	58	9	4	0	0	0	0	0	0	0	0	0	0	0	221	0	0	0	0	0	0	0	0	0	0	0	0	k__Bacteria;p__Bacteroidota;c__Bacteroidia;o__Flavobacteriales;f__Cryomorphaceae;g__Phaeocystidibacter;s__
ASV810	0	0	0	0	0	0	0	0	0	0	0	0	0	0	0	0	0	0	0	0	0	0	0	0	0	0	0	298	4	0	0	0	0	0	0	0	0	0	0	0	0	0	k__Bacteria
ASV811	39	18	19	0	0	0	0	0	0	0	0	0	0	0	0	0	0	0	86	0	0	0	0	0	0	0	0	0	0	0	0	119	0	0	0	0	0	0	0	21	0	0	k__Bacteria;p__Firmicutes;c__Negativicutes;o__Veillonellales-Selenomonadales;f__Veillonellaceae;g__Veillonella
ASV812	0	0	0	13	6	6	0	0	0	0	0	0	57	0	0	17	0	0	0	0	31	0	57	0	12	0	0	0	0	0	0	52	31	0	0	0	0	0	0	0	20	0	k__Bacteria;p__Firmicutes;c__Clostridia;o__Lachnospirales;f__Lachnospiraceae;g__[Eubacterium]_eligens_group;s__
ASV813	24	44	0	0	0	0	0	0	0	0	0	0	0	0	0	0	0	0	0	0	21	0	26	0	0	0	28	0	0	0	0	0	0	0	0	20	0	0	17	0	0	122	k__Bacteria;p__Firmicutes;c__Bacilli;o__Bacillales;f__Planococcaceae
ASV814	0	0	0	0	0	0	0	34	16	22	18	0	0	0	2	0	0	19	4	0	0	0	0	0	0	0	0	0	0	0	0	22	20	144	0	0	0	0	0	0	0	0	k__Bacteria;p__Actinobacteria;c__unidentified_Actinobacteria;o__Frankiales;f__Sporichthyaceae
ASV815	0	0	0	0	0	0	0	0	0	0	0	0	6	0	0	0	0	0	0	0	0	0	42	0	0	0	0	0	0	0	0	17	0	6	0	0	51	11	115	0	39	14	k__Bacteria;p__Firmicutes;c__Clostridia;o__Lachnospirales;f__Lachnospiraceae;g__Agathobacter;s__Eubacterium_ramulus
ASV816	0	0	0	0	0	0	0	7	0	0	0	0	19	27	0	98	4	61	0	9	0	0	0	0	28	0	0	0	0	0	0	0	0	0	0	0	0	34	10	0	0	4	k__Bacteria;p__Bacteroidota;c__Bacteroidia;o__Bacteroidales;f__Rikenellaceae;g__Alistipes;s__
ASV817	0	0	0	0	0	0	0	0	0	0	0	0	0	0	0	0	0	0	0	0	9	0	43	0	126	0	5	0	0	0	0	17	0	0	7	6	12	6	10	0	43	17	k__Bacteria;p__Proteobacteria;c__Alphaproteobacteria;o__Rhizobiales;f__Rhizobiaceae;g__Allorhizobium-Neorhizobium-Pararhizobium-Rhizobium
ASV818	0	0	0	0	0	0	0	0	47	0	0	0	31	20	0	0	0	0	0	0	0	0	0	0	0	0	0	0	0	7	9	0	0	17	46	0	68	54	0	0	0	0	k__Bacteria;p__Bacteroidota;c__Bacteroidia;o__Bacteroidales;f__Bacteroidaceae;g__Bacteroides;s__Bacteroides_sartorii
ASV819	0	0	0	0	0	0	0	0	0	0	0	0	33	0	0	0	0	0	0	0	9	0	54	7	23	0	0	0	0	0	0	22	0	0	0	0	12	8	36	18	67	10	k__Bacteria;p__Firmicutes;c__Clostridia;o__Lachnospirales;f__Lachnospiraceae;g__Blautia
ASV820	0	0	0	0	0	0	0	0	0	0	0	0	0	0	0	0	287	0	0	0	0	0	0	0	0	0	0	0	0	12	0	0	0	0	0	0	0	0	0	0	0	0	k__Bacteria;p__Actinobacteria;c__unidentified_Actinobacteria;o__Actinomycetales;f__Actinomycetaceae;g__Mobiluncus
ASV821	0	0	0	0	0	0	0	0	0	0	0	0	0	0	0	0	0	0	0	0	0	0	0	0	0	0	0	44	33	0	18	0	0	0	0	0	0	0	0	204	0	0	k__Bacteria;p__Proteobacteria;c__Gammaproteobacteria;o__Pseudomonadales;f__Moraxellaceae;g__Acinetobacter
ASV822	15	25	138	0	10	0	0	0	4	8	0	0	0	0	0	9	0	4	0	0	0	0	0	0	0	0	0	0	75	0	0	0	4	6	0	0	0	0	0	0	0	0	k__Bacteria;p__Proteobacteria;c__Alphaproteobacteria;o__Caulobacterales;f__Caulobacteraceae;g__Brevundimonas
ASV823	0	0	0	0	0	0	0	0	0	0	0	0	0	0	0	0	0	0	56	0	0	0	0	0	0	0	0	67	0	0	0	0	0	0	0	0	0	147	27	0	0	0	k__Bacteria;p__Firmicutes;c__Bacilli
ASV824	6	15	12	0	0	0	0	18	0	0	0	35	12	0	16	13	0	0	12	0	0	0	0	84	0	0	0	0	0	0	0	14	0	0	26	19	0	0	0	14	0	0	k__Bacteria;p__Proteobacteria;c__Alphaproteobacteria;o__Sphingomonadales;f__Sphingomonadaceae;g__Sphingomonas;s__Sphingomonas_daechungensis
ASV825	0	0	0	0	0	0	0	94	0	0	0	0	25	0	0	0	0	22	0	0	0	0	0	0	0	0	0	0	0	0	132	0	23	0	0	0	0	0	0	0	0	0	k__Bacteria;p__unidentified_Bacteria;c__Verrucomicrobiae;o__Pedosphaerales;f__Pedosphaeraceae;g__;s__
ASV826	0	0	0	0	0	0	0	0	0	0	0	0	0	0	268	0	0	0	0	0	0	0	0	0	0	28	0	0	0	0	0	0	0	0	0	0	0	0	0	0	0	0	k__Bacteria;p__Proteobacteria;c__Gammaproteobacteria;o__Xanthomonadales;f__Xanthomonadaceae
ASV827	0	0	0	0	0	0	0	82	15	33	37	0	21	0	0	20	0	15	45	0	0	0	0	0	0	0	0	0	0	0	0	25	0	0	0	0	0	0	0	0	0	0	k__Bacteria;p__Verrucomicrobiota;c__Verrucomicrobiae;o__Pedosphaerales;f__Pedosphaeraceae;g__ADurb.Bin063-1
ASV828	0	0	0	0	0	0	0	0	0	0	0	0	0	0	246	0	0	0	0	0	0	0	0	0	0	31	0	0	0	0	0	16	0	0	0	0	0	0	0	0	0	0	k__Bacteria;p__unidentified_Bacteria;c__Acidimicrobiia;o__Actinomarinales;f__;g__;s__
ASV829	0	0	0	0	0	0	0	0	0	0	0	0	0	0	0	0	0	0	0	0	0	254	0	0	0	0	0	0	0	0	0	0	0	0	0	0	39	0	0	0	0	0	k__Bacteria;p__Actinobacteria;c__unidentified_Actinobacteria;o__Micromonosporales;f__Micromonosporaceae
ASV830	0	0	0	0	0	0	0	0	0	0	0	0	0	0	0	0	0	0	0	0	0	0	0	0	0	0	0	0	0	0	0	0	0	0	0	0	0	271	15	0	7	0	k__Bacteria;p__Bacteroidota;c__Bacteroidia;o__Bacteroidales;f__Bacteroidaceae;g__Bacteroides
ASV831	0	0	0	0	0	0	0	0	37	18	0	7	60	16	4	16	0	14	0	0	0	0	0	0	0	0	0	9	4	6	13	17	24	46	0	0	0	0	0	0	0	0	k__Bacteria;p__Firmicutes;c__Bacilli;o__Lactobacillales;f__Streptococcaceae;g__Lactococcus
ASV832	0	0	0	0	0	0	0	0	0	0	0	0	0	0	0	0	0	0	0	139	5	0	7	0	0	5	3	0	0	0	0	0	0	0	0	118	7	7	0	0	0	0	k__Bacteria;p__Fusobacteriota;c__Fusobacteriia;o__Fusobacteriales;f__Fusobacteriaceae;g__Fusobacterium
ASV833	0	0	0	0	0	0	0	0	0	0	0	0	183	0	0	0	0	0	0	0	0	0	0	0	0	0	0	0	0	0	0	108	0	0	0	0	0	0	0	0	0	0	k__Bacteria;p__Actinobacteria;c__unidentified_Actinobacteria;o__Micrococcales;f__Micrococcaceae
ASV834	0	0	0	240	0	0	0	0	0	0	0	6	9	0	0	7	0	0	0	0	0	0	0	0	9	0	0	0	0	0	0	0	0	0	0	0	0	0	0	20	0	0	k__Bacteria;p__Actinobacteria;c__unidentified_Actinobacteria;o__Corynebacteriales;f__Corynebacteriaceae;g__Corynebacterium;s__Corynebacterium_matruchotii
ASV835	0	10	0	0	0	6	0	0	9	0	5	12	13	0	0	0	0	7	0	0	0	0	41	0	12	0	6	0	0	18	8	9	0	0	0	0	4	0	0	119	12	0	k__Bacteria;p__Proteobacteria;c__Alphaproteobacteria;o__Rhizobiales;f__Beijerinckiaceae;g__Methylobacterium-Methylorubrum
ASV836	0	0	0	0	0	90	200	0	0	0	0	0	0	0	0	0	0	0	0	0	0	0	0	0	0	0	0	0	0	0	0	0	0	0	0	0	0	0	0	0	0	0	k__Bacteria
ASV837	7	7	65	4	0	0	0	0	0	0	0	0	0	0	0	0	0	0	0	0	0	0	37	74	28	0	6	0	13	0	0	0	0	0	0	0	18	12	5	0	8	6	k__Bacteria;p__Actinobacteria;c__unidentified_Actinobacteria;o__Pseudonocardiales;f__Pseudonocardiaceae;g__Saccharopolyspora
ASV838	0	0	0	0	0	0	0	109	0	0	0	0	12	0	0	0	0	16	0	0	0	0	0	0	0	0	0	34	23	0	17	0	25	53	0	0	0	0	0	0	0	0	k__Bacteria;p__RCP2-54;c__;o__;f__;g__;s__
ASV839	0	0	0	0	0	0	0	0	0	9	0	0	48	10	0	0	0	16	8	0	0	0	0	0	17	4	0	0	17	0	34	14	0	34	0	0	6	53	0	0	11	8	k__Bacteria;p__Firmicutes;c__Negativicutes;o__Veillonellales-Selenomonadales;f__Veillonellaceae;g__Dialister;s__Dialister_sp_Marseille-P5638
ASV840	0	0	0	0	0	0	74	0	0	0	0	0	34	0	0	0	0	0	0	60	0	0	0	0	0	0	0	0	0	0	0	0	0	0	0	0	0	0	0	121	0	0	k__Bacteria;p__Firmicutes;c__Bacilli;o__Lactobacillales;f__Streptococcaceae;g__Streptococcus
ASV841	0	0	0	0	0	0	0	0	0	0	0	0	0	0	0	0	0	0	0	0	0	0	0	0	0	250	0	0	0	0	0	0	0	0	0	0	0	39	0	0	0	0	k__Bacteria;p__Bacteroidota;c__Bacteroidia;o__Chitinophagales;f__Chitinophagaceae;g__Terrimonas
ASV842	0	0	0	0	0	0	0	27	0	19	17	0	13	4	106	7	0	0	27	0	0	0	0	32	0	12	0	0	0	0	0	24	0	0	0	0	0	0	0	0	0	0	k__Bacteria;p__Proteobacteria;c__Gammaproteobacteria;o__Burkholderiales;f__Nitrosomonadaceae;g__MND1;s__
ASV843	0	0	0	0	0	8	61	0	0	0	44	0	0	9	0	0	0	0	0	19	0	0	0	0	0	0	0	61	0	0	0	0	0	0	7	7	0	0	0	72	0	0	k__Bacteria;p__Firmicutes;c__Bacilli;o__Lactobacillales;f__Streptococcaceae;g__Lactococcus
ASV844	0	0	0	0	0	0	0	0	0	0	0	23	78	41	0	0	0	0	0	0	0	5	0	0	0	0	0	119	0	0	0	0	0	0	0	21	0	0	0	0	0	0	k__Bacteria;p__Firmicutes;c__Bacilli;o__Lactobacillales;f__Streptococcaceae;g__Streptococcus
ASV845	57	104	70	0	56	0	0	0	0	0	0	0	0	0	0	0	0	0	0	0	0	0	0	0	0	0	0	0	0	0	0	0	0	0	0	0	0	0	0	0	0	0	k__Bacteria;p__Proteobacteria;c__Alphaproteobacteria;o__Acetobacterales;f__Acetobacteraceae;g__Acetobacter
ASV846	0	0	0	0	0	0	0	0	0	0	0	0	0	0	0	0	0	0	0	0	0	0	0	0	0	0	0	0	0	0	0	0	0	0	0	0	0	0	0	286	0	0	k__Bacteria
ASV847	0	0	0	0	0	0	0	4	0	0	4	0	12	68	0	0	65	18	0	0	6	0	0	0	6	0	0	0	0	0	47	0	37	12	0	0	5	0	0	0	0	0	k__Bacteria;p__Bacteroidota;c__Bacteroidia;o__Bacteroidales;f__Muribaculaceae;g__;s__
ASV848	0	0	26	0	0	0	0	11	0	0	0	0	0	0	0	0	0	5	0	46	0	0	0	0	39	0	10	16	0	0	25	0	18	47	0	0	0	13	28	0	0	0	k__Bacteria;p__Bacteroidota;c__Bacteroidia;o__Bacteroidales;f__Tannerellaceae;g__Parabacteroides
ASV849	12	9	0	28	0	0	0	0	0	0	0	0	11	0	0	0	0	0	0	0	18	0	35	0	99	0	17	0	0	0	0	18	0	0	0	15	21	0	0	0	0	0	k__Bacteria;p__Proteobacteria;c__Alphaproteobacteria;o__Rhodobacterales;f__Rhodobacteraceae;g__Paracoccus
ASV850	23	0	0	0	0	0	0	0	0	0	0	0	0	0	0	0	0	0	39	0	0	0	0	0	0	0	0	0	0	0	0	0	0	0	0	0	0	0	16	32	0	173	k__Bacteria;p__Firmicutes;c__Bacilli;o__Lactobacillales;f__Enterococcaceae;g__Enterococcus
ASV851	0	0	0	0	6	0	21	15	0	6	9	27	73	0	51	20	0	3	0	0	0	0	5	0	0	0	0	0	0	0	0	46	0	0	0	0	0	0	0	0	0	0	k__Archaea;p__Crenarchaeota;c__Nitrososphaeria;o__Nitrososphaerales;f__Nitrososphaeraceae;g__Candidatus_Nitrocosmicus;s__
ASV852	0	0	0	0	0	0	0	0	153	0	11	80	0	0	0	18	0	0	0	0	0	0	0	0	0	0	0	0	0	0	0	0	20	0	0	0	0	0	0	0	0	0	k__Bacteria;p__Firmicutes;c__Negativicutes;o__Veillonellales-Selenomonadales;f__Veillonellaceae;g__Dialister
ASV853	0	0	0	0	0	0	0	0	0	0	0	0	0	0	0	0	0	0	0	0	0	0	0	0	0	0	0	0	0	0	0	0	282	0	0	0	0	0	0	0	0	0	Unassigned
ASV854	0	0	0	0	0	0	0	0	0	0	0	0	0	0	0	0	0	0	0	0	0	231	0	0	0	0	0	0	0	0	0	0	0	0	0	0	51	0	0	0	0	0	k__Bacteria;p__unidentified_Bacteria;c__Alphaproteobacteria;o__Micropepsales;f__Micropepsaceae
ASV855	0	0	0	0	0	0	0	0	0	0	0	0	0	0	0	0	0	0	0	0	0	235	7	0	0	0	0	0	0	0	0	0	0	0	0	0	39	0	0	0	0	0	k__Bacteria;p__Actinobacteria;c__unidentified_Actinobacteria;o__Corynebacteriales;f__Mycobacteriaceae;g__Mycobacterium
ASV856	0	0	0	0	0	0	0	0	0	0	0	0	0	0	0	0	0	0	0	0	0	0	0	0	0	0	0	0	0	0	0	0	0	0	0	0	0	0	0	281	0	0	k__Archaea;p__Thermoplasmatota;c__Thermoplasmata;o__;f__;g__;s__
ASV857	5	5	14	0	257	0	0	0	0	0	0	0	0	0	0	0	0	0	0	0	0	0	0	0	0	0	0	0	0	0	0	0	0	0	0	0	0	0	0	0	0	0	k__Bacteria;p__Actinobacteria;c__unidentified_Actinobacteria;o__Micrococcales;f__Dermacoccaceae;g__Kytococcus
ASV858	10	6	98	122	0	0	0	0	0	0	0	0	7	0	0	0	0	0	0	0	0	0	9	15	0	0	0	0	0	0	0	3	0	0	0	0	0	0	0	0	0	11	k__Bacteria;p__Proteobacteria;c__Gammaproteobacteria;o__Burkholderiales;f__Alcaligenaceae;g__Alcaligenes
ASV859	0	0	0	0	0	0	0	0	0	0	0	0	0	72	0	21	0	0	0	0	0	0	12	0	12	16	8	0	0	0	0	0	0	0	0	0	0	117	0	0	22	0	k__Bacteria;p__Firmicutes;c__Clostridia;o__Lachnospirales;f__Lachnospiraceae
ASV860	0	0	0	0	0	0	0	0	0	0	0	0	0	0	0	0	0	0	0	0	0	0	0	10	0	0	0	0	0	0	0	0	0	0	0	0	0	258	12	0	0	0	k__Bacteria;p__Bacteroidota;c__Bacteroidia;o__Bacteroidales;f__Bacteroidaceae;g__Bacteroides;s__Bacteroides_barnesiae
ASV861	0	0	0	0	0	0	0	35	23	14	46	0	0	0	97	0	0	0	25	0	0	0	0	20	0	0	0	0	0	8	12	0	0	0	0	0	0	0	0	0	0	0	k__Bacteria;p__Actinobacteriota;c__Thermoleophilia;o__Solirubrobacterales;f__Solirubrobacteraceae;g__Solirubrobacter
ASV862	0	0	0	0	0	27	72	0	0	0	0	0	0	0	0	0	0	0	0	0	0	0	0	0	0	0	0	127	0	0	0	0	0	7	0	0	26	0	0	0	0	21	k__Bacteria;p__Firmicutes;c__Bacilli;o__Erysipelotrichales;f__Erysipelotrichaceae;g__Turicibacter
ASV863	0	0	0	0	0	0	0	0	0	0	0	212	0	0	0	6	0	0	0	19	3	0	0	0	6	0	0	0	0	0	0	21	0	0	0	0	0	0	10	0	3	0	k__Bacteria;p__Fusobacteriota;c__Fusobacteriia;o__Fusobacteriales;f__Fusobacteriaceae;g__Cetobacterium;s__
ASV864	0	0	0	0	0	0	0	0	0	0	0	0	0	0	0	0	0	0	0	0	18	0	8	0	116	0	0	0	0	0	0	0	0	0	6	0	42	14	15	0	46	14	k__Bacteria;p__Firmicutes;c__Clostridia;o__Lachnospirales;f__Lachnospiraceae;g__Blautia;s__Blautia_sp_Marseille-P3087
ASV865	14	0	0	0	0	0	0	0	0	0	0	0	0	0	0	0	0	0	0	0	26	0	0	43	0	0	0	0	0	0	0	0	0	0	0	0	25	22	18	0	16	114	k__Bacteria;p__Proteobacteria;c__Gammaproteobacteria;o__Enterobacterales
ASV866	0	0	0	0	0	0	5	0	0	0	0	0	0	10	0	0	0	0	0	11	17	0	12	0	16	0	5	0	0	0	0	0	0	0	0	44	39	14	29	15	53	7	k__Bacteria;p__Firmicutes;c__Clostridia;o__Lachnospirales;f__Lachnospiraceae
ASV867	0	0	0	0	0	0	0	0	0	0	0	7	20	19	0	9	0	0	0	12	12	0	23	0	40	0	0	0	0	0	0	0	0	0	0	15	22	31	15	34	13	5	k__Bacteria;p__Firmicutes;c__Clostridia;o__Oscillospirales;f__Oscillospiraceae;g__UCG-005;s__
ASV868	0	0	0	0	0	0	0	5	0	0	0	0	11	0	0	0	0	0	0	0	0	0	0	0	0	4	0	0	0	0	3	0	0	23	0	0	0	230	0	0	0	0	k__Bacteria;p__Bacteroidota;c__Bacteroidia;o__Bacteroidales;f__Muribaculaceae;g__;s__
ASV869	0	0	0	0	0	0	19	0	0	0	0	0	12	0	0	0	62	0	0	15	8	0	11	11	19	0	0	0	0	0	26	0	5	17	66	0	0	0	0	0	5	0	k__Bacteria;p__Firmicutes;c__Clostridia;o__Lachnospirales;f__Lachnospiraceae
ASV870	0	0	0	0	0	0	0	0	0	0	0	0	0	0	0	0	0	0	37	0	46	0	43	0	27	0	24	0	0	0	0	0	0	0	0	40	0	0	0	0	59	0	Unassigned
ASV871	0	0	0	0	0	0	0	128	0	0	0	0	45	0	0	0	0	48	0	0	0	0	0	0	0	0	0	0	0	0	0	0	0	55	0	0	0	0	0	0	0	0	k__Bacteria;p__Acidobacteriota;c__Acidobacteriae;o__Subgroup_2
ASV872	0	265	11	0	0	0	0	0	0	0	0	0	0	0	0	0	0	0	0	0	0	0	0	0	0	0	0	0	0	0	0	0	0	0	0	0	0	0	0	0	0	0	k__Bacteria;p__Actinobacteria;c__unidentified_Actinobacteria;o__Bifidobacteriales;f__Bifidobacteriaceae;g__Bifidobacterium
ASV873	0	0	0	0	0	0	0	141	0	0	0	0	0	0	0	0	0	0	0	0	0	0	0	0	0	0	0	0	0	0	51	0	56	7	20	0	0	0	0	0	0	0	k__Bacteria;p__Acidobacteriota;c__Acidobacteriae;o__Subgroup_2;f__;g__;s__
ASV874	0	0	0	0	0	0	0	101	0	0	0	0	36	0	0	0	0	21	0	0	0	33	0	0	0	0	0	0	0	0	35	0	0	49	0	0	0	0	0	0	0	0	k__Bacteria;p__Acidobacteriota;c__Acidobacteriae;o__Acidobacteriales;f__Acidobacteriaceae_(Subgroup_1);g__Acidipila-Silvibacterium;s__
ASV875	0	0	0	274	0	0	0	0	0	0	0	0	0	0	0	0	0	0	0	0	0	0	0	0	0	0	0	0	0	0	0	0	0	0	0	0	0	0	0	0	0	0	k__Bacteria
ASV876	0	0	0	0	0	0	0	81	0	15	0	0	36	0	0	0	0	34	0	0	0	0	0	0	0	0	0	0	0	0	43	0	34	9	22	0	0	0	0	0	0	0	k__Bacteria;p__unidentified_Bacteria;c__Alphaproteobacteria;o__Elsterales;f__;g__;s__
ASV877	0	0	0	0	0	0	0	95	0	3	0	0	33	0	0	0	0	18	0	0	0	0	0	0	0	0	0	0	0	0	70	4	29	21	0	0	0	0	0	0	0	0	k__Bacteria;p__Chloroflexi;c__Ktedonobacteria;o__Ktedonobacterales;f__Ktedonobacteraceae;g__HSB_OF53-F07;s__
ASV878	0	0	0	0	0	0	0	0	0	0	0	0	0	0	0	0	0	0	0	0	0	273	0	0	0	0	0	0	0	0	0	0	0	0	0	0	0	0	0	0	0	0	k__Bacteria;p__Acidobacteriota;c__Acidobacteriae;o__Acidobacteriales;f__Acidobacteriaceae_(Subgroup_1);g__Telmatobacter
ASV879	0	0	0	0	0	0	0	0	0	0	0	0	0	0	0	0	0	0	0	0	0	0	0	0	0	5	0	0	0	0	0	0	0	0	0	0	0	226	20	0	11	11	k__Bacteria;p__Firmicutes;c__Clostridia;o__Peptococcales;f__Peptococcaceae;g__Peptococcus;s__
ASV880	0	0	0	0	0	0	5	0	87	0	9	0	0	20	0	0	102	0	0	0	0	0	0	0	0	0	0	0	0	0	0	16	20	13	0	0	0	0	0	0	0	0	k__Bacteria;p__Firmicutes;c__Negativicutes;o__Acidaminococcales;f__Acidaminococcaceae;g__Phascolarctobacterium;s__
ASV881	0	0	0	0	0	0	0	0	201	0	0	0	17	0	0	24	0	0	0	6	0	0	24	0	0	0	0	0	0	0	0	0	0	0	0	0	0	0	0	0	0	0	k__Bacteria;p__Firmicutes;c__Bacilli;o__Thermicanales;f__Thermicanaceae;g__Thermicanus;s__Thermicanus_aegyptius
ASV882	0	0	0	0	0	0	0	0	53	0	0	0	0	0	0	0	0	0	17	31	0	0	0	0	26	0	40	0	0	0	0	0	0	0	0	22	0	0	26	0	57	0	k__Bacteria
ASV883	0	11	0	0	0	19	34	0	0	9	16	0	63	0	0	0	0	10	0	0	0	0	0	0	0	0	0	25	16	0	0	13	25	31	0	0	0	0	0	0	0	0	k__Bacteria;p__unidentified_Bacteria;c__Clostridia;o__Lachnospirales;f__Lachnospiraceae
ASV884	25	33	185	0	0	0	0	0	0	0	0	0	0	0	0	0	0	0	0	0	0	0	0	0	0	0	0	0	0	0	0	0	0	0	0	0	0	29	0	0	0	0	k__Bacteria;p__Firmicutes;c__Clostridia;o__Oscillospirales;f__Ruminococcaceae;g__Subdoligranulum;s__
ASV885	14	24	207	0	0	0	0	0	0	0	0	0	0	0	0	0	0	0	0	27	0	0	0	0	0	0	0	0	0	0	0	0	0	0	0	0	0	0	0	0	0	0	k__Bacteria;p__Proteobacteria;c__Alphaproteobacteria;o__Sphingomonadales;f__Sphingomonadaceae;g__Sphingomonas
ASV886	0	7	0	0	0	0	0	0	47	0	0	0	13	16	0	0	16	4	20	0	0	0	8	17	4	3	0	0	0	17	0	0	4	11	3	0	25	46	3	0	7	0	k__Bacteria;p__Bacteroidota;c__Bacteroidia;o__Bacteroidales;f__Muribaculaceae;g__;s__
ASV887	0	0	0	3	0	0	0	0	6	0	167	0	0	0	0	0	0	0	3	6	6	0	0	0	12	0	0	0	0	0	0	0	3	4	0	9	5	0	44	0	3	0	k__Bacteria;p__Bacteroidota;c__Bacteroidia;o__Bacteroidales;f__Marinifilaceae;g__Odoribacter;s__Odoribacter_splanchnicus
ASV888	0	0	0	0	0	0	0	15	0	12	0	0	29	0	102	0	0	0	29	0	0	0	0	0	0	53	0	0	0	0	0	31	0	0	0	0	0	0	0	0	0	0	k__Bacteria;p__unidentified_Bacteria;c__Alphaproteobacteria;o__Rhizobiales;f__Xanthobacteraceae;g__unidentified_Xanthobacteraceae
ASV889	0	0	0	0	0	0	0	0	0	0	0	0	0	0	0	0	0	0	0	128	0	0	0	0	0	0	0	0	0	0	0	0	0	0	0	0	0	0	0	143	0	0	k__Bacteria;p__unidentified_Bacteria;c__Cyanobacteriia;o__Cyanobacteriales;f__Phormidiaceae;g__;s__
ASV890	31	16	0	0	82	0	0	0	0	0	0	0	56	0	0	0	0	0	30	0	0	0	0	0	0	0	0	0	3	0	0	52	0	0	0	0	0	0	0	0	0	0	k__Bacteria;p__Firmicutes;c__Clostridia;o__Peptostreptococcales-Tissierellales;f__Family_XI;g__Peptoniphilus
ASV891	0	0	0	0	0	0	0	0	108	0	0	0	0	47	0	0	0	0	0	0	0	0	17	0	0	0	0	0	0	17	0	0	60	21	0	0	0	0	0	0	0	0	k__Bacteria;p__Proteobacteria;c__Gammaproteobacteria;o__Pseudomonadales;f__Pseudomonadaceae;g__Pseudomonas
ASV892	0	0	0	0	0	0	30	0	0	0	0	0	88	0	0	0	0	0	18	0	0	0	0	28	0	0	0	17	0	0	0	0	0	0	0	0	0	0	89	0	0	0	k__Bacteria;p__Cyanobacteria;c__Cyanobacteriia;o__Chloroplast;f__unidentified_Chloroplast;g__unidentified_Chloroplast
ASV893	0	0	0	0	0	0	0	0	0	0	0	0	0	0	0	0	0	0	0	32	11	0	4	0	63	0	0	0	0	0	0	0	0	0	0	19	28	36	61	0	15	0	k__Bacteria;p__Bacteroidota;c__Bacteroidia;o__Bacteroidales;f__Bacteroidaceae;g__Bacteroides
ASV894	51	81	77	0	60	0	0	0	0	0	0	0	0	0	0	0	0	0	0	0	0	0	0	0	0	0	0	0	0	0	0	0	0	0	0	0	0	0	0	0	0	0	k__Bacteria;p__Proteobacteria;c__Gammaproteobacteria;o__Burkholderiales;f__Hydrogenophilaceae;g__Thiobacillus
ASV895	0	0	0	0	0	0	0	0	0	0	0	0	0	0	83	0	0	0	0	0	0	58	0	0	0	69	0	0	0	20	38	0	0	0	0	0	0	0	0	0	0	0	k__Bacteria;p__Actinobacteria;c__unidentified_Actinobacteria;o__Corynebacteriales;f__Mycobacteriaceae;g__Mycobacterium
ASV896	0	8	21	118	121	0	0	0	0	0	0	0	0	0	0	0	0	0	0	0	0	0	0	0	0	0	0	0	0	0	0	0	0	0	0	0	0	0	0	0	0	0	k__Bacteria;p__Proteobacteria;c__Gammaproteobacteria;o__Burkholderiales;f__Neisseriaceae;g__Uruburuella
ASV897	0	0	0	0	0	0	0	82	0	0	0	0	35	0	0	0	0	33	0	0	0	15	0	13	0	0	0	0	0	0	54	0	0	34	0	0	0	0	0	0	0	0	k__Bacteria;p__Planctomycetes;c__unidentified_Planctomycetes;o__Isosphaerales;f__Isosphaeraceae;g__Aquisphaera;s__
ASV898	0	0	0	0	0	0	0	0	0	0	0	0	0	0	219	0	0	0	0	0	0	0	0	0	0	19	0	0	0	0	0	0	0	0	0	28	0	0	0	0	0	0	k__Bacteria;p__Proteobacteria;c__Gammaproteobacteria;o__Burkholderiales;f__Alcaligenaceae
ASV899	11	0	0	0	0	0	0	0	0	0	0	0	0	0	0	0	0	0	0	15	0	0	2	0	0	0	0	0	0	0	0	0	0	0	0	0	0	212	8	0	15	2	k__Bacteria;p__Bacteroidota;c__Bacteroidia;o__Bacteroidales
ASV900	13	9	0	0	6	3	0	64	36	15	20	0	0	0	50	0	0	15	34	0	0	0	0	0	0	0	0	0	0	0	0	0	0	0	0	0	0	0	0	0	0	0	k__Bacteria
ASV901	0	0	0	0	0	0	0	0	0	0	6	35	69	0	0	0	0	0	0	0	0	108	0	0	0	0	0	0	0	0	0	11	6	12	0	0	18	0	0	0	0	0	k__Bacteria;p__Actinobacteria;c__unidentified_Actinobacteria;o__Propionibacteriales;f__Nocardioidaceae;g__Kribbella
ASV902	0	0	0	0	0	0	0	0	0	0	0	0	0	0	0	0	0	0	0	0	0	0	0	0	0	0	0	265	0	0	0	0	0	0	0	0	0	0	0	0	0	0	k__Archaea;p__Crenarchaeota;c__Nitrososphaeria;o__Nitrosopumilales;f__Nitrosopumilaceae
ASV903	0	0	0	0	35	0	0	0	0	0	0	0	0	0	0	0	0	0	0	0	0	0	0	0	0	204	0	0	0	0	0	0	0	0	0	0	0	25	0	0	0	0	k__Bacteria;p__Myxococcota;c__Polyangia;o__Haliangiales;f__Haliangiaceae;g__Haliangium;s__
ASV904	0	0	0	0	0	0	0	0	0	0	0	0	0	0	19	0	228	0	0	0	0	0	0	16	0	0	0	0	0	0	0	0	0	0	0	0	0	0	0	0	0	0	k__Bacteria;p__Proteobacteria;c__Alphaproteobacteria;o__Rhizobiales;f__Rhizobiaceae;g__Ensifer
ASV905	0	0	0	0	0	0	0	70	0	0	0	0	38	0	0	0	0	0	0	0	0	0	0	0	0	0	0	0	0	0	133	0	0	22	0	0	0	0	0	0	0	0	k__Bacteria;p__unidentified_Bacteria;c__Acidobacteriae;o__Acidobacteriales;f__;g__;s__
ASV906	0	38	0	0	0	0	13	0	0	0	0	0	0	0	0	0	0	0	0	0	0	0	0	0	0	74	8	0	0	0	0	0	36	0	0	10	41	10	23	0	0	10	k__Bacteria;p__Proteobacteria;c__Gammaproteobacteria;o__Pseudomonadales;f__Pseudomonadaceae;g__Pseudomonas
ASV907	15	23	8	0	0	0	0	0	0	0	0	47	31	4	0	0	0	18	19	11	0	0	0	5	36	0	0	0	0	0	0	0	0	0	0	11	35	0	0	0	0	0	k__Bacteria;p__Proteobacteria;c__Gammaproteobacteria;o__Burkholderiales;f__Oxalobacteraceae;g__Massilia
ASV908	0	0	0	0	0	0	0	0	0	0	0	0	0	0	242	0	0	0	0	0	0	0	0	0	0	20	0	0	0	0	0	0	0	0	0	0	0	0	0	0	0	0	k__Bacteria;p__Actinobacteria;c__unidentified_Actinobacteria;o__Propionibacteriales;f__Nocardioidaceae;g__Nocardioides;s__Nocardioides_sp_MSL_21
ASV909	0	0	0	0	0	0	0	0	0	0	0	0	0	0	0	0	0	0	0	0	0	0	59	0	48	0	0	0	0	0	0	0	0	0	0	31	56	0	0	0	68	0	k__Bacteria;p__Firmicutes;c__Clostridia;o__Oscillospirales;f__Ruminococcaceae;g__Subdoligranulum
ASV910	0	0	0	0	0	0	0	53	0	0	0	0	48	0	0	0	0	22	0	0	0	0	0	0	0	0	0	0	0	52	73	0	0	0	14	0	0	0	0	0	0	0	k__Bacteria;p__unidentified_Bacteria;c__Thermoleophilia;o__Solirubrobacterales;f__Solirubrobacteraceae;g__;s__
ASV911	0	0	0	0	0	0	0	12	0	0	0	3	45	0	0	0	0	13	0	10	0	0	0	0	0	0	0	0	0	13	48	0	14	53	0	0	0	45	0	0	0	6	k__Bacteria;p__Bacteroidota;c__Bacteroidia;o__Bacteroidales;f__Prevotellaceae;g__Prevotella;s__Prevotella_ruminicola
ASV912	0	0	0	0	0	0	0	55	0	15	0	0	33	0	0	0	0	37	0	0	0	0	0	0	0	0	0	0	0	0	66	0	0	55	0	0	0	0	0	0	0	0	k__Bacteria;p__Proteobacteria;c__Gammaproteobacteria;o__unidentified_Gammaproteobacteria;f__unidentified_Gammaproteobacteria;g__Acidibacter;s__
ASV913	0	0	0	0	0	0	0	0	0	0	0	0	0	0	0	0	0	0	52	0	0	0	0	0	119	0	0	0	0	0	0	0	0	0	0	0	0	0	0	0	90	0	k__Bacteria;p__Firmicutes;c__Clostridia;o__Oscillospirales;f__Ruminococcaceae;g__Subdoligranulum
ASV914	0	0	0	0	0	0	0	0	0	0	0	0	0	0	0	0	0	0	0	0	0	235	0	0	0	0	0	0	0	0	0	0	0	0	0	0	26	0	0	0	0	0	k__Bacteria;p__Proteobacteria;c__Alphaproteobacteria;o__Rhizobiales;f__Xanthobacteraceae;g__Pseudolabrys
ASV915	214	14	17	0	16	0	0	0	0	0	0	0	0	0	0	0	0	0	0	0	0	0	0	0	0	0	0	0	0	0	0	0	0	0	0	0	0	0	0	0	0	0	k__Bacteria;p__Firmicutes;c__Clostridia;o__Peptostreptococcales-Tissierellales;f__Peptostreptococcaceae;g__Filifactor;s__
ASV916	31	52	23	5	24	0	0	0	40	0	0	5	6	0	0	14	0	0	24	0	4	0	0	0	0	0	0	0	2	0	0	0	0	2	28	0	0	0	0	0	0	0	Unassigned
ASV917	0	0	0	0	0	0	0	0	0	0	0	0	0	0	0	0	0	0	0	0	0	0	0	0	0	0	0	259	0	0	0	0	0	0	0	0	0	0	0	0	0	0	k__Archaea
ASV918	0	0	0	0	0	0	0	0	0	0	0	13	0	0	130	0	0	0	0	0	0	0	0	0	0	68	0	0	0	0	0	0	0	0	0	35	0	13	0	0	0	0	k__Bacteria;p__Actinobacteriota;c__Acidimicrobiia;o__Microtrichales;f__Ilumatobacteraceae
ASV919	0	0	0	0	0	0	0	0	0	16	0	0	0	0	0	0	0	0	0	0	0	0	0	0	0	0	0	0	0	0	243	0	0	0	0	0	0	0	0	0	0	0	k__Bacteria;p__unidentified_Bacteria;c__Vicinamibacteria;o__Vicinamibacterales;f__;g__;s__
ASV920	0	0	0	0	0	0	0	0	11	11	0	11	55	8	0	16	19	17	7	0	0	0	0	0	0	0	0	0	0	27	0	29	27	21	0	0	0	0	0	0	0	0	k__Bacteria;p__Firmicutes;c__Clostridia;o__Oscillospirales;f__Oscillospiraceae;g__UCG-005;s__
ASV921	0	0	0	0	0	0	0	0	0	0	0	0	0	0	0	0	0	191	0	0	0	0	0	0	0	0	0	0	0	0	0	0	37	30	0	0	0	0	0	0	0	0	k__Bacteria;p__Firmicutes;c__Clostridia;o__Peptostreptococcales-Tissierellales;f__Family_XI;g__Peptoniphilus;s__Peptoniphilus_coxii
ASV922	54	56	70	0	40	0	0	0	0	0	0	0	0	0	33	0	0	0	0	0	0	0	0	0	0	0	0	0	0	0	0	0	0	0	0	5	0	0	0	0	0	0	k__Bacteria;p__unidentified_Bacteria;c__Gammaproteobacteria;o__Steroidobacterales;f__Steroidobacteraceae;g__;s__
ASV923	65	0	0	0	192	0	0	0	0	0	0	0	0	0	0	0	0	0	0	0	0	0	0	0	0	0	0	0	0	0	0	0	0	0	0	0	0	0	0	0	0	0	k__Bacteria;p__Proteobacteria;c__Alphaproteobacteria;o__Rickettsiales;f__Mitochondria;g__unidentified_Mitochondria
ASV924	0	0	0	31	0	0	0	0	0	0	0	0	31	0	0	3	0	0	30	0	43	0	0	0	0	0	40	0	0	0	14	25	0	0	0	0	0	0	0	0	39	0	k__Bacteria;p__Bacteroidota;c__Bacteroidia;o__Bacteroidales;f__Tannerellaceae;g__Parabacteroides
ASV925	0	0	0	0	0	0	0	22	0	0	0	0	0	0	147	0	0	0	20	0	0	0	0	0	0	17	0	0	14	0	0	0	0	36	0	0	0	0	0	0	0	0	k__Bacteria;p__Acidobacteriota;c__Blastocatellia;o__Pyrinomonadales;f__Pyrinomonadaceae;g__RB41;s__
ASV926	0	0	0	0	0	0	0	0	0	0	0	0	0	0	0	0	0	0	0	0	0	0	0	0	0	0	0	243	13	0	0	0	0	0	0	0	0	0	0	0	0	0	k__Bacteria
ASV927	0	0	0	0	0	0	0	47	6	0	0	0	0	0	0	0	0	0	0	0	0	0	0	0	0	0	0	0	0	25	118	0	0	25	35	0	0	0	0	0	0	0	k__Bacteria;p__Acidobacteriota;c__Acidobacteriae;o__Acidobacteriales;f__Koribacteraceae;g__Candidatus_Koribacter;s__
ASV928	0	0	0	0	0	18	50	0	0	0	0	0	0	0	0	0	0	0	0	5	0	0	0	0	0	0	0	100	0	0	0	0	0	3	0	0	17	44	15	4	0	0	k__Bacteria;p__Firmicutes;c__Clostridia;o__Lachnospirales;f__Lachnospiraceae
ASV929	0	0	0	0	0	0	0	0	0	0	0	134	45	0	0	24	0	0	0	0	4	0	6	0	0	0	0	0	0	0	0	0	12	0	0	8	23	0	0	0	0	0	k__Bacteria;p__Proteobacteria;c__Gammaproteobacteria;o__Burkholderiales;f__Comamonadaceae;g__Tepidimonas
ASV930	0	0	0	0	0	0	0	0	0	0	0	0	0	0	0	0	0	0	0	0	0	0	0	0	0	14	0	0	0	0	0	0	0	0	0	0	0	180	34	0	18	10	k__Bacteria;p__Proteobacteria;c__Alphaproteobacteria;o__Tistrellales;f__Geminicoccaceae;g__Candidatus_Alysiosphaera;s__
ASV931	0	0	0	0	0	0	0	0	57	11	0	0	0	27	0	0	0	0	0	0	0	0	0	0	0	0	13	0	0	0	0	14	17	11	0	0	0	105	0	0	0	0	k__Bacteria;p__Bacteroidota;c__Bacteroidia;o__Bacteroidales;f__Rikenellaceae;g__Alistipes
ASV932	0	0	0	0	0	0	0	58	0	0	0	0	42	0	0	0	0	28	0	0	0	0	0	0	0	0	0	0	0	0	53	0	26	48	0	0	0	0	0	0	0	0	k__Bacteria;p__Proteobacteria;c__Alphaproteobacteria;o__Rhizobiales;f__Rhodomicrobiaceae;g__Rhodomicrobium;s__
ASV933	6	0	248	0	0	0	0	0	0	0	0	0	0	0	0	0	0	0	0	0	0	0	0	0	0	0	0	0	0	0	0	0	0	0	0	0	0	0	0	0	0	0	k__Bacteria;p__Bacteroidota;c__Bacteroidia;o__Bacteroidales;f__Prevotellaceae;g__Prevotellaceae_UCG-001;s__
ASV934	0	0	0	0	0	0	0	0	0	0	0	0	0	0	0	0	0	0	0	36	6	0	8	0	4	10	5	0	0	0	11	0	0	0	0	8	11	96	13	0	40	6	k__Bacteria;p__Desulfobacterota;c__Desulfovibrionia;o__Desulfovibrionales;f__Desulfovibrionaceae;g__Desulfovibrio
ASV935	5	3	8	0	0	0	0	0	0	0	0	0	0	0	0	0	0	0	0	0	12	0	52	0	21	0	0	0	0	0	0	0	0	0	0	8	20	4	109	0	11	0	k__Bacteria;p__Proteobacteria;c__Alphaproteobacteria;o__Caulobacterales;f__Caulobacteraceae;g__Caulobacter
ASV936	4	0	0	0	0	0	0	0	21	18	4	0	14	0	0	52	9	57	4	0	0	0	0	0	0	0	0	0	0	0	25	5	15	8	0	0	0	9	3	0	0	5	k__Bacteria;p__Firmicutes;c__Clostridia;o__Lachnospirales;f__Lachnospiraceae
ASV937	0	17	0	0	0	0	0	0	25	0	0	0	34	28	0	0	15	0	0	0	0	0	0	0	0	0	0	8	9	6	0	0	76	0	0	0	23	0	0	12	0	0	k__Bacteria;p__Bacteroidota;c__Bacteroidia;o__Bacteroidales;f__Muribaculaceae;g__;s__
ASV938	0	0	0	0	0	0	0	85	0	0	0	0	42	0	0	0	2	9	0	0	0	0	0	0	0	0	0	0	0	2	64	8	18	23	0	0	0	0	0	0	0	0	k__Bacteria
ASV939	0	0	0	0	0	0	0	70	0	0	0	0	17	0	0	0	0	23	0	0	0	0	0	0	0	0	0	0	0	0	98	0	0	45	0	0	0	0	0	0	0	0	k__Bacteria;p__Verrucomicrobiota;c__Verrucomicrobiae;o__Chthoniobacterales;f__Xiphinematobacteraceae;g__Candidatus_Xiphinematobacter;s__
ASV940	0	0	0	0	0	0	0	0	0	0	0	0	0	0	0	0	0	0	0	33	0	0	0	96	0	0	0	0	0	0	30	0	0	0	0	0	0	0	94	0	0	0	k__Bacteria;p__Proteobacteria;c__Gammaproteobacteria;o__Pseudomonadales;f__Pseudomonadaceae;g__Pseudomonas
ASV941	0	0	0	0	0	0	0	0	0	0	0	0	0	0	0	0	35	0	0	0	0	0	0	154	36	0	0	0	0	0	0	0	28	0	0	0	0	0	0	0	0	0	k__Bacteria;p__Firmicutes;c__Bacilli;o__Lactobacillales;f__Lactobacillaceae;g__Ligilactobacillus
ASV942	25	0	0	0	0	0	0	0	0	0	0	10	0	0	0	0	0	0	10	0	0	0	0	0	0	3	0	0	10	0	12	0	28	7	0	48	0	54	45	0	0	0	k__Bacteria;p__Firmicutes;c__Clostridia;o__Lachnospirales;f__Lachnospiraceae;g__[Eubacterium]_eligens_group;s__
ASV943	0	0	0	44	0	0	0	0	0	0	0	0	0	0	0	0	0	0	0	9	17	0	26	0	0	0	0	0	0	0	0	0	0	0	0	0	18	0	21	0	117	0	k__Bacteria;p__Firmicutes;c__Clostridia;o__Oscillospirales;f__Ruminococcaceae;g__Subdoligranulum;s__
ASV944	0	0	0	0	0	0	0	0	0	0	0	0	0	61	0	0	0	0	0	0	19	0	0	0	0	0	0	0	0	0	0	0	0	0	0	17	20	82	36	0	0	16	k__Bacteria;p__Firmicutes;c__Clostridia;o__Lachnospirales;f__Lachnospiraceae
ASV945	0	0	0	0	0	0	0	132	0	11	0	0	0	0	0	0	0	0	0	0	0	0	0	0	0	0	0	0	0	0	46	0	27	23	12	0	0	0	0	0	0	0	k__Bacteria;p__Acidobacteriota;c__Acidobacteriae;o__Subgroup_2;f__;g__;s__
ASV946	0	0	0	0	0	0	0	16	12	9	0	18	3	0	73	24	0	8	14	10	0	0	0	41	3	0	0	0	0	0	0	0	13	6	0	0	0	0	0	0	0	0	k__Bacteria
ASV947	0	0	0	0	0	0	0	0	10	0	4	2	19	0	0	0	64	0	0	0	0	0	0	0	0	0	0	0	0	32	110	0	0	0	9	0	0	0	0	0	0	0	k__Bacteria;p__Firmicutes;c__Clostridia;o__Lachnospirales;f__Lachnospiraceae
ASV948	0	0	0	0	0	0	0	0	0	0	0	21	17	0	53	25	0	0	0	0	0	0	0	35	0	99	0	0	0	0	0	0	0	0	0	0	0	0	0	0	0	0	k__Bacteria;p__Bacteroidota;c__Bacteroidia;o__Cytophagales;f__Microscillaceae;g__Chryseolinea
ASV949	0	0	0	249	0	0	0	0	0	0	0	0	0	0	0	0	0	0	0	0	0	0	0	0	0	0	0	0	0	0	0	0	0	0	0	0	0	0	0	0	0	0	k__Bacteria;p__Proteobacteria;c__Alphaproteobacteria;o__Rhodobacterales;f__Rhodobacteraceae
ASV950	0	0	0	0	0	0	0	16	0	19	0	0	35	0	21	0	0	21	0	0	0	0	0	0	0	0	0	0	0	12	101	0	17	0	7	0	0	0	0	0	0	0	k__Bacteria;p__Proteobacteria;c__Gammaproteobacteria;o__Burkholderiales;f__Burkholderiaceae;g__Burkholderia-Caballeronia-Paraburkholderia
ASV951	0	0	0	0	0	0	0	0	0	0	0	0	0	0	0	0	0	0	0	3	0	0	0	0	0	0	0	0	0	66	174	0	0	0	0	0	0	0	0	6	0	0	k__Bacteria
ASV952	0	0	0	0	0	0	0	0	4	4	0	0	8	0	0	0	0	0	0	0	0	0	0	0	0	0	0	0	0	21	167	39	4	2	0	0	0	0	0	0	0	0	k__Bacteria;p__Firmicutes;c__Bacilli;o__Lactobacillales;f__Lactobacillaceae;g__Leuconostoc;s__Leuconostoc_fallax
ASV953	0	0	0	0	0	0	0	0	0	0	0	0	0	0	240	0	0	0	0	0	0	0	0	0	0	9	0	0	0	0	0	0	0	0	0	0	0	0	0	0	0	0	k__Bacteria;p__Proteobacteria;c__Alphaproteobacteria;o__Sphingomonadales;f__Sphingomonadaceae;g__Sphingomonas
ASV954	0	0	0	0	0	0	7	0	0	0	0	0	0	0	0	0	0	0	17	0	13	0	17	6	12	0	10	0	0	0	0	14	0	0	0	4	50	21	39	13	22	4	k__Bacteria;p__Firmicutes;c__Clostridia;o__Lachnospirales;f__Lachnospiraceae;g__Lachnospiraceae_UCG-010;s__
ASV955	0	0	0	0	0	0	0	11	0	9	0	0	77	20	22	10	0	0	47	0	0	0	0	0	0	0	0	0	11	0	0	41	0	0	0	0	0	0	0	0	0	0	k__Bacteria;p__Actinobacteria;c__unidentified_Actinobacteria;o__Micrococcales;f__Micrococcaceae;g__Arthrobacter
ASV956	0	0	0	0	0	0	0	0	0	0	0	0	0	0	0	0	0	0	0	0	0	0	0	0	0	0	0	0	0	0	0	0	248	0	0	0	0	0	0	0	0	0	k__Bacteria
ASV957	4	6	0	0	128	0	0	0	0	0	0	0	0	0	14	0	0	0	0	0	0	0	0	0	0	0	0	0	0	0	0	0	0	29	58	0	9	0	0	0	0	0	k__Bacteria;p__Proteobacteria;c__Alphaproteobacteria;o__Rhizobiales;f__Beijerinckiaceae;g__Roseiarcus;s__
ASV958	0	0	0	0	0	0	0	0	0	0	0	0	0	0	0	0	0	0	0	0	0	0	0	0	0	0	0	0	248	0	0	0	0	0	0	0	0	0	0	0	0	0	k__Bacteria;p__Firmicutes;c__Bacilli;o__Bacillales;f__Bacillaceae;g__Bacillus
ASV959	0	0	0	0	0	0	0	0	45	0	0	31	0	0	0	0	0	0	0	0	10	0	7	0	0	0	122	0	6	0	0	0	0	0	0	8	13	0	0	5	0	0	k__Bacteria;p__Proteobacteria;c__Gammaproteobacteria;o__Burkholderiales;f__Nitrosomonadaceae;g__Nitrosospira
ASV960	0	0	0	0	0	0	0	0	0	10	0	42	0	0	153	0	0	0	35	0	0	0	0	0	0	7	0	0	0	0	0	0	0	0	0	0	0	0	0	0	0	0	k__Bacteria;p__Actinobacteriota;c__Thermoleophilia;o__Solirubrobacterales
ASV961	0	0	0	0	0	0	0	0	0	0	0	0	0	0	0	0	0	0	0	0	0	0	23	0	12	0	11	0	0	0	0	0	0	0	0	20	0	16	0	0	165	0	Unassigned
ASV962	90	105	14	0	9	0	21	0	0	0	0	0	0	0	0	0	0	0	0	0	0	0	0	0	8	0	0	0	0	0	0	0	0	0	0	0	0	0	0	0	0	0	k__Bacteria;p__Proteobacteria;c__Gammaproteobacteria;o__Enterobacterales;f__Pasteurellaceae;g__Haemophilus
ASV963	0	0	0	0	0	0	0	0	0	0	0	0	0	0	0	0	0	0	0	0	0	206	0	0	0	0	0	0	0	0	0	0	0	0	0	0	40	0	0	0	0	0	k__Bacteria;p__Bacteroidota;c__Bacteroidia;o__Sphingobacteriales;f__Sphingobacteriaceae;g__Mucilaginibacter
ASV964	0	0	0	0	0	0	0	0	0	0	0	0	0	0	0	0	0	0	0	0	0	0	0	0	0	16	0	0	0	0	4	0	0	0	0	0	0	225	0	0	0	0	k__Bacteria;p__Bacteroidota;c__Bacteroidia;o__Bacteroidales;f__Bacteroidaceae;g__Bacteroides
ASV965	0	0	0	0	0	0	0	0	0	0	0	0	0	0	83	0	0	0	0	0	0	0	0	125	0	20	0	0	0	0	0	0	0	0	0	17	0	0	0	0	0	0	k__Bacteria
ASV966	0	0	0	0	0	0	0	0	0	0	0	0	0	0	0	0	0	0	0	0	0	0	0	0	0	0	0	0	0	0	0	0	0	0	0	0	0	7	0	238	0	0	k__Bacteria;p__Proteobacteria;c__Alphaproteobacteria;o__Caulobacterales;f__Caulobacteraceae;g__Caulobacter;s__Caulobacter_daechungensis
ASV967	0	0	0	0	0	0	0	0	0	0	0	0	0	4	0	0	0	0	0	0	0	0	0	0	0	0	0	0	0	96	133	12	0	0	0	0	0	0	0	0	0	0	k__Bacteria;p__Methylomirabilota;c__Methylomirabilia;o__Rokubacteriales;f__;g__;s__
ASV968	0	0	0	0	0	0	0	75	0	0	0	0	97	0	0	0	0	0	0	0	0	0	0	0	0	0	0	0	0	0	73	0	0	0	0	0	0	0	0	0	0	0	k__Bacteria;p__Myxococcota;c__Polyangia;o__Polyangiales;f__Polyangiaceae;g__Pajaroellobacter;s__
ASV969	0	0	0	0	0	0	0	75	15	0	29	21	0	0	0	22	0	20	63	0	0	0	0	0	0	0	0	0	0	0	0	0	0	0	0	0	0	0	0	0	0	0	k__Bacteria;p__Acidobacteriota;c__Vicinamibacteria;o__Vicinamibacterales;f__Vicinamibacteraceae;g__;s__
ASV970	244	0	0	0	0	0	0	0	0	0	0	0	0	0	0	0	0	0	0	0	0	0	0	0	0	0	0	0	0	0	0	0	0	0	0	0	0	0	0	0	0	0	k__Bacteria
ASV971	9	9	0	0	7	0	0	0	0	0	0	0	0	0	79	0	0	0	0	0	0	0	0	0	0	118	0	0	0	0	0	0	0	0	0	0	0	15	4	0	0	3	k__Bacteria;p__unidentified_Bacteria;c__unidentified_Bacteria;o__Gemmatimonadales;f__Gemmatimonadaceae;g__unidentified_Gemmatimonadaceae;s__Gemmatimonadetes_bacterium_LP81
ASV972	0	0	0	244	0	0	0	0	0	0	0	0	0	0	0	0	0	0	0	0	0	0	0	0	0	0	0	0	0	0	0	0	0	0	0	0	0	0	0	0	0	0	k__Bacteria;p__Actinobacteria;c__unidentified_Actinobacteria;o__Actinomycetales;f__Actinomycetaceae;g__Varibaculum
ASV973	0	0	0	0	0	0	0	40	0	0	0	0	0	0	0	0	0	16	3	0	0	0	0	0	0	0	0	0	0	13	69	0	42	5	56	0	0	0	0	0	0	0	k__Bacteria;p__NB1-j;c__;o__;f__;g__;s__
ASV974	0	0	0	0	0	0	0	64	0	0	0	0	67	0	0	0	0	41	0	0	0	0	0	0	0	0	0	0	0	0	0	14	0	58	0	0	0	0	0	0	0	0	k__Bacteria;p__Actinobacteria;c__unidentified_Actinobacteria;o__Frankiales;f__Acidothermaceae;g__Acidothermus;s__
ASV975	0	0	0	0	0	0	0	14	0	7	6	14	37	0	125	0	0	0	16	0	0	0	0	0	0	0	0	0	0	0	0	16	0	0	0	9	0	0	0	0	0	0	k__Bacteria;p__Proteobacteria;c__Alphaproteobacteria;o__Rhizobiales;f__Rhizobiaceae;g__Ensifer
ASV976	0	0	0	0	0	0	5	0	0	0	0	23	18	17	0	5	35	8	0	0	0	0	0	0	0	0	0	9	0	4	96	0	6	0	15	0	0	0	3	0	0	0	k__Bacteria;p__Firmicutes;c__Clostridia;o__Lachnospirales;f__Lachnospiraceae
ASV977	0	0	0	0	0	0	0	0	0	0	0	0	0	0	0	0	0	0	0	0	0	0	0	0	0	0	0	0	0	41	154	0	14	34	0	0	0	0	0	0	0	0	k__Bacteria;p__Proteobacteria;c__Alphaproteobacteria;o__Rhizobiales;f__Xanthobacteraceae
ASV978	0	0	0	0	0	0	0	0	0	0	0	0	0	0	0	0	0	0	0	9	0	0	0	0	0	7	0	0	0	0	0	0	0	0	0	0	0	178	18	0	17	14	k__Bacteria;p__Firmicutes;c__Clostridia;o__Oscillospirales;f__Oscillospiraceae
ASV979	0	0	0	0	0	0	0	52	0	0	0	0	0	0	0	0	0	0	0	0	0	0	0	0	0	0	0	0	0	0	80	0	63	48	0	0	0	0	0	0	0	0	k__Bacteria;p__unidentified_Bacteria;c__Gammaproteobacteria;o__Burkholderiales;f__Sutterellaceae;g__;s__
ASV980	0	0	0	0	0	0	0	52	4	0	0	0	33	0	0	0	0	15	0	0	0	0	0	0	0	0	0	0	0	0	126	0	0	0	13	0	0	0	0	0	0	0	k__Bacteria;p__Acidobacteriota;c__Acidobacteriae;o__Subgroup_2;f__;g__;s__
ASV981	0	0	0	0	0	0	0	38	0	0	0	0	16	0	112	12	0	0	26	0	0	0	0	0	0	13	0	0	0	0	0	26	0	0	0	0	0	0	0	0	0	0	k__Bacteria;p__Actinobacteriota;c__Thermoleophilia;o__Solirubrobacterales
ASV982	0	0	0	218	0	0	0	0	0	0	0	0	20	0	0	0	0	0	5	0	0	0	0	0	0	0	0	0	0	0	0	0	0	0	0	0	0	0	0	0	0	0	k__Bacteria;p__Bacteroidota;c__Bacteroidia;o__Bacteroidales;f__Bacteroidaceae;g__Bacteroides
ASV983	32	25	28	0	44	0	0	0	0	0	0	8	0	0	0	0	0	0	0	0	0	0	0	63	0	0	0	0	0	0	0	34	0	0	0	0	0	0	0	9	0	0	k__Bacteria;p__Proteobacteria;c__Alphaproteobacteria;o__Sphingomonadales;f__Sphingomonadaceae;g__Sphingomonas
ASV984	0	0	0	0	0	0	0	0	0	0	0	0	21	0	0	0	0	0	0	0	0	137	0	0	0	0	0	0	39	0	0	0	0	0	16	0	30	0	0	0	0	0	k__Bacteria;p__Acidobacteriota;c__Acidobacteriae;o__Acidobacteriales;f__Acidobacteriaceae_(Subgroup_1)
ASV985	40	61	88	0	53	0	0	0	0	0	0	0	0	0	0	0	0	0	0	0	0	0	0	0	0	0	0	0	0	0	0	0	0	0	0	0	0	0	0	0	0	0	k__Bacteria;p__Proteobacteria;c__Gammaproteobacteria
ASV986	0	0	0	0	0	0	0	71	0	0	0	0	47	0	0	0	0	0	0	0	0	0	0	0	0	0	0	0	23	0	55	0	30	16	0	0	0	0	0	0	0	0	k__Bacteria;p__Proteobacteria;c__Alphaproteobacteria;o__Caulobacterales;f__Caulobacteraceae
ASV987	0	0	0	0	0	0	0	0	0	0	0	0	0	0	0	0	0	0	0	115	0	0	0	0	0	0	0	0	0	0	0	0	0	0	0	0	0	0	0	127	0	0	k__Bacteria;p__Firmicutes;c__Bacilli;o__Lactobacillales;f__Lactobacillaceae;g__Lactobacillus;s__Lactobacillus_melliventris
ASV988	0	0	0	0	0	0	0	63	0	0	0	0	38	0	0	0	0	0	0	0	0	125	0	0	0	0	0	0	0	0	0	0	0	15	0	0	0	0	0	0	0	0	k__Bacteria;p__Bacteroidota;c__Bacteroidia;o__Chitinophagales;f__Chitinophagaceae;g__Puia;s__
ASV989	0	0	0	0	0	0	0	0	0	0	0	0	0	21	0	0	0	0	0	16	21	0	71	0	19	0	13	0	0	0	0	0	0	0	0	31	39	0	0	0	10	0	k__Bacteria;p__Cyanobacteria;c__Cyanobacteriia;o__Cyanobacteriales;f__Nostocaceae;g__Nostoc_PCC-73102
ASV990	6	11	90	0	0	0	0	0	39	2	9	0	0	8	0	0	0	0	0	0	0	0	0	0	0	0	0	14	0	0	0	10	9	7	0	0	15	0	20	0	0	0	k__Bacteria;p__Firmicutes;c__Clostridia;o__Lachnospirales;f__Lachnospiraceae;g__Tyzzerella;s__Anaerotignum_lactatifermentans
ASV991	0	0	0	0	0	0	0	6	0	13	0	0	16	0	0	25	0	0	0	0	0	0	0	0	0	160	0	0	0	0	0	0	12	0	0	0	0	8	0	0	0	0	k__Bacteria;p__Myxococcota;c__Polyangia;o__Haliangiales;f__Haliangiaceae;g__Haliangium;s__
ASV992	0	0	0	0	0	0	0	0	225	0	6	0	0	0	0	0	0	0	0	0	0	0	0	0	0	0	0	0	0	7	0	0	0	0	0	0	0	2	0	0	0	0	k__Bacteria;p__unidentified_Bacteria;c__Clostridia;o__Oscillospirales;f__Ruminococcaceae;g__;s__
ASV993	0	0	0	0	0	0	0	0	0	0	0	0	0	0	0	0	0	0	0	0	0	0	0	0	0	0	0	0	0	0	0	0	239	0	0	0	0	0	0	0	0	0	Unassigned
ASV994	0	0	0	0	0	0	0	0	0	0	0	0	0	0	0	0	0	0	0	0	0	0	0	0	0	217	0	0	0	0	0	0	0	0	0	0	0	22	0	0	0	0	k__Bacteria;p__Acidobacteriota
ASV995	0	0	0	0	0	0	233	0	0	0	0	0	0	0	0	0	0	0	0	0	0	0	0	0	0	0	0	0	6	0	0	0	0	0	0	0	0	0	0	0	0	0	k__Bacteria;p__Synergistota;c__Synergistia;o__Synergistales;f__Synergistaceae;g__Thermovirga;s__
ASV996	0	0	0	0	0	0	0	0	0	0	0	142	32	0	0	16	0	5	0	0	0	0	0	0	0	0	0	0	0	0	0	0	44	0	0	0	0	0	0	0	0	0	k__Bacteria;p__Firmicutes;c__Negativicutes;o__Veillonellales-Selenomonadales;f__Veillonellaceae;g__Megasphaera;s__Veillonellaceae_bacterium_KA00182
ASV997	0	0	0	0	0	0	0	47	0	18	0	0	24	0	0	0	0	0	0	0	0	0	0	0	0	0	0	0	0	0	61	0	39	50	0	0	0	0	0	0	0	0	k__Bacteria;p__Proteobacteria;c__Gammaproteobacteria;o__WD260;f__;g__;s__
ASV998	8	4	0	10	3	0	0	0	0	0	0	0	0	0	0	0	0	0	0	0	0	0	0	7	0	0	0	0	0	0	0	7	0	0	0	0	0	0	0	0	0	0	k__Bacteria
ASV999	0	0	0	0	0	0	0	55	0	30	0	0	40	0	0	0	0	26	0	0	0	0	0	0	0	0	0	0	30	0	32	0	0	25	0	0	0	0	0	0	0	0	k__Bacteria
ASV1000	0	0	0	0	0	0	0	127	0	0	0	0	35	0	0	0	0	0	0	0	0	0	0	0	0	0	0	0	0	0	51	0	0	25	0	0	0	0	0	0	0	0	k__Bacteria;p__Acidobacteriota;c__Acidobacteriae;o__Subgroup_2
ASV1001	0	0	0	0	0	0	0	66	12	24	12	14	0	0	0	0	0	17	47	0	0	0	0	0	0	0	0	0	0	0	0	12	16	18	0	0	0	0	0	0	0	0	k__Bacteria;p__unidentified_Bacteria;c__unidentified_Bacteria;o__Gemmatimonadales;f__Gemmatimonadaceae
ASV1002	0	0	0	0	0	0	11	0	6	0	0	0	0	23	0	0	0	0	0	0	17	0	25	14	27	0	8	0	0	0	0	57	0	0	0	10	0	0	32	0	8	0	k__Bacteria;p__Firmicutes;c__Clostridia;o__Lachnospirales;f__Lachnospiraceae;g__[Ruminococcus]_gauvreauii_group;s__
ASV1003	0	0	0	0	0	0	0	0	0	0	0	38	0	0	98	0	0	0	0	0	0	0	0	0	0	0	0	0	0	0	0	102	0	0	0	0	0	0	0	0	0	0	k__Bacteria;p__Proteobacteria;c__Gammaproteobacteria;o__Burkholderiales;f__Nitrosomonadaceae;g__Ellin6067;s__
ASV1004	0	0	0	0	0	0	0	0	0	0	0	0	0	0	0	0	0	0	0	0	0	0	0	0	0	0	0	0	0	52	185	0	0	0	0	0	0	0	0	0	0	0	k__Bacteria;p__unidentified_Bacteria;c__Acidobacteriae;o__Acidobacteriales;f__;g__;s__
ASV1005	0	0	0	0	0	0	0	0	4	0	0	0	0	0	0	0	63	0	0	0	5	0	0	0	38	0	0	0	0	48	0	4	0	0	4	11	5	41	7	0	0	7	k__Bacteria;p__Firmicutes;c__Negativicutes;o__Acidaminococcales;f__Acidaminococcaceae;g__Acidaminococcus
ASV1006	0	0	0	0	0	0	0	0	0	0	0	62	0	0	162	0	0	0	0	0	0	0	0	0	0	0	0	0	13	0	0	0	0	0	0	0	0	0	0	0	0	0	k__Bacteria;p__Actinobacteria;c__unidentified_Actinobacteria;o__Propionibacteriales;f__Nocardioidaceae
ASV1007	0	0	0	0	0	0	0	0	28	0	12	0	47	52	12	0	48	0	0	0	0	0	0	0	0	0	0	0	0	0	38	0	0	0	0	0	0	0	0	0	0	0	k__Bacteria;p__Firmicutes;c__Clostridia;o__Peptostreptococcales-Tissierellales;f__Peptostreptococcaceae;g__Romboutsia
ASV1008	0	0	0	0	0	0	0	111	0	0	0	0	19	0	0	0	0	0	0	0	0	0	0	0	0	0	0	0	0	0	72	0	0	34	0	0	0	0	0	0	0	0	k__Bacteria;p__Acidobacteriota;c__Acidobacteriae;o__Subgroup_2;f__;g__;s__
ASV1009	0	0	0	0	0	0	0	46	0	0	0	0	34	0	0	0	0	18	0	0	0	0	0	0	0	0	0	0	0	0	76	0	35	27	0	0	0	0	0	0	0	0	k__Bacteria;p__Proteobacteria;c__Gammaproteobacteria;o__WD260;f__;g__;s__
ASV1010	0	0	0	0	0	0	0	24	112	0	0	0	0	0	82	0	0	0	12	0	0	0	0	0	0	0	0	0	0	0	0	0	0	0	0	0	0	0	5	0	0	0	k__Bacteria;p__Actinobacteriota;c__Thermoleophilia;o__Solirubrobacterales
ASV1011	0	0	0	0	0	0	0	75	0	0	0	0	0	0	0	0	0	0	2	0	0	0	0	0	0	0	0	0	0	0	76	0	0	49	33	0	0	0	0	0	0	0	k__Bacteria;p__Chloroflexi;c__Ktedonobacteria;o__Ktedonobacterales;f__JG30-KF-AS9;g__;s__
ASV1012	0	0	0	0	0	0	0	2	44	9	5	0	30	8	0	0	0	0	3	0	0	0	4	0	0	0	0	16	0	0	13	21	25	15	0	0	0	0	13	17	10	0	k__Bacteria;p__Bacteroidota;c__Bacteroidia;o__Bacteroidales;f__Dysgonomonadaceae;g__Fermentimonas;s__Fermentimonas_caenicola
ASV1013	0	0	0	206	0	0	0	0	12	0	4	3	9	0	0	0	0	0	0	0	0	0	0	0	0	0	0	0	0	0	0	0	0	0	0	0	0	0	0	0	0	0	k__Bacteria;p__Firmicutes;c__Negativicutes;o__Acidaminococcales;f__Acidaminococcaceae;g__Succiniclasticum;s__
ASV1014	0	0	0	0	0	0	0	0	0	0	0	0	0	0	0	0	0	0	0	0	0	0	0	0	0	0	0	224	10	0	0	0	0	0	0	0	0	0	0	0	0	0	k__Bacteria;p__unidentified_Bacteria;c__Alphaproteobacteria;o__Rhizobiales;f__Methyloligellaceae;g__;s__
ASV1015	0	0	0	0	0	0	0	0	0	0	0	40	0	0	0	194	0	0	0	0	0	0	0	0	0	0	0	0	0	0	0	0	0	0	0	0	0	0	0	0	0	0	k__Bacteria;p__Actinobacteria;c__unidentified_Actinobacteria;o__Micromonosporales;f__Micromonosporaceae
ASV1016	0	0	0	0	0	0	0	0	0	0	0	0	16	0	0	0	0	0	0	0	0	0	11	0	9	0	3	0	0	0	0	0	0	0	0	0	3	188	0	0	4	0	k__Bacteria;p__Bacteroidota;c__Bacteroidia;o__Bacteroidales;f__Tannerellaceae;g__Parabacteroides;s__
ASV1017	0	0	0	0	0	0	0	0	0	0	0	0	0	0	0	0	0	0	0	0	0	0	0	0	0	0	0	0	0	0	0	0	0	0	0	0	0	10	0	224	0	0	k__Bacteria;p__Proteobacteria;c__Alphaproteobacteria;o__Sphingomonadales;f__Sphingomonadaceae;g__Sphingomonas
ASV1018	0	0	0	0	0	0	0	0	0	0	0	0	0	0	0	0	0	0	3	4	2	0	5	0	60	3	3	0	0	0	0	0	0	0	0	12	12	77	14	0	32	6	k__Bacteria;p__Synergistota;c__Synergistia;o__Synergistales;f__Synergistaceae;g__Pyramidobacter;s__Pyramidobacter_piscolens
ASV1019	0	37	0	95	69	0	0	0	0	0	0	0	0	0	0	0	0	0	0	0	0	0	0	0	0	0	0	0	0	0	17	0	0	0	0	0	15	0	0	0	0	0	k__Bacteria;p__Proteobacteria;c__Gammaproteobacteria;o__Xanthomonadales;f__Xanthomonadaceae;g__Stenotrophomonas
ASV1020	0	0	0	0	0	0	0	10	0	23	0	0	28	0	54	0	0	16	0	0	0	0	0	6	0	0	0	10	0	29	32	0	25	0	0	0	0	0	0	0	0	0	k__Bacteria;p__Actinobacteria;c__unidentified_Actinobacteria;o__Frankiales;f__Acidothermaceae;g__Acidothermus;s__
ASV1021	14	8	12	0	0	0	0	0	0	0	0	19	37	0	52	14	0	10	9	0	0	0	3	0	0	0	0	0	0	0	0	23	7	0	0	2	22	0	0	0	0	0	k__Bacteria;p__unidentified_Bacteria;c__Alphaproteobacteria;o__Azospirillales;f__;g__;s__
ASV1022	0	9	0	0	0	0	0	0	0	0	0	0	0	0	0	0	0	6	0	32	0	0	38	0	0	0	0	0	0	0	12	0	7	16	0	0	0	112	0	0	0	0	k__Bacteria;p__Bacteroidota;c__Bacteroidia;o__Bacteroidales;f__Bacteroidaceae;g__Bacteroides;s__Bacteroides_caecigallinarum
ASV1023	0	0	0	0	0	0	0	61	0	0	0	0	18	0	0	0	0	0	0	0	0	0	0	0	0	0	0	0	0	0	93	0	43	17	0	0	0	0	0	0	0	0	k__Bacteria;p__Verrucomicrobiota;c__Verrucomicrobiae;o__Chthoniobacterales;f__Xiphinematobacteraceae;g__Candidatus_Xiphinematobacter;s__
ASV1024	0	0	0	0	0	0	0	0	0	0	0	0	0	232	0	0	0	0	0	0	0	0	0	0	0	0	0	0	0	0	0	0	0	0	0	0	0	0	0	0	0	0	k__Bacteria
ASV1025	0	0	0	0	0	0	232	0	0	0	0	0	0	0	0	0	0	0	0	0	0	0	0	0	0	0	0	0	0	0	0	0	0	0	0	0	0	0	0	0	0	0	k__Bacteria
ASV1026	0	0	0	0	0	0	0	0	0	0	0	0	14	0	31	0	0	0	0	0	0	0	0	0	0	0	0	50	50	33	47	0	0	0	0	6	0	0	0	0	0	0	k__Bacteria;p__unidentified_Bacteria;c__Acidobacteriae;o__Acidobacteriales;f__;g__;s__
ASV1027	0	0	0	0	0	62	166	0	0	0	0	0	0	0	0	0	0	0	0	0	0	0	0	0	0	0	0	0	0	0	0	0	0	0	0	0	0	0	0	3	0	0	k__Bacteria;p__Firmicutes;c__Bacilli;o__Lactobacillales;f__Carnobacteriaceae
ASV1028	0	0	0	0	0	0	0	0	0	0	0	0	0	0	0	0	0	0	0	12	12	0	9	6	39	12	10	0	0	0	0	0	0	0	0	0	0	85	15	0	17	14	k__Bacteria;p__Firmicutes;c__Clostridia;o__Lachnospirales;f__Lachnospiraceae;g__Lachnospiraceae_NK4A136_group;s__
ASV1029	0	0	0	0	0	0	0	77	0	0	0	0	0	0	0	0	0	0	0	0	0	0	0	0	0	0	0	0	0	0	126	0	28	0	0	0	0	0	0	0	0	0	k__Bacteria;p__Acidobacteriota;c__Acidobacteriae;o__Solibacterales;f__Solibacteraceae;g__Candidatus_Solibacter;s__
ASV1030	0	0	0	0	0	0	0	0	0	0	0	0	0	0	0	0	0	0	0	0	0	0	0	0	0	0	0	219	12	0	0	0	0	0	0	0	0	0	0	0	0	0	k__Bacteria;p__Proteobacteria;c__Gammaproteobacteria;o__Burkholderiales;f__Nitrosomonadaceae
ASV1031	0	38	0	0	0	0	0	32	0	0	0	0	0	0	115	0	0	0	46	0	0	0	0	0	0	0	0	0	0	0	0	0	0	0	0	0	0	0	0	0	0	0	k__Bacteria;p__Acidobacteriota;c__Vicinamibacteria;o__Vicinamibacterales;f__Vicinamibacteraceae;g__;s__
ASV1032	0	0	17	0	0	0	22	0	0	0	0	34	0	0	0	0	0	0	55	0	0	0	0	73	0	0	0	0	0	0	0	30	0	0	0	0	0	0	0	0	0	0	k__Bacteria;p__Proteobacteria;c__Gammaproteobacteria;o__Burkholderiales;f__Comamonadaceae
ASV1033	0	0	231	0	0	0	0	0	0	0	0	0	0	0	0	0	0	0	0	0	0	0	0	0	0	0	0	0	0	0	0	0	0	0	0	0	0	0	0	0	0	0	k__Bacteria;p__Bacteroidota;c__Bacteroidia;o__Bacteroidales;f__Bacteroidaceae;g__Bacteroides
ASV1034	0	0	0	67	0	0	12	0	0	0	0	0	0	0	0	0	0	0	0	0	13	0	0	0	0	0	0	14	11	0	0	0	0	0	0	0	0	0	91	0	16	7	k__Bacteria;p__Proteobacteria;c__Alphaproteobacteria;o__Rhodobacterales;f__Rhodobacteraceae;g__Paracoccus
ASV1035	0	0	0	0	0	0	0	124	0	0	0	0	25	0	0	0	0	19	0	0	0	0	0	0	0	0	0	21	12	0	0	0	0	29	0	0	0	0	0	0	0	0	k__Bacteria;p__Acidobacteriota;c__Acidobacteriae;o__Subgroup_2;f__unidentified_Subgroup_2;g__unidentified_Subgroup_2;s__bacterium_Ellin7509
ASV1036	0	0	0	0	0	0	0	96	9	11	0	0	0	0	0	0	0	0	0	0	0	0	0	0	0	0	0	0	0	0	0	0	0	114	0	0	0	0	0	0	0	0	k__Bacteria;p__Proteobacteria;c__Gammaproteobacteria;o__Xanthomonadales;f__Rhodanobacteraceae;g__Dyella
ASV1037	0	0	0	0	0	0	0	0	0	0	0	0	0	4	0	0	104	0	0	0	0	0	0	0	0	0	0	0	0	122	0	0	0	0	0	0	0	0	0	0	0	0	k__Bacteria;p__Bacteroidota;c__Bacteroidia;o__Bacteroidales;f__Muribaculaceae;g__;s__
ASV1038	0	0	0	0	0	0	0	0	0	0	0	0	0	0	0	0	0	0	0	0	3	0	10	6	6	0	7	0	0	0	0	0	0	0	0	0	37	6	7	0	35	113	k__Bacteria;p__Actinobacteria;c__unidentified_Actinobacteria;o__Micrococcales;f__Micrococcaceae;g__Enteractinococcus
ASV1039	0	0	0	0	63	0	0	0	0	0	0	0	0	0	0	0	0	0	0	0	0	0	0	0	0	119	0	0	0	0	0	0	0	0	0	0	0	0	0	0	47	0	k__Bacteria;p__Proteobacteria;c__Gammaproteobacteria;o__Enterobacterales;f__Enterobacteriaceae
ASV1040	0	0	0	0	0	34	62	0	0	0	0	0	0	0	0	0	0	0	0	0	0	0	0	0	0	0	0	133	0	0	0	0	0	0	0	0	0	0	0	0	0	0	k__Bacteria
ASV1041	0	0	0	0	0	0	0	0	0	0	0	0	0	40	0	0	10	0	0	12	22	0	0	0	26	0	0	0	0	0	0	10	13	0	0	0	0	38	17	0	41	0	k__Bacteria;p__Bacteroidota;c__Bacteroidia;o__Bacteroidales;f__Bacteroidaceae;g__Bacteroides
ASV1042	0	0	0	229	0	0	0	0	0	0	0	0	0	0	0	0	0	0	0	0	0	0	0	0	0	0	0	0	0	0	0	0	0	0	0	0	0	0	0	0	0	0	k__Bacteria;p__Elusimicrobia;c__unidentified_Elusimicrobia;o__Lineage_IV;f__unidentified_Lineage_IV;g__unidentified_Lineage_IV
ASV1043	12	20	192	0	5	0	0	0	0	0	0	0	0	0	0	0	0	0	0	0	0	0	0	0	0	0	0	0	0	0	0	0	0	0	0	0	0	0	0	0	0	0	k__Bacteria;p__Firmicutes;c__Bacilli;o__Erysipelotrichales;f__Erysipelotrichaceae;g__Holdemanella;s__
ASV1044	36	3	0	135	0	0	0	0	0	0	0	0	0	0	0	0	0	0	13	0	5	0	0	0	8	0	0	0	0	0	0	0	0	0	0	0	0	0	29	0	0	0	k__Bacteria
ASV1045	0	0	0	0	0	0	0	90	0	0	0	0	0	0	0	0	0	0	0	0	0	0	0	0	0	0	0	0	0	0	62	0	28	0	49	0	0	0	0	0	0	0	k__Bacteria;p__RCP2-54;c__;o__;f__;g__;s__
ASV1046	0	0	0	0	0	0	0	116	0	0	0	0	21	0	0	0	0	0	0	0	0	0	0	0	0	0	0	0	0	0	40	0	43	0	8	0	0	0	0	0	0	0	k__Bacteria;p__Acidobacteriota;c__Acidobacteriae;o__Subgroup_2;f__;g__;s__
ASV1047	0	0	0	0	0	0	0	78	0	0	0	0	14	0	0	0	0	17	0	0	0	0	0	0	0	0	0	0	0	0	45	0	29	21	24	0	0	0	0	0	0	0	k__Bacteria;p__Acidobacteriota;c__Acidobacteriae;o__Acidobacteriales;f__Acidobacteriaceae_(Subgroup_1);g__Granulicella
ASV1048	0	0	0	0	0	0	0	0	0	0	0	0	46	6	0	0	0	0	0	8	0	0	0	0	24	0	0	0	0	0	0	29	0	0	0	0	51	40	0	0	15	9	k__Bacteria;p__Proteobacteria;c__Alphaproteobacteria;o__Rhizobiales;f__Beijerinckiaceae;g__Microvirga
ASV1049	0	0	0	0	0	0	0	0	109	4	0	0	10	26	0	0	0	4	8	0	0	0	0	0	0	0	0	0	0	0	8	5	37	17	0	0	0	0	0	0	0	0	k__Bacteria;p__Bacteroidota;c__Bacteroidia;o__Bacteroidales;f__Muribaculaceae;g__;s__
ASV1050	0	0	0	0	0	0	0	0	45	0	0	0	0	28	0	7	19	14	0	0	7	0	9	0	6	0	0	0	0	0	10	0	0	0	0	0	0	43	0	0	31	9	k__Bacteria;p__Bacteroidota;c__Bacteroidia;o__Bacteroidales;f__Rikenellaceae;g__Alistipes;s__
ASV1051	0	0	0	0	0	0	0	0	0	0	0	0	0	0	176	0	0	0	0	0	0	0	0	0	0	18	0	0	0	0	0	0	0	0	0	34	0	0	0	0	0	0	k__Bacteria;p__Firmicutes;c__Bacilli;o__Bacillales;f__Bacillaceae;g__Bacillus
ASV1052	0	0	0	0	0	0	0	0	0	0	0	0	0	0	0	0	0	0	0	0	4	0	0	4	6	0	7	0	0	0	0	0	2	0	0	7	24	14	15	0	9	136	k__Bacteria;p__Firmicutes;c__Clostridia;o__Peptostreptococcales-Tissierellales;f__Family_XI;g__Gallicola
ASV1053	0	0	0	0	0	0	0	0	0	0	173	0	0	5	0	0	6	0	0	0	4	0	5	3	0	2	5	0	0	2	0	0	9	0	0	3	8	0	0	0	0	3	k__Bacteria;p__Firmicutes;c__Clostridia;o__Clostridiales;f__Clostridiaceae;g__Candidatus_Arthromitus;s__Candidatus_Arthromitus_sp_SFB-mouse-NL
ASV1054	0	0	0	0	0	0	0	0	0	0	0	0	6	4	21	0	0	3	0	0	0	171	0	0	0	0	0	0	0	0	6	0	0	0	0	0	16	0	0	0	0	0	k__Bacteria;p__Actinobacteria;c__unidentified_Actinobacteria;o__Corynebacteriales;f__Mycobacteriaceae;g__Mycobacterium
ASV1055	0	0	0	0	0	0	0	0	0	0	0	0	0	0	0	0	0	0	0	19	0	0	16	0	0	0	8	27	7	0	0	0	12	0	0	15	15	0	11	15	50	32	k__Bacteria;p__Firmicutes;c__Clostridia;o__Oscillospirales;f__Oscillospiraceae;g__UCG-002;s__
ASV1056	0	0	0	0	0	0	0	0	0	0	0	0	0	0	0	0	0	0	0	27	0	0	0	0	0	24	0	0	0	0	0	0	0	0	0	0	0	128	23	0	12	13	k__Bacteria;p__Bacteroidota;c__Bacteroidia;o__Bacteroidales;f__Rikenellaceae;g__Alistipes
ASV1057	18	209	0	0	0	0	0	0	0	0	0	0	0	0	0	0	0	0	0	0	0	0	0	0	0	0	0	0	0	0	0	0	0	0	0	0	0	0	0	0	0	0	Unassigned
ASV1058	19	0	0	0	0	0	0	0	0	0	0	0	0	19	0	0	0	0	126	0	20	0	0	0	19	0	0	0	0	0	24	0	0	0	0	0	0	0	0	0	0	0	k__Bacteria;p__Firmicutes;c__Bacilli;o__Lactobacillales;f__Lactobacillaceae;g__Leuconostoc
ASV1059	96	0	2	0	2	0	0	47	2	0	0	0	0	0	0	0	8	0	5	0	0	0	0	0	25	0	0	0	0	30	5	0	0	5	0	0	0	0	0	0	0	0	k__Bacteria;p__Actinobacteria;c__unidentified_Actinobacteria;o__Actinomycetales;f__Actinomycetaceae;g__Varibaculum
ASV1060	0	0	0	0	0	0	0	82	37	9	43	15	6	0	0	0	0	0	25	0	0	0	0	0	0	0	0	0	0	0	0	0	9	0	0	0	0	0	0	0	0	0	k__Bacteria;p__Proteobacteria;c__Gammaproteobacteria;o__Xanthomonadales;f__Xanthomonadaceae
ASV1061	0	0	0	0	0	0	0	51	16	0	34	0	0	0	69	0	0	16	40	0	0	0	0	0	0	0	0	0	0	0	0	0	0	0	0	0	0	0	0	0	0	0	k__Bacteria;p__Acidobacteriota;c__Vicinamibacteria;o__Vicinamibacterales;f__Vicinamibacteraceae;g__;s__
ASV1062	0	0	0	0	0	0	0	59	0	0	0	0	59	0	0	0	0	24	0	0	0	0	0	0	0	0	0	0	0	0	61	0	23	0	0	0	0	0	0	0	0	0	k__Bacteria;p__Acidobacteriota;c__Acidobacteriae;o__Subgroup_2;f__;g__;s__
ASV1063	0	0	0	0	0	0	0	0	0	0	66	0	0	0	126	0	0	0	0	0	0	0	0	0	0	34	0	0	0	0	0	0	0	0	0	0	0	0	0	0	0	0	k__Bacteria;p__Acidobacteriota;c__Vicinamibacteria;o__Vicinamibacterales;f__Vicinamibacteraceae;g__;s__
ASV1064	0	0	0	0	0	0	11	0	0	0	0	0	91	0	0	0	0	0	12	0	0	0	0	0	0	0	0	0	0	0	0	112	0	0	0	0	0	0	0	0	0	0	k__Bacteria;p__Proteobacteria;c__Gammaproteobacteria;o__Burkholderiales;f__Nitrosomonadaceae;g__Nitrosospira
ASV1065	46	64	44	0	30	0	0	15	0	0	0	0	0	0	0	0	0	0	19	0	0	0	0	0	0	0	0	0	0	0	0	0	0	0	0	7	0	0	0	0	0	0	k__Bacteria;p__Proteobacteria;c__Alphaproteobacteria;o__Rickettsiales;f__Mitochondria;g__unidentified_Mitochondria
ASV1066	0	0	0	0	0	0	0	0	0	5	4	19	173	0	0	19	0	0	0	0	0	0	0	0	0	0	0	0	0	0	2	0	0	0	0	0	0	0	0	3	0	0	k__Archaea;p__Crenarchaeota;c__Nitrososphaeria;o__Nitrososphaerales;f__Nitrososphaeraceae;g__Candidatus_Nitrososphaera;s__
ASV1067	0	0	0	0	0	0	0	0	0	0	0	0	0	81	0	0	0	0	0	0	0	0	0	0	0	0	0	0	0	0	0	0	0	0	143	0	0	0	0	0	0	0	k__Bacteria;p__Proteobacteria;c__Alphaproteobacteria;o__Acetobacterales;f__Acetobacteraceae;g__Gluconobacter
ASV1068	0	0	0	0	0	0	0	0	0	0	0	0	0	0	0	0	0	0	0	0	0	194	0	0	0	0	0	0	0	0	0	0	0	0	0	0	30	0	0	0	0	0	k__Bacteria;p__unidentified_Bacteria;c__Acidobacteriae;o__Acidobacteriales;f__Acidobacteriaceae_(Subgroup_1)
ASV1069	0	0	0	0	0	0	0	0	0	0	0	0	0	0	0	0	0	0	0	0	23	0	0	0	0	0	0	0	0	0	0	0	0	0	0	0	0	0	194	0	7	0	k__Bacteria;p__Bacteroidota;c__Bacteroidia;o__Bacteroidales;f__Marinilabiliaceae;g__Ruminofilibacter;s__
ASV1070	0	0	0	0	0	0	0	0	15	14	9	0	0	0	0	0	0	6	8	0	0	0	0	0	0	0	0	0	0	0	0	7	149	16	0	0	0	0	0	0	0	0	k__Bacteria;p__Bacteroidota;c__Bacteroidia;o__Cytophagales;f__Cytophagaceae;g__Cytophaga
ASV1071	0	0	0	0	0	0	0	12	16	0	10	0	70	0	20	5	0	7	14	0	0	0	0	0	0	0	0	0	0	0	0	69	0	0	0	0	0	0	0	0	0	0	k__Bacteria;p__Proteobacteria;c__Gammaproteobacteria;o__Xanthomonadales;f__Xanthomonadaceae;g__Pseudoxanthomonas
ASV1072	0	0	14	64	144	0	0	0	0	0	0	0	0	0	0	0	0	0	0	0	0	0	0	0	0	0	0	0	0	0	0	0	0	0	0	0	0	0	0	0	0	0	k__Bacteria;p__Proteobacteria;c__Gammaproteobacteria;o__Xanthomonadales;f__Xanthomonadaceae;g__Stenotrophomonas
ASV1073	0	0	0	222	0	0	0	0	0	0	0	0	0	0	0	0	0	0	0	0	0	0	0	0	0	0	0	0	0	0	0	0	0	0	0	0	0	0	0	0	0	0	Unassigned
ASV1074	0	0	0	0	0	0	0	106	0	0	9	0	27	0	0	0	0	11	0	0	0	0	0	0	0	0	0	0	0	0	0	0	19	50	0	0	0	0	0	0	0	0	k__Bacteria
ASV1075	0	0	0	0	0	0	0	5	0	2	0	0	20	54	0	0	0	0	82	3	0	0	0	0	0	0	0	0	0	0	0	3	15	21	7	0	0	0	10	0	0	0	k__Bacteria;p__Bacteroidota;c__Bacteroidia;o__Bacteroidales;f__Muribaculaceae;g__;s__
ASV1076	0	0	0	0	0	0	0	0	37	4	0	0	0	8	0	0	20	6	9	0	0	0	0	0	0	0	0	0	0	103	0	7	15	13	0	0	0	0	0	0	0	0	k__Bacteria;p__Bacteroidota;c__Bacteroidia;o__Bacteroidales;f__Prevotellaceae;g__Alloprevotella;s__
ASV1077	0	0	0	0	0	0	0	0	0	0	0	0	0	0	103	0	0	0	65	0	0	0	0	0	0	0	0	0	0	0	0	54	0	0	0	0	0	0	0	0	0	0	k__Bacteria;p__Acidobacteriota;c__Holophagae;o__Subgroup_7;f__;g__;s__
ASV1078	0	0	0	0	0	0	0	0	0	0	0	0	0	0	0	37	18	4	0	0	0	0	0	0	0	0	0	0	0	163	0	0	0	0	0	0	0	0	0	0	0	0	k__Bacteria;p__Proteobacteria;c__Gammaproteobacteria;o__Burkholderiales;f__Comamonadaceae
ASV1079	0	0	0	0	0	0	0	0	0	0	0	0	0	0	0	0	0	0	0	0	21	0	37	5	14	0	0	0	0	0	0	0	0	0	0	13	12	12	8	0	86	13	k__Bacteria;p__Firmicutes;c__Clostridia;o__Oscillospirales;f__[Eubacterium]_coprostanoligenes_group;g__;s__
ASV1080	0	0	0	0	0	0	0	0	0	0	0	0	0	48	0	0	0	0	0	0	0	0	0	0	0	0	17	0	0	0	0	0	42	0	0	0	29	0	50	34	0	0	k__Bacteria;p__Firmicutes;c__Clostridia;o__Clostridia_UCG-014;f__;g__;s__
ASV1081	0	0	0	0	0	0	0	0	0	0	0	0	0	0	0	0	0	0	0	0	0	0	0	0	0	0	0	0	0	0	0	0	0	0	0	0	0	0	0	220	0	0	k__Bacteria;p__Cyanobacteria;c__Cyanobacteriia;o__Chloroplast;f__unidentified_Chloroplast;g__unidentified_Chloroplast
ASV1082	0	0	0	0	0	0	0	0	0	0	0	0	0	0	0	0	0	0	0	14	0	0	12	0	0	0	0	0	0	0	0	0	0	0	0	26	0	130	12	0	17	9	k__Bacteria;p__Firmicutes;c__Bacilli;o__RF39;f__;g__;s__
ASV1083	0	0	0	0	0	0	10	45	5	0	11	18	25	0	0	0	0	7	34	0	0	0	0	0	0	0	0	0	0	0	22	30	13	0	0	0	0	0	0	0	0	0	k__Bacteria;p__Methylomirabilota;c__Methylomirabilia;o__Rokubacteriales;f__;g__;s__
ASV1084	15	27	0	0	0	0	0	0	0	0	0	0	0	33	0	0	0	0	0	0	0	0	0	0	0	24	0	0	0	0	0	0	0	0	0	0	27	79	14	0	0	0	k__Bacteria;p__Firmicutes;c__Clostridia;o__Lachnospirales;f__Lachnospiraceae;g__[Ruminococcus]_torques_group
ASV1085	0	12	0	0	0	0	0	0	0	0	3	12	7	0	0	18	28	107	6	0	0	0	0	0	0	0	0	0	0	0	0	4	7	15	0	0	0	0	0	0	0	0	k__Bacteria;p__Actinobacteria;c__unidentified_Actinobacteria;o__Actinomycetales;f__Actinomycetaceae;g__Actinomyces
ASV1086	0	0	0	0	0	0	0	3	24	0	5	3	15	11	0	5	13	0	0	7	0	0	3	4	0	0	0	5	0	3	45	7	0	0	5	11	3	2	21	0	24	0	k__Bacteria;p__Proteobacteria;c__Gammaproteobacteria;o__Burkholderiales;f__Sutterellaceae;g__Parasutterella;s__Burkholderiales_bacterium_YL45
ASV1087	0	0	0	0	0	0	0	0	0	0	0	0	0	0	0	0	0	0	0	0	219	0	0	0	0	0	0	0	0	0	0	0	0	0	0	0	0	0	0	0	0	0	k__Bacteria;p__Firmicutes;c__Bacilli;o__Lactobacillales;f__Lactobacillaceae;g__Weissella
ASV1088	17	5	0	37	0	0	0	0	0	0	0	0	0	0	0	0	0	0	0	0	20	0	24	0	13	0	7	0	0	0	0	0	0	0	6	0	43	0	0	0	29	18	k__Bacteria;p__Proteobacteria;c__Alphaproteobacteria;o__Rhizobiales;f__Rhizobiaceae;g__Allorhizobium-Neorhizobium-Pararhizobium-Rhizobium
ASV1089	26	0	54	0	0	0	0	0	0	0	0	0	16	0	0	0	0	0	0	43	16	0	0	0	0	0	19	0	0	0	0	0	0	0	0	0	13	18	0	13	0	0	k__Bacteria;p__Firmicutes;c__Clostridia;o__Lachnospirales;f__Lachnospiraceae;g__[Ruminococcus]_torques_group
ASV1090	0	0	0	0	0	0	0	0	0	0	0	17	7	0	0	75	15	7	0	0	0	0	0	0	0	0	0	0	0	93	0	0	4	0	0	0	0	0	0	0	0	0	k__Bacteria;p__Actinobacteria;c__unidentified_Actinobacteria;o__Nitriliruptorales;f__Nitriliruptoraceae;g__;s__
ASV1091	0	15	0	0	0	0	0	25	18	0	31	0	14	0	78	0	0	0	0	0	0	0	0	0	0	33	0	0	0	0	0	0	0	0	0	0	0	3	0	0	0	0	k__Bacteria;p__Verrucomicrobiota;c__Verrucomicrobiae;o__Pedosphaerales;f__Pedosphaeraceae;g__;s__
ASV1092	0	0	0	0	0	0	0	0	0	0	0	0	21	12	0	0	40	0	0	0	0	0	27	0	0	2	4	0	0	14	16	0	7	0	0	0	4	56	0	0	13	0	k__Bacteria;p__Bacteroidota;c__Bacteroidia;o__Bacteroidales;f__Muribaculaceae;g__;s__
ASV1093	0	0	0	0	0	0	0	0	0	0	0	0	0	14	0	17	0	12	0	0	0	0	11	0	16	0	0	0	0	28	0	0	0	0	6	0	0	63	23	0	26	0	k__Bacteria;p__Firmicutes;c__Clostridia;o__Oscillospirales;f__Oscillospiraceae;g__Colidextribacter
ASV1094	0	0	0	0	0	0	0	0	0	0	0	0	0	0	0	0	0	0	0	0	0	0	0	0	39	0	0	0	0	0	0	0	0	0	0	0	41	43	51	0	42	0	k__Bacteria;p__Firmicutes;c__Thermoanaerobacteria;o__Thermoanaerobacterales;f__Family_III;g__Thermoanaerobacterium
ASV1095	0	0	0	0	0	0	0	0	0	0	0	0	0	0	0	0	41	0	0	0	0	0	0	0	0	0	0	0	0	23	94	0	58	0	0	0	0	0	0	0	0	0	k__Bacteria;p__Firmicutes;c__Clostridia;o__Oscillospirales;f__[Eubacterium]_coprostanoligenes_group;g__;s__
ASV1096	0	0	0	0	0	0	0	80	0	10	0	0	28	0	0	0	0	0	0	0	0	28	0	0	0	0	0	0	0	0	0	0	0	40	30	0	0	0	0	0	0	0	k__Bacteria;p__unidentified_Bacteria;c__Alphaproteobacteria;o__Micropepsales;f__Micropepsaceae;g__;s__
ASV1097	0	29	14	0	0	0	0	15	11	0	0	0	10	0	123	0	0	9	0	0	0	0	0	0	0	0	0	0	0	0	4	0	0	0	0	0	0	0	0	0	0	0	k__Bacteria;p__unidentified_Bacteria;c__Bacteroidia;o__Cytophagales;f__Microscillaceae;g__;s__
ASV1098	0	0	0	0	0	0	0	0	0	0	0	0	0	0	100	0	0	0	0	4	0	0	0	0	0	88	0	0	0	0	0	0	0	0	0	10	0	13	0	0	0	0	k__Bacteria;p__Proteobacteria;c__Alphaproteobacteria;o__Rhizobiales;f__Rhizobiaceae;g__Mesorhizobium
ASV1099	0	0	0	0	0	0	0	0	151	11	9	0	0	0	0	0	0	0	0	0	0	0	0	0	0	0	0	0	0	0	8	0	7	9	0	0	0	0	20	0	0	0	k__Bacteria;p__Firmicutes;c__Clostridia;o__Oscillospirales;f__Butyricicoccaceae;g__UCG-008;s__
ASV1100	0	0	0	0	0	0	0	0	75	10	8	0	0	50	4	0	0	9	5	0	0	0	0	0	0	0	0	0	0	0	0	10	27	17	0	0	0	0	0	0	0	0	k__Bacteria;p__Bacteroidota;c__Bacteroidia;o__Bacteroidales;f__Rikenellaceae;g__Alistipes
ASV1101	0	0	0	0	0	0	0	0	0	0	0	85	0	0	0	0	0	0	0	0	0	0	0	0	0	130	0	0	0	0	0	0	0	0	0	0	0	0	0	0	0	0	k__Bacteria;p__Bacteroidota;c__Bacteroidia;o__Flavobacteriales;f__Weeksellaceae;g__Chryseobacterium
ASV1102	0	0	0	0	0	0	0	0	0	0	0	0	0	0	0	0	0	0	0	0	0	188	0	0	0	0	0	0	0	0	0	0	0	0	0	0	27	0	0	0	0	0	k__Bacteria;p__unidentified_Bacteria;c__unidentified_Bacteria;o__Frankiales
ASV1103	0	0	0	0	0	0	0	0	0	0	0	0	0	20	0	0	0	0	0	20	25	0	15	0	0	4	5	0	0	0	0	0	0	0	0	24	23	19	32	0	12	15	k__Bacteria;p__Firmicutes;c__Bacilli;o__Erysipelotrichales;f__Erysipelotrichaceae;g__Holdemanella;s__
ASV1104	0	0	0	0	0	0	0	0	0	0	0	0	0	0	0	0	0	0	0	29	0	0	0	0	0	0	0	0	0	0	0	0	0	0	0	0	0	0	0	185	0	0	k__Bacteria;p__Cyanobacteria;c__Cyanobacteriia;o__Synechococcales;f__Cyanobiaceae;g__Prochlorococcus_MIT9313
ASV1105	0	0	0	0	0	0	0	122	0	0	0	0	63	0	0	0	0	0	0	0	0	0	0	0	0	0	0	0	0	0	0	29	0	0	0	0	0	0	0	0	0	0	k__Bacteria;p__unidentified_Bacteria;c__Vicinamibacteria;o__Vicinamibacterales;f__;g__;s__
ASV1106	20	40	36	0	10	0	0	0	0	0	0	0	0	0	0	0	0	0	0	0	0	0	0	0	0	0	0	0	0	0	0	78	0	0	0	0	0	0	0	30	0	0	k__Bacteria;p__Firmicutes;c__Bacilli;o__Bacillales;f__Planococcaceae
ASV1107	0	0	0	0	0	0	0	0	0	0	0	0	0	0	0	16	0	0	0	0	0	169	0	0	0	0	0	0	0	0	0	0	0	0	0	0	28	0	0	0	0	0	k__Bacteria
ASV1108	68	0	0	45	27	0	0	0	0	0	0	0	0	0	0	0	0	0	0	0	0	0	0	0	0	0	0	40	33	0	0	0	0	0	0	0	0	0	0	0	0	0	k__Bacteria;p__Proteobacteria;c__Gammaproteobacteria;o__Burkholderiales;f__Comamonadaceae
ASV1109	0	0	0	0	0	11	172	0	0	0	0	0	0	0	0	0	0	0	0	0	0	0	0	0	0	0	0	16	14	0	0	0	0	0	0	0	0	0	0	0	0	0	k__Bacteria;p__Actinobacteria;c__unidentified_Actinobacteria;o__Micrococcales;f__Micrococcaceae;g__Rothia
ASV1110	0	0	0	0	0	14	9	45	14	18	26	0	20	0	0	0	0	0	66	0	0	0	0	0	0	0	0	0	0	0	0	0	0	0	0	0	0	0	0	0	0	0	k__Bacteria;p__Proteobacteria;c__Alphaproteobacteria;o__Sphingomonadales;f__Sphingomonadaceae;g__Sphingomonas
ASV1111	0	0	0	0	0	0	0	0	0	0	0	0	0	0	78	0	0	0	0	12	0	0	0	0	0	10	0	0	0	0	0	0	0	0	0	0	0	89	0	0	0	23	k__Bacteria;p__Actinobacteria;c__unidentified_Actinobacteria;o__Corynebacteriales;f__Mycobacteriaceae;g__Mycobacterium
ASV1112	0	0	0	0	0	0	0	0	15	0	0	0	18	24	0	0	30	0	0	0	0	0	0	0	9	0	0	0	0	43	0	0	0	7	0	0	0	45	0	0	21	0	k__Bacteria;p__Firmicutes;c__Clostridia;o__Oscillospirales;f__Oscillospiraceae;g__UCG-002;s__
ASV1113	0	0	0	0	0	0	0	0	0	0	0	0	0	0	0	0	0	0	0	0	0	0	0	0	64	0	0	0	0	0	0	0	0	0	0	0	54	0	94	0	0	0	k__Bacteria;p__Proteobacteria;c__Gammaproteobacteria;o__Enterobacterales;f__Enterobacteriaceae;g__Escherichia-Shigella
ASV1114	0	0	0	0	0	0	0	0	0	0	0	0	0	0	0	0	0	0	0	0	0	0	0	0	0	193	0	0	0	0	0	0	0	0	0	0	0	19	0	0	0	0	k__Bacteria;p__Proteobacteria;c__Gammaproteobacteria;o__Pseudomonadales;f__Pseudomonadaceae;g__Pseudomonas
ASV1115	74	23	0	100	0	0	0	0	0	13	0	0	0	0	0	0	0	0	2	0	0	0	0	0	0	0	0	0	0	0	0	0	0	0	0	0	0	0	0	0	0	0	Unassigned
ASV1116	25	0	0	0	0	0	0	0	0	0	0	0	5	0	0	0	0	0	0	0	3	0	0	0	55	4	0	0	0	0	0	0	0	0	0	0	0	115	0	0	4	0	k__Bacteria;p__Bacteroidota;c__Bacteroidia;o__Bacteroidales;f__Prevotellaceae;g__Prevotella_7;s__Prevotella_sp_DJF_CP65
ASV1117	7	14	26	71	93	0	0	0	0	0	0	0	0	0	0	0	0	0	0	0	0	0	0	0	0	0	0	0	0	0	0	0	0	0	0	0	0	0	0	0	0	0	k__Bacteria;p__Firmicutes;c__Clostridia;o__Clostridiales;f__Clostridiaceae;g__Proteiniclasticum
ASV1118	0	0	0	0	0	0	0	0	0	0	0	0	0	0	0	0	0	0	0	0	0	0	0	0	0	188	0	0	0	0	0	0	0	0	4	0	0	19	0	0	0	0	k__Bacteria;p__Proteobacteria;c__Gammaproteobacteria;o__Xanthomonadales;f__Xanthomonadaceae;g__Pseudoxanthomonas
ASV1119	0	0	0	0	0	0	0	0	0	0	0	0	0	0	0	0	0	0	0	0	0	0	0	0	0	0	0	0	0	0	0	0	0	0	0	0	0	0	0	211	0	0	k__Bacteria;p__Actinobacteria;c__unidentified_Actinobacteria;o__Micrococcales;f__Micrococcaceae
ASV1120	0	0	0	0	0	0	0	0	0	0	0	0	5	0	0	0	96	0	0	0	0	0	0	0	0	0	0	0	0	86	0	0	0	11	0	0	0	0	12	0	0	0	k__Bacteria;p__Bacteroidota;c__Bacteroidia;o__Bacteroidales;f__Prevotellaceae;g__Alloprevotella;s__
ASV1121	4	0	0	0	0	0	0	0	0	0	0	29	74	24	0	32	0	11	0	0	0	0	0	0	0	0	0	0	0	0	3	0	11	0	3	0	0	6	0	13	0	0	k__Bacteria;p__Firmicutes;c__Clostridia;o__Oscillospirales;f__Hungateiclostridiaceae;g__Saccharofermentans;s__Clostridiales_bacterium_Firm_14
ASV1122	0	0	0	0	0	0	0	46	0	0	0	0	20	0	0	0	0	13	0	0	0	0	0	0	0	0	0	0	0	13	70	0	18	12	18	0	0	0	0	0	0	0	k__Bacteria;p__unidentified_Bacteria;c__Alphaproteobacteria;o__unidentified_Alphaproteobacteria;f__unidentified_Alphaproteobacteria;g__unidentified_Alphaproteobacteria
ASV1123	0	0	0	0	0	7	0	68	0	0	0	0	0	0	0	0	0	0	0	0	0	0	0	0	0	0	0	0	0	0	77	0	0	57	0	0	0	0	0	0	0	0	k__Bacteria;p__unidentified_Bacteria;c__Acidobacteriae;o__Acidobacteriales;f__;g__;s__
ASV1124	0	0	0	0	0	0	0	0	0	0	0	0	0	4	0	0	0	0	0	4	7	0	14	0	59	0	38	0	0	0	0	0	0	0	0	6	33	2	15	0	25	2	k__Bacteria;p__unidentified_Bacteria;c__Coriobacteriia;o__Coriobacteriales;f__;g__;s__
ASV1125	0	0	0	0	0	0	0	0	0	0	0	0	0	0	0	0	0	0	0	0	0	0	0	0	0	0	0	0	0	0	0	209	0	0	0	0	0	0	0	0	0	0	k__Bacteria
ASV1126	0	0	0	0	0	0	0	0	0	0	0	0	0	0	185	0	0	0	0	0	0	0	0	0	0	0	0	0	0	0	0	0	0	0	0	23	0	0	0	0	0	0	k__Bacteria;p__Firmicutes;c__Bacilli;o__Bacillales;f__Bacillaceae;g__Bacillus
ASV1127	0	0	0	0	0	0	0	0	0	0	0	0	0	0	0	0	0	0	0	0	45	0	0	26	0	0	29	0	0	0	0	0	0	0	0	0	0	0	108	0	0	0	k__Bacteria;p__Proteobacteria;c__Gammaproteobacteria;o__Enterobacterales;f__Vibrionaceae;g__Vibrio
ASV1128	0	0	0	0	0	0	0	0	0	0	0	0	0	0	0	0	0	0	0	0	0	0	0	17	0	3	0	0	0	0	0	0	0	0	0	0	0	10	8	0	8	162	k__Bacteria;p__Firmicutes;c__Bacilli;o__Lactobacillales;f__Carnobacteriaceae;g__Jeotgalibaca
ASV1129	0	0	0	0	0	0	0	0	0	0	0	0	0	0	0	0	0	0	0	0	0	182	0	0	0	0	0	0	0	0	0	0	0	0	0	0	25	0	0	0	0	0	k__Bacteria;p__Proteobacteria;c__Alphaproteobacteria;o__Rhizobiales;f__Rhizobiaceae;g__Allorhizobium-Neorhizobium-Pararhizobium-Rhizobium
ASV1130	0	0	0	0	0	0	63	0	0	0	0	0	0	0	0	0	0	0	0	0	0	0	0	0	0	0	0	98	0	0	0	0	0	0	0	0	46	0	0	0	0	0	k__Bacteria;p__Firmicutes;c__Clostridia;o__Oscillospirales;f__Ruminococcaceae;g__Subdoligranulum
ASV1131	0	0	0	0	0	0	0	0	0	0	0	0	0	0	0	0	0	0	0	0	11	0	43	0	5	0	123	0	0	0	0	0	0	0	0	8	9	0	0	0	8	0	k__Bacteria;p__Proteobacteria;c__Gammaproteobacteria;o__Burkholderiales;f__Comamonadaceae;g__Comamonas
ASV1132	0	0	0	0	0	0	0	0	0	0	0	0	40	0	66	0	0	0	0	0	0	59	0	0	0	0	0	0	0	0	0	23	0	0	0	0	19	0	0	0	0	0	k__Bacteria;p__Proteobacteria;c__Alphaproteobacteria;o__Rhizobiales;f__Devosiaceae;g__Devosia
ASV1133	0	0	0	0	0	0	0	0	8	0	0	0	38	30	0	18	0	0	0	7	0	0	0	0	5	0	0	0	0	8	11	18	17	0	0	0	0	0	6	0	24	17	k__Bacteria;p__unidentified_Bacteria;c__Clostridia;o__Oscillospirales;f__Oscillospiraceae;g__unidentified_Oscillospiraceae
ASV1134	0	0	10	0	0	0	0	64	0	41	6	0	6	0	0	0	0	0	0	0	0	0	8	0	0	60	0	0	8	0	0	0	0	0	0	4	0	0	0	0	0	0	k__Bacteria;p__Proteobacteria;c__Gammaproteobacteria;o__Xanthomonadales;f__Xanthomonadaceae;g__Pseudoxanthomonas
ASV1135	0	0	0	207	0	0	0	0	0	0	0	0	0	0	0	0	0	0	0	0	0	0	0	0	0	0	0	0	0	0	0	0	0	0	0	0	0	0	0	0	0	0	k__Bacteria
ASV1136	0	0	0	206	0	0	0	0	0	0	0	0	0	0	0	0	0	0	0	0	0	0	0	0	0	0	0	0	0	0	0	0	0	0	0	0	0	0	0	0	0	0	k__Bacteria
ASV1137	0	0	0	0	0	0	0	94	0	0	0	0	0	0	0	0	0	21	0	0	0	0	0	0	0	0	0	0	0	0	59	0	0	32	0	0	0	0	0	0	0	0	k__Bacteria
ASV1138	0	0	0	0	0	0	0	0	0	0	0	0	0	0	0	0	0	0	0	2	0	0	0	0	0	177	0	0	0	0	0	0	0	0	0	0	3	18	4	0	0	2	k__Bacteria;p__unidentified_Bacteria;c__unidentified_Bacteria;o__Gemmatimonadales;f__Gemmatimonadaceae;g__;s__
ASV1139	0	0	0	0	0	0	0	0	0	0	0	7	58	0	0	12	0	5	0	0	0	0	0	41	0	0	0	0	0	0	8	0	0	0	0	0	30	0	0	0	12	33	k__Bacteria;p__Proteobacteria;c__Gammaproteobacteria;o__Pseudomonadales;f__Pseudomonadaceae;g__Pseudomonas
ASV1140	0	0	0	0	0	0	0	0	0	0	0	0	14	8	0	0	74	9	0	0	0	0	0	0	0	0	0	0	0	64	0	9	22	6	0	0	0	0	0	0	0	0	k__Bacteria;p__Firmicutes;c__Clostridia;o__Oscillospirales;f__Oscillospiraceae;g__Oscillospira;s__
ASV1141	0	0	0	0	0	0	0	0	0	0	0	6	3	0	0	41	17	4	6	0	0	0	0	0	0	0	0	0	0	125	0	0	3	0	0	0	0	0	0	0	0	0	k__Bacteria;p__Bacteroidota;c__Bacteroidia;o__Flavobacteriales;f__Cryomorphaceae;g__Phaeocystidibacter
ASV1142	0	0	0	0	0	0	0	0	0	0	0	0	0	0	0	0	0	0	0	0	0	0	0	0	0	0	0	0	0	0	0	205	0	0	0	0	0	0	0	0	0	0	k__Bacteria;p__Proteobacteria;c__Alphaproteobacteria;o__Acetobacterales;f__Acetobacteraceae;g__Commensalibacter;s__Commensalibacter_intestini
ASV1143	0	0	0	0	0	0	0	0	71	16	11	0	0	0	0	6	0	8	0	0	0	0	0	0	0	0	0	0	0	29	0	0	13	0	0	0	0	32	0	10	9	0	k__Bacteria;p__Firmicutes;c__Clostridia;o__Lachnospirales;f__Lachnospiraceae;g__Lachnospiraceae_NK4A136_group;s__
ASV1144	0	0	0	0	0	0	0	4	0	3	4	0	108	0	0	17	0	17	3	0	0	0	0	0	0	0	0	0	0	0	0	9	12	28	0	0	0	0	0	0	0	0	k__Bacteria;p__Bacteroidota;c__Bacteroidia;o__Bacteroidales;f__Muribaculaceae;g__;s__
ASV1145	0	0	0	0	135	0	0	0	0	0	0	0	0	0	0	0	0	0	0	0	11	0	25	0	0	0	0	0	0	0	0	0	0	0	0	0	20	0	0	14	0	0	k__Bacteria;p__Actinobacteria;c__unidentified_Actinobacteria;o__Corynebacteriales;f__Corynebacteriaceae;g__Corynebacterium
ASV1146	0	6	38	0	0	0	0	0	0	0	4	47	38	5	0	16	0	0	0	0	0	0	0	0	0	0	0	11	0	0	0	9	0	0	25	0	0	0	0	0	0	6	k__Bacteria;p__Proteobacteria;c__Gammaproteobacteria;o__Pseudomonadales;f__Pseudomonadaceae;g__Pseudomonas
ASV1147	0	5	27	0	0	0	27	0	0	0	0	0	0	0	17	0	0	0	0	0	0	0	0	0	0	0	0	0	129	0	0	0	0	0	0	0	0	0	0	0	0	0	k__Bacteria;p__Proteobacteria;c__Gammaproteobacteria;o__Pseudomonadales;f__Halomonadaceae;g__Halomonas
ASV1148	0	0	0	0	0	0	0	0	0	0	0	0	0	0	0	0	0	0	0	0	0	0	0	0	0	0	0	195	10	0	0	0	0	0	0	0	0	0	0	0	0	0	k__Bacteria;p__Entotheonellaeota;c__Entotheonellia;o__Entotheonellales;f__Entotheonellaceae;g__Candidatus_Entotheonella;s__
ASV1149	0	0	0	0	0	0	0	83	0	0	0	0	32	0	0	0	0	0	0	0	0	0	0	0	0	0	0	0	0	0	89	0	0	0	0	0	0	0	0	0	0	0	k__Bacteria;p__Acidobacteriota;c__Acidobacteriae;o__Solibacterales;f__Solibacteraceae;g__Candidatus_Solibacter;s__
ASV1150	0	0	0	0	0	0	0	2	29	0	0	0	5	0	0	7	37	0	2	0	0	0	0	0	2	0	0	0	0	38	10	4	5	20	0	0	43	0	0	0	0	0	k__Bacteria;p__Bacteroidota;c__Bacteroidia;o__Bacteroidales;f__Prevotellaceae;g__Prevotellaceae_NK3B31_group;s__
ASV1151	0	0	0	0	0	0	0	0	0	0	0	0	0	0	0	0	0	0	0	0	0	0	0	26	0	0	0	0	0	0	0	0	0	0	0	29	53	0	35	0	61	0	k__Bacteria;p__Firmicutes;c__Clostridia;o__Lachnospirales;f__Lachnospiraceae;g__Blautia
ASV1152	0	0	0	0	0	0	0	0	0	0	0	0	0	0	0	0	189	0	0	0	0	0	0	0	0	0	0	0	0	15	0	0	0	0	0	0	0	0	0	0	0	0	k__Bacteria;p__Bacteroidota;c__Bacteroidia;o__Bacteroidales;f__Porphyromonadaceae;g__Porphyromonas;s__Porphyromonas_somerae
ASV1153	0	0	0	0	0	0	0	0	0	0	0	15	50	0	0	34	0	17	0	0	0	0	9	0	0	0	0	0	0	0	0	0	24	0	0	0	0	12	7	0	35	0	k__Bacteria;p__Firmicutes;c__Clostridia;o__Lachnospirales;f__Lachnospiraceae
ASV1154	0	0	0	0	0	0	0	0	0	0	0	0	0	203	0	0	0	0	0	0	0	0	0	0	0	0	0	0	0	0	0	0	0	0	0	0	0	0	0	0	0	0	k__Bacteria
ASV1155	0	0	0	0	0	0	0	0	0	0	0	0	0	0	0	0	0	29	0	3	0	0	3	0	0	0	0	0	0	0	0	0	89	0	0	0	0	72	4	0	0	3	k__Bacteria;p__Bacteroidota;c__Bacteroidia;o__Bacteroidales;f__Muribaculaceae;g__;s__
ASV1156	0	0	0	0	0	0	0	0	35	4	6	0	0	0	0	0	0	13	2	8	7	0	3	6	4	0	0	10	0	0	10	10	11	10	0	2	6	17	9	30	0	0	k__Bacteria;p__Desulfobacterota;c__Desulfovibrionia;o__Desulfovibrionales;f__Desulfovibrionaceae;g__Bilophila
ASV1157	8	6	188	0	0	0	0	0	0	0	0	0	0	0	0	0	0	0	0	0	0	0	0	0	0	0	0	0	0	0	0	0	0	0	0	0	0	0	0	0	0	0	k__Bacteria;p__Bacteroidota;c__Bacteroidia;o__Bacteroidales;f__Rikenellaceae;g__Rikenellaceae_RC9_gut_group;s__
ASV1158	0	96	0	0	0	0	0	0	106	0	0	0	0	0	0	0	0	0	0	0	0	0	0	0	0	0	0	0	0	0	0	0	0	0	0	0	0	0	0	0	0	0	k__Archaea;p__Crenarchaeota;c__Nitrososphaeria;o__Nitrososphaerales;f__Nitrososphaeraceae;g__Candidatus_Nitrososphaera;s__
ASV1159	0	0	0	0	0	0	0	58	0	0	30	11	0	0	46	0	0	0	50	0	0	0	0	0	0	0	0	0	0	0	0	0	7	0	0	0	0	0	0	0	0	0	k__Bacteria;p__unidentified_Bacteria;c__Vicinamibacteria;o__Vicinamibacterales
ASV1160	0	0	0	0	0	0	0	21	0	4	10	36	0	0	97	0	0	0	20	0	0	0	0	0	0	0	0	0	0	0	0	14	0	0	0	0	0	0	0	0	0	0	k__Bacteria;p__Chloroflexi;c__Chloroflexia;o__Thermomicrobiales;f__JG30-KF-CM45;g__;s__
ASV1161	0	0	0	0	0	0	0	73	0	0	0	0	26	0	0	0	0	0	0	0	0	0	0	0	0	0	0	0	0	0	58	0	0	45	0	0	0	0	0	0	0	0	k__Bacteria
ASV1162	0	0	0	0	0	0	0	0	0	0	202	0	0	0	0	0	0	0	0	0	0	0	0	0	0	0	0	0	0	0	0	0	0	0	0	0	0	0	0	0	0	0	k__Bacteria;p__Proteobacteria;c__Gammaproteobacteria;o__Enterobacterales;f__Enterobacteriaceae;g__Escherichia-Shigella
ASV1163	0	0	0	0	0	0	0	0	0	0	0	0	0	17	0	0	0	0	0	0	0	0	0	0	0	12	0	0	0	0	0	0	0	0	0	0	0	135	17	0	12	9	k__Bacteria;p__Actinobacteria;c__unidentified_Actinobacteria;o__Pseudonocardiales;f__Pseudonocardiaceae;g__Pseudonocardia
ASV1164	0	0	0	0	0	0	0	0	0	0	0	0	0	0	0	0	0	0	192	0	9	0	0	0	0	0	0	0	0	0	0	0	0	0	0	0	0	0	0	0	0	0	k__Bacteria;p__Proteobacteria;c__Alphaproteobacteria;o__Sphingomonadales;f__Sphingomonadaceae;g__Sphingomonas
ASV1165	0	0	0	0	0	0	0	0	0	0	21	12	9	0	97	6	0	0	38	0	0	0	0	0	0	0	0	0	0	0	0	18	0	0	0	0	0	0	0	0	0	0	k__Bacteria;p__Actinobacteriota;c__Thermoleophilia;o__Gaiellales;f__Gaiellaceae;g__Gaiella;s__
ASV1166	0	0	0	0	0	0	0	0	0	0	0	0	0	0	0	0	0	0	0	0	0	0	0	0	0	0	0	0	0	82	119	0	0	0	0	0	0	0	0	0	0	0	k__Bacteria;p__Acidobacteriota;c__Acidobacteriae;o__Solibacterales;f__Solibacteraceae;g__Candidatus_Solibacter;s__
ASV1167	0	0	0	0	0	0	0	0	21	0	0	0	0	0	0	0	0	0	0	0	0	0	0	0	7	0	23	0	0	0	0	0	0	0	0	97	6	31	0	13	0	3	k__Bacteria
ASV1168	0	0	0	0	0	0	0	80	0	22	0	0	0	0	0	0	0	0	15	0	0	0	0	0	0	0	0	0	0	0	0	0	0	84	0	0	0	0	0	0	0	0	k__Bacteria;p__Acidobacteriota;c__Acidobacteriae;o__Subgroup_2;f__;g__;s__
ASV1169	0	0	0	0	0	0	0	125	0	0	0	0	0	0	0	0	0	0	0	0	0	0	0	0	0	0	0	0	0	0	0	0	0	76	0	0	0	0	0	0	0	0	k__Bacteria;p__unidentified_Bacteria;c__Acidobacteriae;o__Acidobacteriales;f__;g__;s__
ASV1170	0	0	0	190	0	0	0	0	0	0	0	0	4	0	0	0	0	0	0	0	0	0	0	0	0	0	0	0	7	0	0	0	0	0	0	0	0	0	0	0	0	0	k__Bacteria;p__Proteobacteria;c__Gammaproteobacteria;o__Xanthomonadales;f__Xanthomonadaceae;g__Xanthomonas
ASV1171	2	0	0	0	0	0	0	0	0	0	0	0	0	0	0	0	0	0	0	4	0	0	17	5	0	0	0	0	0	0	0	0	0	0	0	4	0	19	19	0	25	105	k__Bacteria;p__Firmicutes;c__Bacilli;o__Lactobacillales;f__Carnobacteriaceae;g__Atopostipes;s__
ASV1172	0	4	122	0	3	0	0	0	0	8	0	0	0	8	0	0	4	5	0	0	0	0	0	0	0	0	0	0	0	18	0	0	4	4	0	0	4	16	0	0	0	0	k__Bacteria;p__Bacteroidota;c__Bacteroidia;o__Bacteroidales;f__Muribaculaceae;g__;s__
ASV1173	0	0	0	0	0	0	0	77	0	0	0	0	25	0	0	0	0	0	0	0	0	0	0	0	0	0	0	0	0	0	45	7	46	0	0	0	0	0	0	0	0	0	k__Bacteria;p__Acidobacteriota;c__Acidobacteriae;o__Acidobacteriales;f__Acidobacteriaceae_(Subgroup_1);g__Granulicella
ASV1174	0	0	0	0	0	0	0	0	0	0	0	0	0	0	0	5	0	7	12	0	0	0	0	0	0	0	0	0	0	0	176	0	0	0	0	0	0	0	0	0	0	0	k__Bacteria;p__Verrucomicrobiota;c__Verrucomicrobiae;o__Chthoniobacterales;f__Chthoniobacteraceae;g__Candidatus_Udaeobacter
ASV1175	0	0	0	0	0	0	0	0	0	0	0	0	0	0	0	0	0	0	0	0	0	0	0	0	0	0	0	0	0	0	0	0	0	0	0	0	0	0	0	200	0	0	k__Bacteria;p__Firmicutes;c__Bacilli;o__Bacillales;f__Bacillaceae;g__Bacillus
ASV1176	0	0	0	0	0	0	0	0	0	0	0	0	0	0	0	0	0	0	43	0	0	0	0	40	0	79	0	0	0	19	0	0	0	0	0	0	0	0	0	18	0	0	k__Bacteria;p__Actinobacteria;c__unidentified_Actinobacteria;o__Micrococcales;f__Intrasporangiaceae
ASV1177	0	0	0	0	0	0	0	0	0	0	0	0	0	0	0	0	0	0	0	0	19	0	0	0	0	0	0	0	0	0	0	0	0	0	0	0	0	7	163	0	10	0	k__Bacteria;p__Proteobacteria;c__Alphaproteobacteria;o__Rhizobiales;f__Xanthobacteraceae;g__Rhodoplanes
ASV1178	0	0	0	0	0	0	0	0	0	0	0	0	0	0	0	0	0	11	16	0	0	0	0	0	0	172	0	0	0	0	0	0	0	0	0	0	0	0	0	0	0	0	k__Bacteria;p__Proteobacteria;c__Alphaproteobacteria;o__Sphingomonadales;f__Sphingomonadaceae;g__Sphingomonas
ASV1179	0	0	0	0	0	0	0	0	37	0	0	0	0	23	0	0	39	13	0	0	0	0	0	0	0	0	0	7	0	49	0	0	0	31	0	0	0	0	0	0	0	0	k__Bacteria;p__Bacteroidota;c__Bacteroidia;o__Bacteroidales;f__Prevotellaceae;g__Prevotellaceae_NK3B31_group;s__
ASV1180	0	0	0	0	0	0	0	35	0	0	0	0	0	0	0	0	0	17	0	0	0	0	0	17	0	0	0	0	0	14	45	0	0	23	48	0	0	0	0	0	0	0	k__Bacteria;p__unidentified_Bacteria;c__Alphaproteobacteria;o__Micropepsales;f__Micropepsaceae;g__;s__
ASV1181	0	0	0	0	0	0	0	84	0	0	0	0	59	0	12	0	0	19	0	0	0	0	0	0	0	0	0	0	0	0	0	0	0	25	0	0	0	0	0	0	0	0	k__Bacteria;p__Chloroflexi;c__Ktedonobacteria;o__Ktedonobacterales;f__Ktedonobacteraceae;g__HSB_OF53-F07;s__
ASV1182	0	0	0	0	0	0	0	26	16	10	26	0	0	0	0	0	0	15	44	0	0	0	0	0	0	62	0	0	0	0	0	0	0	0	0	0	0	0	0	0	0	0	k__Bacteria;p__Verrucomicrobiota;c__Verrucomicrobiae;o__Pedosphaerales;f__Pedosphaeraceae;g__;s__
ASV1183	0	0	0	128	0	0	0	0	0	0	0	0	0	0	0	0	0	0	70	0	0	0	0	0	0	0	0	0	0	0	0	0	0	0	0	0	0	0	0	0	0	0	k__Bacteria;p__unidentified_Bacteria;c__unidentified_Bacteria;o__Gemmatales;f__Gemmataceae
ASV1184	0	0	0	0	0	0	0	62	0	0	0	0	33	0	0	0	0	0	0	0	0	0	0	0	0	0	0	0	0	17	72	14	0	0	0	0	0	0	0	0	0	0	k__Bacteria;p__Acidobacteriota;c__Acidobacteriae;o__Subgroup_2;f__;g__;s__
ASV1185	0	0	0	0	0	0	0	0	0	0	0	0	0	0	0	0	0	0	0	0	0	0	19	0	16	0	7	0	0	0	26	20	0	0	0	0	0	23	0	33	29	25	k__Bacteria;p__Firmicutes;c__Bacilli;o__Bacillales;f__Bacillaceae;g__Anoxybacillus
ASV1186	0	0	0	0	0	5	0	45	0	0	0	0	0	0	0	0	0	0	0	0	0	37	0	0	0	0	0	0	0	13	48	0	12	20	0	0	17	0	0	0	0	0	k__Bacteria;p__Acidobacteriota;c__Acidobacteriae;o__Acidobacteriales;f__Acidobacteriaceae_(Subgroup_1);g__Edaphobacter
ASV1187	0	0	0	0	0	0	0	132	0	0	0	0	47	0	0	0	0	18	0	0	0	0	0	0	0	0	0	0	0	0	0	0	0	0	0	0	0	0	0	0	0	0	k__Bacteria;p__Acidobacteriota;c__Acidobacteriae;o__Subgroup_2;f__unidentified_Subgroup_2;g__unidentified_Subgroup_2;s__bacterium_Ellin7509
ASV1188	0	0	0	0	0	0	0	0	0	0	0	0	0	0	0	0	0	0	197	0	0	0	0	0	0	0	0	0	0	0	0	0	0	0	0	0	0	0	0	0	0	0	k__Bacteria;p__Proteobacteria;c__Alphaproteobacteria;o__Sphingomonadales;f__Sphingomonadaceae;g__Sphingomonas
ASV1189	0	0	0	0	0	0	0	0	0	0	0	0	0	0	0	0	0	0	0	0	0	0	0	0	9	0	4	0	0	0	0	0	0	0	0	0	0	163	8	0	6	7	k__Bacteria;p__Bacteroidota;c__Bacteroidia;o__Bacteroidales;f__Tannerellaceae;g__Parabacteroides;s__
ASV1190	0	0	0	0	0	0	0	13	0	0	0	0	0	0	0	0	0	0	0	32	0	0	0	0	0	0	0	0	0	0	59	0	0	55	0	0	0	37	0	0	0	0	k__Bacteria;p__Firmicutes;c__Clostridia;o__Oscillospirales;f__Ruminococcaceae;g__Faecalibacterium;s__
ASV1191	0	0	0	0	0	0	0	0	0	0	0	0	0	0	0	0	0	0	0	0	0	0	0	0	0	8	0	0	0	0	0	0	0	0	0	0	6	136	5	14	18	9	k__Bacteria;p__Bacteroidota;c__Bacteroidia;o__Bacteroidales;f__Rikenellaceae;g__Alistipes
ASV1192	0	0	0	0	0	0	0	0	0	0	0	0	0	0	0	196	0	0	0	0	0	0	0	0	0	0	0	0	0	0	0	0	0	0	0	0	0	0	0	0	0	0	k__Bacteria
ASV1193	0	0	0	0	0	0	0	0	0	0	0	0	0	0	0	0	0	0	0	0	0	0	0	0	0	0	0	196	0	0	0	0	0	0	0	0	0	0	0	0	0	0	k__Archaea;p__Crenarchaeota;c__Nitrososphaeria;o__Nitrosopumilales;f__Nitrosopumilaceae
ASV1194	0	0	0	0	0	0	15	0	0	0	0	0	37	14	0	0	51	5	0	0	0	0	0	0	0	0	0	0	0	0	0	0	13	14	0	0	0	43	0	0	4	0	k__Bacteria;p__Bacteroidota;c__Bacteroidia;o__Bacteroidales;f__Muribaculaceae;g__Muribaculum;s__
ASV1195	0	0	0	0	0	0	0	0	0	0	0	0	0	0	0	0	65	0	10	0	6	0	8	0	15	0	65	6	0	0	0	0	0	0	0	5	5	5	0	0	6	0	k__Bacteria;p__Firmicutes;c__Clostridia;o__Peptococcales;f__Peptococcaceae;g__Peptococcus;s__Peptococcus_niger
ASV1196	0	9	3	0	0	0	0	23	10	4	0	11	68	2	0	12	0	0	0	0	0	0	0	0	0	0	0	0	0	0	0	0	24	30	0	0	0	0	0	0	0	0	k__Bacteria;p__Nitrospirota;c__Nitrospira;o__Nitrospirales;f__Nitrospiraceae;g__unidentified_Nitrospiraceae
ASV1197	0	0	0	0	0	0	0	55	0	19	0	31	0	7	0	0	0	0	66	0	0	0	0	0	0	0	0	0	0	0	0	0	18	0	0	0	0	0	0	0	0	0	k__Bacteria;p__unidentified_Bacteria;c__Vicinamibacteria;o__Vicinamibacterales;f__;g__;s__
ASV1198	0	0	0	0	0	0	0	40	0	0	28	6	42	0	0	5	0	0	23	0	0	0	0	0	0	0	0	4	0	0	0	38	0	10	0	0	0	0	0	0	0	0	k__Bacteria;p__Acidobacteriota;c__Blastocatellia;o__Pyrinomonadales;f__Pyrinomonadaceae;g__RB41;s__Arenimicrobium_luteum
ASV1199	0	0	0	0	0	0	0	0	0	0	0	0	0	0	0	0	0	0	0	0	0	154	0	0	0	0	0	4	3	0	0	0	0	0	0	0	29	0	0	6	0	0	k__Bacteria;p__Proteobacteria;c__Alphaproteobacteria;o__Micropepsales;f__Micropepsaceae;g__Micropepsis;s__
ASV1200	0	0	0	0	0	0	0	0	0	0	0	0	0	0	0	0	0	0	0	0	0	0	0	0	0	0	0	182	14	0	0	0	0	0	0	0	0	0	0	0	0	0	k__Bacteria;p__Proteobacteria;c__Gammaproteobacteria
ASV1201	146	19	14	0	6	0	0	0	0	0	0	0	0	0	0	0	0	0	0	0	0	0	0	0	0	0	0	5	0	0	0	0	0	0	0	0	0	0	6	0	0	0	k__Bacteria;p__Firmicutes;c__Clostridia;o__Christensenellales;f__Christensenellaceae;g__Christensenellaceae_R-7_group;s__
ASV1202	0	0	0	0	0	0	0	0	0	0	0	0	0	0	0	0	0	0	0	0	0	0	0	0	0	171	0	0	0	0	0	0	0	0	0	0	0	25	0	0	0	0	k__Bacteria;p__Proteobacteria;c__Gammaproteobacteria;o__Burkholderiales;f__TRA3-20;g__;s__
ASV1203	0	0	0	0	0	0	10	0	0	0	0	0	0	0	2	0	0	0	0	7	0	0	0	0	0	6	2	5	0	0	0	0	0	0	0	0	7	134	5	0	17	0	k__Bacteria;p__Campylobacterota;c__Campylobacteria;o__Campylobacterales;f__Helicobacteraceae;g__Helicobacter;s__Helicobacter_typhlonius
ASV1204	0	0	0	0	0	0	0	0	0	0	0	0	0	0	0	0	0	0	0	0	0	0	0	0	0	0	0	0	0	0	0	0	0	0	0	0	0	0	0	195	0	0	k__Bacteria;p__Proteobacteria;c__Gammaproteobacteria;o__Burkholderiales;f__Rhodocyclaceae;g__Azospira
ASV1205	0	0	0	0	0	0	0	0	0	0	0	24	74	0	0	37	0	8	0	0	0	0	0	0	0	0	0	0	0	0	15	15	9	13	0	0	0	0	0	0	0	0	k__Bacteria;p__unidentified_Bacteria;c__unidentified_Bacteria;o__Gemmatimonadales;f__Gemmatimonadaceae;g__;s__
ASV1206	0	0	0	0	0	0	0	0	0	0	0	0	94	0	0	5	0	8	9	0	0	0	0	0	0	0	0	0	0	0	0	13	17	39	0	0	0	0	0	0	10	0	k__Bacteria;p__Bacteroidota;c__Bacteroidia;o__Bacteroidales;f__Prevotellaceae;g__Prevotella_9;s__
ASV1207	0	0	0	0	0	0	0	0	20	4	3	0	4	0	0	0	0	4	6	86	2	0	5	0	2	0	0	0	0	0	0	6	0	36	0	0	0	0	0	17	0	0	k__Bacteria;p__Bacteroidota;c__Bacteroidia;o__Bacteroidales;f__Bacteroidaceae;g__Bacteroides
ASV1208	0	0	0	0	0	0	0	0	0	0	0	0	0	0	0	0	48	0	7	0	0	0	0	0	0	0	0	0	9	0	82	0	0	0	35	0	0	11	0	0	0	3	k__Bacteria;p__Firmicutes;c__Clostridia;o__Clostridia_UCG-014;f__;g__;s__
ASV1209	0	0	0	0	0	0	0	29	8	7	10	0	8	0	75	0	0	0	31	0	0	0	0	0	0	0	0	0	0	0	0	19	8	0	0	0	0	0	0	0	0	0	k__Bacteria;p__Proteobacteria;c__Gammaproteobacteria;o__Burkholderiales;f__SC-I-84;g__;s__
ASV1210	98	0	0	0	2	0	4	0	0	0	0	0	0	0	0	19	0	0	12	0	0	0	0	0	0	0	0	0	0	35	0	3	0	0	21	0	0	0	0	0	0	0	k__Archaea
ASV1211	0	0	0	0	0	0	0	74	19	0	0	0	45	0	0	0	0	0	0	0	0	0	0	0	0	0	0	0	0	0	0	0	0	56	0	0	0	0	0	0	0	0	k__Bacteria;p__unidentified_Bacteria;c__Acidobacteriae;o__Acidobacteriales;f__;g__;s__
ASV1212	0	0	0	0	0	0	0	37	0	0	0	0	61	0	0	0	0	36	0	0	0	0	0	0	0	0	0	0	0	0	46	0	0	14	0	0	0	0	0	0	0	0	k__Bacteria;p__Actinobacteria;c__unidentified_Actinobacteria;o__Frankiales;f__Acidothermaceae;g__Acidothermus
ASV1213	0	0	0	0	0	0	0	0	6	0	7	0	0	0	0	0	18	0	0	11	0	0	0	0	15	0	0	0	0	7	39	0	16	19	0	23	0	28	5	0	0	0	k__Bacteria;p__Bacteroidota;c__Bacteroidia;o__Bacteroidales;f__Bacteroidaceae;g__Bacteroides
ASV1214	0	0	0	0	0	0	0	0	0	0	0	0	0	0	0	0	0	0	0	0	0	0	0	0	0	194	0	0	0	0	0	0	0	0	0	0	0	0	0	0	0	0	k__Bacteria;p__Bacteroidota;c__Bacteroidia;o__Flavobacteriales;f__Weeksellaceae;g__Chryseobacterium
ASV1215	0	4	0	0	0	0	0	0	0	0	0	0	0	0	0	0	14	0	16	0	0	0	0	0	43	5	0	0	0	0	0	19	0	0	0	9	26	6	0	52	0	0	k__Bacteria;p__Firmicutes;c__Clostridia;o__Lachnospirales;f__Lachnospiraceae;g__Lachnospiraceae_UCG-004;s__
ASV1216	0	0	0	0	0	0	0	27	11	25	13	0	7	0	0	0	0	10	19	0	0	0	0	0	0	0	0	0	0	18	56	7	0	0	0	0	0	0	0	0	0	0	k__Bacteria;p__unidentified_Bacteria;c__unidentified_Bacteria;o__Gemmatimonadales;f__Gemmatimonadaceae;g__;s__
ASV1217	0	0	0	0	0	0	0	9	10	11	0	12	40	0	0	9	0	10	0	0	0	0	0	0	19	0	5	0	0	0	0	8	17	43	0	0	0	0	0	0	0	0	k__Bacteria;p__Proteobacteria;c__Gammaproteobacteria;o__Xanthomonadales;f__Rhodanobacteraceae;g__Dokdonella;s__
ASV1218	0	0	0	0	0	0	0	0	0	0	0	0	0	0	0	0	0	0	0	128	0	0	0	0	0	0	0	0	0	0	19	0	0	0	0	0	0	0	0	46	0	0	k__Bacteria;p__Bacteroidota;c__Bacteroidia;o__Bacteroidales;f__Bacteroidaceae;g__Bacteroides;s__Bacteroides_caecigallinarum
ASV1219	0	0	0	0	0	0	0	0	0	0	0	0	0	0	0	0	81	5	0	0	0	0	0	0	0	0	0	0	0	85	0	0	9	0	0	0	0	6	7	0	0	0	k__Bacteria;p__Firmicutes;c__Negativicutes;o__Veillonellales-Selenomonadales;f__Selenomonadaceae;g__Selenomonas;s__Selenomonas_bovis
ASV1220	0	0	0	0	0	0	0	0	0	0	0	0	8	0	0	28	0	0	0	0	0	0	0	0	0	143	0	0	0	0	0	0	0	0	0	0	0	14	0	0	0	0	k__Bacteria;p__unidentified_Bacteria;c__Alphaproteobacteria
ASV1221	0	0	0	0	0	0	0	0	0	0	0	0	0	0	0	0	0	0	0	0	0	0	0	0	0	0	0	0	0	0	0	0	0	0	0	0	0	0	0	193	0	0	k__Bacteria;p__Cyanobacteria;c__Cyanobacteriia;o__Chloroplast;f__unidentified_Chloroplast;g__unidentified_Chloroplast;s__Melosira_varians
ASV1222	0	0	0	0	0	0	0	0	0	0	0	0	0	0	0	0	0	0	0	0	0	0	0	0	0	0	0	0	0	0	103	0	42	0	47	0	0	0	0	0	0	0	k__Bacteria;p__Actinobacteria;c__unidentified_Actinobacteria;o__Frankiales;f__Acidothermaceae;g__Acidothermus;s__
ASV1223	0	0	0	0	0	0	0	0	0	0	0	0	0	0	192	0	0	0	0	0	0	0	0	0	0	0	0	0	0	0	0	0	0	0	0	0	0	0	0	0	0	0	k__Bacteria;p__Actinobacteria;c__unidentified_Actinobacteria;o__Pseudonocardiales;f__Pseudonocardiaceae;g__Pseudonocardia
ASV1224	20	0	0	0	0	0	0	0	0	2	0	6	0	0	0	0	19	0	5	0	0	0	0	0	0	0	0	87	0	0	15	0	9	13	0	0	0	0	0	16	0	0	k__Bacteria;p__Firmicutes;c__Clostridia;o__Oscillospirales;f__Oscillospiraceae;g__NK4A214_group;s__
ASV1225	0	0	0	0	0	0	6	0	0	0	0	0	0	56	0	13	54	0	0	0	0	0	0	0	0	0	0	0	0	0	28	0	35	0	0	0	0	0	0	0	0	0	k__Bacteria;p__Bacteroidota;c__Bacteroidia;o__Bacteroidales;f__Muribaculaceae;g__;s__
ASV1226	0	0	0	0	0	0	0	80	0	0	0	0	46	0	0	0	0	0	0	0	0	0	0	0	0	0	0	0	0	0	0	0	34	32	0	0	0	0	0	0	0	0	k__Bacteria;p__Acidobacteriota;c__Acidobacteriae;o__Subgroup_2;f__;g__;s__
ASV1227	7	0	0	0	0	0	0	10	6	7	0	10	60	0	0	9	0	9	0	0	0	0	0	0	0	0	0	0	0	0	0	8	8	57	0	0	0	0	0	0	0	0	k__Bacteria;p__Proteobacteria;c__Gammaproteobacteria;o__Burkholderiales;f__Rhodocyclaceae;g__Dechloromonas
ASV1228	0	0	0	191	0	0	0	0	0	0	0	0	0	0	0	0	0	0	0	0	0	0	0	0	0	0	0	0	0	0	0	0	0	0	0	0	0	0	0	0	0	0	Unassigned
ASV1229	0	0	0	0	0	0	0	0	0	0	0	0	0	0	0	0	0	0	0	0	13	0	0	0	0	0	9	30	0	0	0	0	0	0	0	22	12	47	39	0	0	19	k__Bacteria
ASV1230	0	0	0	0	0	5	0	0	0	0	0	0	0	0	0	0	0	0	0	0	0	0	0	0	0	0	0	0	0	0	0	0	24	0	11	0	0	15	15	120	0	0	k__Bacteria;p__Bacteroidota;c__Bacteroidia;o__Bacteroidales;f__Bacteroidaceae;g__Bacteroides;s__Bacteroides_sartorii
ASV1231	0	0	0	0	0	0	0	0	0	0	0	0	0	0	0	0	0	0	0	0	0	0	0	2	0	176	0	0	0	0	0	0	0	0	0	0	0	12	0	0	0	0	k__Bacteria;p__Verrucomicrobiota;c__Verrucomicrobiae;o__Pedosphaerales;f__Pedosphaeraceae;g__Ellin517;s__
ASV1232	0	0	0	0	0	0	0	0	0	0	0	0	0	0	0	0	0	0	0	0	0	150	0	0	0	0	0	0	0	0	0	0	0	0	0	0	40	0	0	0	0	0	k__Bacteria;p__Actinobacteria;c__unidentified_Actinobacteria;o__Frankiales;f__Acidothermaceae;g__Acidothermus
ASV1233	0	0	0	0	0	0	0	0	0	0	0	0	18	31	0	6	0	0	0	0	5	0	0	0	0	7	0	0	0	0	0	0	0	0	0	0	0	96	14	0	7	6	k__Bacteria;p__Bacteroidota;c__Bacteroidia;o__Bacteroidales;f__Rikenellaceae;g__Alistipes;s__
ASV1234	0	0	0	0	0	0	0	0	0	0	0	0	0	0	0	0	0	0	0	0	0	0	0	0	0	0	0	190	0	0	0	0	0	0	0	0	0	0	0	0	0	0	k__Bacteria
ASV1235	36	17	96	0	41	0	0	0	0	0	0	0	0	0	0	0	0	0	0	0	0	0	0	0	0	0	0	0	0	0	0	0	0	0	0	0	0	0	0	0	0	0	k__Bacteria;p__Campylobacterota;c__Campylobacteria;o__Campylobacterales;f__Sulfurimonadaceae;g__Sulfuricurvum;s__
ASV1236	0	0	0	0	0	0	0	0	0	0	0	0	0	0	124	0	0	0	0	0	0	0	0	52	0	0	0	0	0	0	0	0	0	14	0	0	0	0	0	0	0	0	k__Bacteria;p__Proteobacteria;c__Alphaproteobacteria;o__Sphingomonadales;f__Sphingomonadaceae;g__Sphingomonas
ASV1237	0	0	0	0	0	0	0	0	177	0	0	0	0	0	0	0	0	0	0	0	0	0	0	0	0	0	0	0	0	0	13	0	0	0	0	0	0	0	0	0	0	0	k__Bacteria;p__Bacteroidota;c__Bacteroidia;o__Bacteroidales;f__Muribaculaceae;g__;s__
ASV1238	0	0	0	0	0	0	0	93	0	0	0	0	16	0	0	0	0	18	0	0	0	0	0	0	0	0	0	0	0	0	22	0	19	22	0	0	0	0	0	0	0	0	k__Bacteria;p__Acidobacteriota;c__Acidobacteriae;o__Subgroup_2;f__;g__;s__
ASV1239	0	0	0	0	0	0	0	46	0	14	0	0	0	0	0	0	0	0	0	0	0	0	0	0	0	0	0	0	9	20	73	0	0	28	0	0	0	0	0	0	0	0	k__Bacteria;p__Actinobacteria;c__unidentified_Actinobacteria;o__Corynebacteriales;f__Mycobacteriaceae;g__Mycobacterium
ASV1240	148	0	0	0	15	0	0	0	0	0	0	0	0	0	0	0	0	0	0	0	0	0	0	0	0	0	0	0	0	0	0	3	3	0	7	0	0	0	0	0	14	0	Unassigned
ASV1241	0	0	0	0	0	0	0	123	0	14	0	0	0	0	0	0	0	0	0	0	0	0	0	0	0	0	0	0	0	0	20	0	0	32	0	0	0	0	0	0	0	0	k__Bacteria;p__Acidobacteriota;c__Acidobacteriae;o__Subgroup_2;f__;g__;s__
ASV1242	0	0	0	0	0	0	0	71	0	12	0	0	0	0	0	0	0	0	0	0	0	0	0	0	0	0	0	0	0	0	45	0	42	0	19	0	0	0	0	0	0	0	k__Bacteria;p__Chloroflexi;c__Ktedonobacteria;o__Ktedonobacterales;f__JG30-KF-AS9;g__;s__
ASV1243	0	0	0	0	0	0	0	0	3	0	0	0	0	0	0	0	0	0	0	15	0	0	0	0	0	8	4	0	0	0	0	0	3	2	0	0	3	125	11	0	8	7	k__Bacteria;p__Bacteroidota;c__Bacteroidia;o__Bacteroidales;f__Rikenellaceae;g__Alistipes;s__Alistipes_inops
ASV1244	0	0	0	0	0	0	0	0	89	0	32	0	0	0	0	0	0	0	0	0	0	0	0	0	0	0	0	0	0	0	0	0	0	0	0	0	0	0	0	0	68	0	k__Bacteria;p__Firmicutes;c__Bacilli;o__Bacillales;f__Planococcaceae
ASV1245	0	0	0	0	0	0	0	0	0	0	0	0	4	0	0	163	0	0	0	0	0	0	0	0	0	0	0	0	0	20	0	0	2	0	0	0	0	0	0	0	0	0	k__Bacteria;p__Gracilibacteria;c__unidentified_Gracilibacteria;o__JGI_0000069-P22;f__;g__;s__
ASV1246	0	0	0	0	0	0	0	0	0	0	0	8	0	0	0	38	9	2	0	0	0	0	0	0	0	0	0	0	0	128	0	0	4	0	0	0	0	0	0	0	0	0	k__Bacteria;p__unidentified_Bacteria;c__Bacteroidia
ASV1247	0	0	0	0	0	0	0	0	0	0	0	0	0	189	0	0	0	0	0	0	0	0	0	0	0	0	0	0	0	0	0	0	0	0	0	0	0	0	0	0	0	0	Unassigned
ASV1248	0	0	0	0	0	0	0	0	14	0	0	0	0	0	0	0	103	0	0	0	0	0	0	0	0	0	0	0	0	55	0	0	16	0	0	0	0	0	0	0	0	0	k__Bacteria;p__Bacteroidota;c__Bacteroidia;o__Bacteroidales;f__Prevotellaceae;g__Prevotella_9
ASV1249	0	0	0	0	0	0	0	0	0	0	0	0	0	0	0	0	188	0	0	0	0	0	0	0	0	0	0	0	0	0	0	0	0	0	0	0	0	0	0	0	0	0	k__Bacteria;p__Campylobacterota;c__Campylobacteria;o__Campylobacterales;f__Campylobacteraceae;g__Campylobacter
ASV1250	0	0	0	0	0	0	0	0	0	0	0	0	0	0	0	0	0	0	0	0	0	0	0	0	0	0	0	184	3	0	0	0	0	0	0	0	0	0	0	0	0	0	k__Bacteria
ASV1251	0	0	0	0	0	0	0	0	0	0	0	0	0	0	0	0	0	0	0	0	0	0	0	0	0	6	0	0	0	0	5	0	0	0	0	0	0	147	17	0	6	6	k__Bacteria;p__Firmicutes;c__Bacilli;o__RF39;f__;g__;s__
ASV1252	0	0	0	0	0	0	0	0	0	0	0	58	9	0	0	0	0	0	14	0	0	4	0	0	8	0	0	0	0	0	0	6	2	0	0	12	71	0	0	0	0	3	k__Bacteria;p__Proteobacteria;c__Alphaproteobacteria;o__Azospirillales;f__Azospirillaceae;g__Skermanella
ASV1253	0	0	0	187	0	0	0	0	0	0	0	0	0	0	0	0	0	0	0	0	0	0	0	0	0	0	0	0	0	0	0	0	0	0	0	0	0	0	0	0	0	0	k__Bacteria
ASV1254	0	0	7	0	0	0	0	0	0	0	0	0	0	0	0	0	0	0	0	0	0	0	0	0	0	158	0	0	0	0	0	0	0	0	0	0	0	22	0	0	0	0	k__Bacteria;p__Bacteroidota;c__Bacteroidia;o__Cytophagales;f__Microscillaceae;g__Hassallia;s__
ASV1255	0	173	0	0	0	0	0	0	0	0	0	0	9	0	0	0	0	0	0	0	0	0	2	0	0	0	0	0	0	0	0	0	0	0	0	3	0	0	0	0	0	0	k__Bacteria;p__Proteobacteria
ASV1256	0	0	0	0	0	0	0	12	4	4	0	14	57	0	0	16	0	8	0	0	0	0	0	0	0	0	0	0	0	0	0	17	8	35	0	0	0	0	11	0	0	0	k__Bacteria;p__Proteobacteria;c__Gammaproteobacteria;o__Xanthomonadales;f__Rhodanobacteraceae
ASV1257	0	0	0	0	0	0	0	0	0	0	0	0	0	0	0	0	0	0	0	0	0	0	0	0	17	0	0	0	0	0	0	0	0	0	0	0	11	123	16	0	11	8	k__Bacteria;p__Bacteroidota;c__Bacteroidia;o__Bacteroidales;f__Barnesiellaceae;g__Barnesiella
ASV1258	0	0	0	0	0	0	0	0	0	0	0	0	0	0	0	0	0	0	0	0	6	0	16	0	38	0	5	0	0	0	0	0	0	0	5	6	35	19	27	0	29	0	k__Bacteria
ASV1259	0	0	0	0	0	0	0	3	8	3	2	4	92	0	0	10	0	15	0	0	0	0	0	0	0	0	0	0	0	0	0	11	14	24	0	0	0	0	0	0	0	0	k__Bacteria;p__Bacteroidota;c__Bacteroidia;o__Bacteroidales;f__Prevotellaceae;g__Alloprevotella
ASV1260	45	31	47	9	29	0	0	0	0	0	0	0	25	0	0	0	0	0	0	0	0	0	0	0	0	0	0	0	0	0	0	0	0	0	0	0	0	0	0	0	0	0	k__Bacteria;p__Proteobacteria;c__Gammaproteobacteria;o__Burkholderiales;f__Comamonadaceae
ASV1261	0	0	0	0	0	0	17	0	0	6	0	0	0	0	0	0	0	3	0	2	0	0	0	0	18	2	0	7	8	0	0	7	0	0	0	0	2	51	26	0	19	18	k__Bacteria;p__Proteobacteria;c__Gammaproteobacteria;o__Enterobacterales;f__Pseudoalteromonadaceae;g__Pseudoalteromonas
ASV1262	5	8	0	0	7	0	0	0	0	0	0	0	9	0	136	3	0	0	0	0	0	0	0	18	0	0	0	0	0	0	0	0	0	0	0	0	0	0	0	0	0	0	k__Bacteria;p__unidentified_Bacteria;c__unidentified_Bacteria;o__Gemmatimonadales;f__Gemmatimonadaceae;g__;s__
ASV1263	0	0	0	0	38	0	0	0	0	0	0	0	0	0	0	0	0	0	0	0	0	0	0	0	0	120	0	14	0	0	0	0	0	0	0	0	0	14	0	0	0	0	k__Bacteria;p__Proteobacteria;c__Gammaproteobacteria;o__CCD24;f__;g__;s__
ASV1264	0	0	0	0	0	0	0	68	0	0	0	0	14	0	0	0	0	3	0	0	0	0	0	0	0	0	0	0	0	8	35	0	24	33	0	0	0	0	0	0	0	0	k__Bacteria;p__Chlamydiae;c__unidentified_Chlamydiae;o__Chlamydiales;f__cvE6;g__;s__
ASV1265	0	0	0	0	0	0	0	18	0	0	13	0	72	0	0	0	0	0	16	0	0	0	0	0	0	0	0	0	0	0	0	66	0	0	0	0	0	0	0	0	0	0	k__Bacteria;p__Actinobacteria;c__unidentified_Actinobacteria;o__Streptomycetales;f__Streptomycetaceae;g__Streptomyces
ASV1266	0	0	0	0	0	0	0	0	23	0	6	85	0	0	0	0	0	0	5	0	0	0	0	0	0	0	0	0	0	7	7	0	18	7	0	0	0	27	0	0	0	0	k__Bacteria;p__Bacteroidota;c__Bacteroidia;o__Bacteroidales;f__Rikenellaceae;g__Alistipes;s__
ASV1267	0	0	0	0	0	0	0	0	0	0	0	0	0	0	0	0	0	0	0	0	8	0	5	0	0	0	0	0	0	0	0	0	0	0	0	0	0	0	0	172	0	0	k__Bacteria;p__Proteobacteria;c__Alphaproteobacteria;o__Rhizobiales;f__Xanthobacteraceae;g__Xanthobacter
ASV1268	0	0	0	0	0	0	0	40	0	0	0	0	26	0	0	0	0	12	0	0	0	0	0	0	0	0	0	0	0	7	61	0	15	23	0	0	0	0	0	0	0	0	k__Bacteria;p__Actinobacteria;c__unidentified_Actinobacteria;o__Frankiales;f__Acidothermaceae;g__Acidothermus;s__
ASV1269	0	0	0	0	0	0	7	0	17	0	0	0	2	32	0	12	0	0	4	6	0	0	16	0	0	2	0	0	0	22	0	0	9	4	9	0	0	32	7	0	3	0	k__Bacteria;p__Bacteroidota;c__Bacteroidia;o__Bacteroidales;f__Marinifilaceae;g__Odoribacter;s__
ASV1270	0	0	0	0	0	0	0	0	0	0	0	0	0	0	164	0	0	0	0	0	0	0	0	0	0	20	0	0	0	0	0	0	0	0	0	0	0	0	0	0	0	0	k__Bacteria;p__Firmicutes;c__Bacilli;o__Bacillales;f__Bacillaceae
ASV1271	9	0	10	0	16	0	0	8	0	7	0	0	0	0	25	0	0	0	11	0	0	0	0	0	0	73	0	0	0	0	0	12	0	0	0	0	0	12	0	0	0	0	k__Bacteria;p__Proteobacteria;c__Gammaproteobacteria;o__Xanthomonadales;f__Xanthomonadaceae;g__Arenimonas
ASV1272	0	0	0	0	0	0	0	82	0	0	0	0	52	0	0	0	0	18	0	0	0	0	0	0	0	0	0	0	0	0	0	0	0	31	0	0	0	0	0	0	0	0	k__Bacteria;p__Acidobacteriota;c__Acidobacteriae;o__Subgroup_2;f__;g__;s__
ASV1273	0	0	0	0	0	0	0	0	0	0	0	0	0	0	0	0	0	21	0	0	0	0	0	0	0	0	0	0	0	0	0	0	161	0	0	0	0	0	0	0	0	0	k__Bacteria;p__Firmicutes;c__Clostridia;o__Lachnospirales;f__Lachnospiraceae;g__Roseburia
ASV1274	0	0	0	0	0	0	0	0	0	0	0	45	63	0	0	19	0	31	0	0	0	0	0	0	0	0	0	0	0	0	0	0	24	0	0	0	0	0	0	0	0	0	k__Bacteria;p__Actinobacteria;c__unidentified_Actinobacteria;o__Corynebacteriales;f__Mycobacteriaceae;g__Mycobacterium
ASV1275	0	0	0	0	0	0	0	0	0	0	0	0	0	0	0	0	0	0	0	0	0	0	0	0	0	0	0	0	0	0	0	0	0	0	0	0	0	84	0	0	0	0	Unassigned
ASV1276	0	0	0	0	0	0	0	0	0	0	0	0	52	0	0	0	0	50	0	0	0	0	0	0	0	0	0	0	0	0	80	0	0	0	0	0	0	0	0	0	0	0	k__Bacteria;p__Proteobacteria;c__Alphaproteobacteria;o__Rhizobiales;f__Beijerinckiaceae;g__Roseiarcus
ASV1277	0	0	0	0	0	0	0	0	0	0	0	0	0	0	0	0	0	0	0	0	0	0	0	0	0	0	0	0	0	88	94	0	0	0	0	0	0	0	0	0	0	0	k__Bacteria;p__Methylomirabilota;c__Methylomirabilia;o__Rokubacteriales;f__;g__;s__
ASV1278	0	0	0	0	0	0	0	37	0	0	0	0	8	0	0	0	0	5	0	0	0	0	0	0	0	0	0	0	0	0	88	0	17	10	17	0	0	0	0	0	0	0	k__Bacteria;p__unidentified_Bacteria;c__Alphaproteobacteria;o__Elsterales;f__;g__;s__
ASV1279	0	0	0	0	0	0	0	0	0	0	0	0	0	0	0	57	0	0	0	0	0	0	33	45	0	0	0	0	0	0	0	0	0	0	0	13	33	0	0	0	0	0	k__Bacteria;p__Proteobacteria;c__Gammaproteobacteria;o__Pseudomonadales;f__Pseudomonadaceae;g__Pseudomonas
ASV1280	0	0	0	0	0	0	0	0	0	0	0	0	0	0	0	0	0	0	0	0	0	160	0	0	0	0	0	0	0	0	0	0	0	0	0	0	21	0	0	0	0	0	k__Bacteria;p__Actinobacteria;c__unidentified_Actinobacteria;o__Corynebacteriales;f__Nocardiaceae;g__Nocardia
ASV1281	0	0	0	0	0	0	0	0	0	0	0	0	0	0	0	0	0	0	0	0	0	152	0	0	0	0	0	0	0	0	0	0	0	0	0	0	29	0	0	0	0	0	k__Bacteria;p__Firmicutes;c__Bacilli;o__Paenibacillales;f__Paenibacillaceae;g__Cohnella
ASV1282	0	0	0	0	0	0	0	0	0	0	0	181	0	0	0	0	0	0	0	0	0	0	0	0	0	0	0	0	0	0	0	0	0	0	0	0	0	0	0	0	0	0	Unassigned
ASV1283	0	0	0	0	0	22	159	0	0	0	0	0	0	0	0	0	0	0	0	0	0	0	0	0	0	0	0	0	0	0	0	0	0	0	0	0	0	0	0	0	0	0	k__Bacteria;p__Firmicutes;c__Bacilli;o__Izemoplasmatales;f__Izemoplasmataceae;g__Izimaplasma;s__
ASV1284	0	0	0	0	0	0	0	6	0	28	0	0	64	13	0	4	0	5	0	0	0	0	0	0	0	0	0	0	0	0	23	7	13	18	0	0	0	0	0	0	0	0	k__Bacteria;p__Bacteroidota;c__Bacteroidia;o__Bacteroidales;f__Prevotellaceae
ASV1285	0	0	0	0	0	0	0	0	0	0	0	0	22	0	0	0	0	0	0	0	0	0	0	0	0	0	0	0	0	66	85	0	0	8	0	0	0	0	0	0	0	0	k__Bacteria;p__Actinobacteria;c__unidentified_Actinobacteria;o__Streptomycetales;f__Streptomycetaceae;g__Kitasatospora
ASV1286	0	16	165	0	0	0	0	0	0	0	0	0	0	0	0	0	0	0	0	0	0	0	0	0	0	0	0	0	0	0	0	0	0	0	0	0	0	0	0	0	0	0	k__Bacteria;p__Firmicutes;c__Bacilli;o__Bacillales;f__Bacillaceae
ASV1287	38	5	0	101	0	0	0	0	0	0	0	0	0	0	0	0	0	0	0	2	0	0	0	0	9	0	0	0	0	0	0	0	0	0	0	26	0	0	0	0	0	0	k__Bacteria
ASV1288	0	0	0	0	3	0	0	43	0	0	0	0	46	0	53	0	0	0	0	0	0	0	0	0	0	0	0	0	0	0	0	21	0	15	0	0	0	0	0	0	0	0	k__Bacteria;p__unidentified_Bacteria;c__Acidimicrobiia;o__;f__;g__;s__
ASV1289	0	0	0	0	0	0	0	0	0	0	0	0	0	180	0	0	0	0	0	0	0	0	0	0	0	0	0	0	0	0	0	0	0	0	0	0	0	0	0	0	0	0	k__Bacteria;p__Actinobacteria;c__unidentified_Actinobacteria;o__Corynebacteriales;f__Corynebacteriaceae;g__Corynebacterium
ASV1290	0	0	0	0	0	0	0	0	0	0	0	0	0	10	0	0	0	0	33	0	10	0	0	0	13	0	0	3	2	0	0	0	0	0	0	22	25	12	43	7	0	0	k__Bacteria;p__Firmicutes;c__Clostridia;o__Lachnospirales;f__Lachnospiraceae;g__Coprococcus
ASV1291	0	0	0	0	0	0	0	0	43	0	0	0	11	7	0	2	0	3	0	4	0	0	0	0	0	0	0	0	0	61	0	4	3	22	0	0	0	0	20	0	0	0	k__Bacteria;p__Bacteroidota;c__Bacteroidia;o__Bacteroidales;f__Prevotellaceae;g__Prevotella;s__
ASV1292	63	0	0	0	0	0	0	5	0	27	0	0	8	2	0	0	0	0	0	0	0	0	0	0	0	0	0	0	0	49	0	0	0	0	25	0	0	0	0	0	0	0	Unassigned
ASV1293	29	0	0	0	0	0	0	31	30	0	30	0	0	0	59	0	0	0	0	0	0	0	0	0	0	0	0	0	0	0	0	0	0	0	0	0	0	0	0	0	0	0	k__Bacteria;p__unidentified_Bacteria;c__unidentified_Bacteria;o__Gemmatimonadales;f__Gemmatimonadaceae;g__;s__
ASV1294	0	0	0	0	0	0	0	17	0	0	0	53	0	0	0	62	0	0	0	0	0	0	0	0	0	0	0	4	5	0	0	38	0	0	0	0	0	0	0	0	0	0	k__Bacteria;p__Actinobacteriota;c__Thermoleophilia;o__Gaiellales;f__Gaiellaceae;g__Gaiella;s__actinobacterium_WWH12
ASV1295	0	0	0	0	0	0	0	0	0	0	16	32	52	0	0	37	0	0	0	0	0	0	0	0	0	0	0	0	13	0	0	29	0	0	0	0	0	0	0	0	0	0	k__Bacteria;p__Proteobacteria;c__Alphaproteobacteria;o__Sphingomonadales;f__Sphingomonadaceae
ASV1296	0	0	0	0	0	0	0	72	0	0	0	0	0	0	0	0	0	0	0	0	0	0	0	39	0	0	0	0	0	0	9	37	0	22	0	0	0	0	0	0	0	0	k__Bacteria;p__Acidobacteriota;c__Vicinamibacteria;o__Vicinamibacterales;f__Vicinamibacteraceae;g__;s__
ASV1297	0	0	0	0	0	0	0	44	0	0	0	0	28	0	0	0	0	0	0	0	0	0	0	0	0	0	0	0	0	27	53	0	0	27	0	0	0	0	0	0	0	0	k__Bacteria;p__Acidobacteriota;c__Thermoanaerobaculia;o__Thermoanaerobaculales;f__Thermoanaerobaculaceae;g__Subgroup_10
ASV1298	0	0	0	0	0	0	0	0	0	0	0	0	0	0	0	0	0	0	0	11	0	0	5	0	0	5	3	0	0	0	0	0	0	0	0	0	0	129	12	0	14	0	k__Bacteria;p__Bacteroidota;c__Bacteroidia;o__Bacteroidales;f__Prevotellaceae;g__Prevotella_7;s__Prevotellaceae_bacterium_DJF_CR25
ASV1299	0	0	0	0	0	0	0	0	0	0	0	5	0	15	0	7	0	0	0	0	9	0	42	24	0	2	3	0	0	0	0	0	0	0	0	6	0	7	43	0	12	4	k__Bacteria;p__Chloroflexi;c__Anaerolineae;o__SBR1031
ASV1300	0	0	0	0	0	0	0	0	0	0	0	0	0	0	0	0	0	0	0	0	0	0	0	0	0	16	0	0	0	0	0	0	0	0	0	0	0	120	19	0	14	10	k__Bacteria;p__Proteobacteria;c__Alphaproteobacteria;o__Caulobacterales;f__Caulobacteraceae;g__Phenylobacterium
ASV1301	36	0	0	0	0	0	0	0	12	0	0	0	0	0	35	0	0	0	12	0	0	0	0	0	0	84	0	0	0	0	0	0	0	0	0	0	0	0	0	0	0	0	k__Bacteria;p__Proteobacteria;c__Gammaproteobacteria;o__Burkholderiales;f__Nitrosomonadaceae;g__MND1;s__
ASV1302	0	0	0	0	0	0	0	0	0	0	0	0	0	0	0	178	0	0	0	0	0	0	0	0	0	0	0	0	0	0	0	0	0	0	0	0	0	0	0	0	0	0	Unassigned
ASV1303	0	0	0	0	0	0	0	0	0	0	0	0	0	0	0	10	0	0	0	0	0	0	0	0	0	127	0	0	0	0	14	0	0	0	0	0	0	27	0	0	0	0	k__Bacteria;p__Proteobacteria;c__Alphaproteobacteria;o__Sphingomonadales;f__Sphingomonadaceae
ASV1304	0	0	0	0	0	0	0	14	0	0	0	0	26	0	0	0	0	26	0	0	0	0	0	0	0	0	0	8	14	0	47	0	9	34	0	0	0	0	0	0	0	0	k__Bacteria;p__Proteobacteria;c__Gammaproteobacteria;o__unidentified_Gammaproteobacteria;f__unidentified_Gammaproteobacteria;g__Acidibacter;s__
ASV1305	0	0	0	0	0	0	0	0	0	0	0	0	0	62	0	0	36	0	0	37	0	0	30	13	0	0	0	0	0	0	0	0	0	0	0	0	0	0	0	0	0	0	k__Bacteria;p__Firmicutes;c__Bacilli;o__Erysipelotrichales;f__Erysipelotrichaceae;g__Dubosiella;s__
ASV1306	13	8	0	0	5	0	0	0	0	0	0	0	0	0	106	27	0	0	0	0	0	0	0	0	0	0	0	0	0	0	0	0	0	0	0	18	0	0	0	0	0	0	k__Bacteria;p__Chloroflexi;c__Gitt-GS-136;o__;f__;g__;s__
ASV1307	0	0	18	0	0	0	0	34	0	0	0	16	0	0	89	0	0	0	0	0	0	0	0	0	0	0	0	0	0	0	0	20	0	0	0	0	0	0	0	0	0	0	k__Bacteria;p__Acidobacteriota;c__Thermoanaerobaculia;o__Thermoanaerobaculales;f__Thermoanaerobaculaceae;g__Subgroup_10;s__Acidobacteria_bacterium_WX184
ASV1308	0	0	0	0	0	0	0	5	0	4	0	5	77	0	0	0	0	3	3	0	0	0	0	0	0	0	0	0	0	0	0	15	11	54	0	0	0	0	0	0	0	0	k__Bacteria;p__Bacteroidota;c__Bacteroidia;o__Bacteroidales;f__Muribaculaceae;g__;s__
ASV1309	0	0	0	0	0	0	0	0	0	0	0	0	0	0	0	0	0	0	0	4	0	0	0	16	0	0	0	0	0	30	127	0	0	0	0	0	0	0	0	0	0	0	k__Bacteria;p__unidentified_Bacteria;c__Acidobacteriae;o__Acidobacteriales;f__;g__;s__
ASV1310	0	0	0	0	0	0	0	0	177	0	0	0	0	0	0	0	0	0	0	0	0	0	0	0	0	0	0	0	0	0	0	0	0	0	0	0	0	0	0	0	0	0	k__Archaea
ASV1311	0	0	0	0	0	0	0	0	0	0	0	0	0	0	0	0	0	0	0	0	5	0	22	0	9	0	10	0	0	0	0	7	0	0	0	0	15	15	78	0	16	0	k__Bacteria;p__Proteobacteria;c__Gammaproteobacteria;o__Enterobacterales;f__Alteromonadaceae;g__Rheinheimera
ASV1312	0	0	0	0	0	0	0	0	0	0	0	0	0	0	0	0	0	0	0	0	0	0	0	0	0	0	0	0	0	0	0	0	0	0	0	0	0	0	138	0	39	0	k__Bacteria;p__Firmicutes;c__Clostridia;o__Lachnospirales;f__Lachnospiraceae;g__Blautia
ASV1313	0	0	0	0	0	0	0	0	176	0	0	0	0	0	0	0	0	0	0	0	0	0	0	0	0	0	0	0	0	0	0	0	0	0	0	0	0	0	0	0	0	0	k__Bacteria
ASV1314	0	0	0	0	0	0	0	0	0	0	0	0	0	0	0	0	0	0	0	0	0	122	0	0	0	0	0	0	0	0	0	0	0	0	0	0	54	0	0	0	0	0	k__Bacteria;p__Acidobacteriota;c__Acidobacteriae;o__Acidobacteriales;f__Acidobacteriaceae_(Subgroup_1);g__Granulicella
ASV1315	0	0	0	0	0	0	0	0	0	0	0	0	0	0	0	0	0	0	0	0	18	0	0	0	0	0	0	0	0	0	0	0	0	0	0	0	0	9	22	0	0	127	k__Bacteria;p__Firmicutes;c__Bacilli;o__Bacillales
ASV1316	0	0	0	0	0	0	0	0	0	0	0	0	0	0	0	0	0	0	0	0	0	0	0	0	0	0	0	0	0	72	104	0	0	0	0	0	0	0	0	0	0	0	k__Bacteria;p__unidentified_Bacteria;c__unidentified_Bacteria;o__unidentified_Bacteria;f__unidentified_Bacteria;g__unidentified_Bacteria;s__delta_proteobacterium_WX81
ASV1317	0	0	0	0	0	0	0	0	0	8	0	0	22	76	0	0	0	0	0	0	0	26	0	0	0	0	0	0	0	0	8	18	0	18	0	0	0	0	0	0	0	0	k__Bacteria;p__Proteobacteria;c__Alphaproteobacteria;o__Rickettsiales;f__Mitochondria;g__unidentified_Mitochondria
ASV1318	3	9	0	0	5	0	0	18	0	0	10	0	0	0	26	0	0	16	48	0	0	0	0	15	0	0	0	0	0	0	0	21	0	0	0	0	0	0	0	5	0	0	k__Bacteria;p__Acidobacteriota;c__Blastocatellia;o__Pyrinomonadales;f__Pyrinomonadaceae;g__RB41;s__
ASV1319	0	0	0	0	0	0	0	48	0	27	0	0	46	0	0	0	0	33	0	0	0	0	0	0	0	0	0	0	0	0	0	0	0	22	0	0	0	0	0	0	0	0	k__Bacteria;p__unidentified_Bacteria;c__Alphaproteobacteria;o__Elsterales;f__;g__;s__
ASV1320	0	0	0	0	0	0	0	0	0	0	0	0	0	8	0	0	0	0	0	0	0	0	7	0	14	0	0	0	7	0	0	0	20	0	5	0	65	13	23	0	14	0	k__Bacteria;p__Firmicutes;c__Clostridia;o__Lachnospirales;f__Lachnospiraceae;g__[Eubacterium]_ventriosum_group
ASV1321	33	27	0	0	0	0	0	19	0	0	0	0	0	0	63	0	0	0	34	0	0	0	0	0	0	0	0	0	0	0	0	0	0	0	0	0	0	0	0	0	0	0	k__Bacteria;p__Acidobacteriota;c__Holophagae;o__Subgroup_7;f__;g__;s__
ASV1322	6	26	6	0	0	9	23	0	0	0	0	0	0	0	0	0	0	0	0	0	0	0	0	0	0	0	0	0	5	0	0	44	0	0	0	0	0	0	0	28	29	0	k__Bacteria;p__Proteobacteria;c__Gammaproteobacteria;o__Enterobacterales;f__Morganellaceae;g__Morganella
ASV1323	0	0	0	0	0	0	0	0	0	0	0	0	0	0	0	0	0	0	0	10	0	0	0	0	0	6	2	0	0	0	0	0	0	0	0	2	0	134	12	0	9	0	k__Bacteria
ASV1324	0	0	0	0	0	0	0	0	0	0	0	0	0	0	0	0	0	0	0	0	0	0	0	0	0	0	0	0	0	0	0	0	0	0	0	0	0	152	0	23	0	0	k__Bacteria;p__Bacteroidota;c__Bacteroidia;o__Bacteroidales;f__Bacteroidaceae;g__Bacteroides;s__Bacteroides_caecigallinarum
ASV1325	0	0	0	0	0	0	0	0	0	0	0	3	0	0	0	0	0	0	0	0	0	0	5	0	0	5	0	0	0	0	0	0	0	0	0	0	0	133	16	0	13	0	k__Bacteria;p__Firmicutes;c__Negativicutes;o__Acidaminococcales;f__Acidaminococcaceae;g__Succiniclasticum;s__
ASV1326	0	0	0	0	0	0	0	39	0	0	0	0	0	0	0	0	0	0	0	0	0	0	0	0	0	0	0	0	0	0	63	0	73	0	0	0	0	0	0	0	0	0	k__Bacteria;p__Acidobacteriota;c__Acidobacteriae;o__Subgroup_2;f__;g__;s__
ASV1327	0	0	0	0	0	0	0	37	14	35	34	0	0	0	0	0	0	0	0	0	0	0	0	0	0	39	0	0	0	0	12	0	0	0	0	0	0	4	0	0	0	0	k__Bacteria;p__Proteobacteria;c__Alphaproteobacteria;o__Dongiales;f__Dongiaceae;g__Dongia;s__
ASV1328	0	25	0	106	0	0	0	0	0	0	0	0	0	0	0	0	0	0	7	0	0	0	0	0	0	0	0	0	0	0	0	37	0	0	0	0	0	0	0	0	0	0	k__Bacteria;p__Fusobacteriota;c__Fusobacteriia;o__Fusobacteriales;f__Fusobacteriaceae;g__Fusobacterium
ASV1329	0	0	13	0	0	0	0	20	0	0	8	0	0	0	129	0	0	0	5	0	0	0	0	0	0	0	0	0	0	0	0	0	0	0	0	0	0	0	0	0	0	0	k__Bacteria;p__unidentified_Bacteria;c__unidentified_Bacteria;o__Gemmatimonadales;f__Gemmatimonadaceae;g__unidentified_Gemmatimonadaceae;s__Gemmatimonadetes_bacterium_LP81
ASV1330	0	14	0	0	0	0	0	0	0	0	0	26	41	0	0	64	0	8	0	21	0	0	0	0	0	0	0	0	0	0	0	0	0	0	0	0	0	0	0	0	0	0	k__Bacteria;p__Actinobacteria;c__unidentified_Actinobacteria;o__Micrococcales;f__Micrococcaceae;g__Kocuria
ASV1331	0	0	0	66	0	0	0	0	4	0	3	3	12	0	0	3	4	0	8	0	0	0	0	0	0	0	0	0	0	23	21	0	7	3	10	0	0	7	0	0	0	0	k__Bacteria;p__Firmicutes;c__Bacilli;o__Erysipelotrichales;f__Erysipelatoclostridiaceae;g__Erysipelatoclostridium
ASV1332	0	0	0	0	0	0	0	60	0	11	0	0	11	0	0	0	0	15	0	0	0	0	0	0	0	0	0	0	0	0	27	0	30	20	0	0	0	0	0	0	0	0	k__Bacteria;p__WPS-2;c__;o__;f__;g__;s__
ASV1333	0	0	0	0	0	0	0	12	0	0	0	0	52	0	47	0	0	0	41	0	0	0	0	0	0	0	0	0	0	0	0	22	0	0	0	0	0	0	0	0	0	0	k__Bacteria;p__Proteobacteria;c__Alphaproteobacteria;o__Sphingomonadales;f__Sphingomonadaceae;g__Sphingomonas
ASV1334	0	0	0	0	0	0	0	0	0	0	0	0	0	0	0	0	0	0	0	0	0	0	46	16	0	0	0	0	0	0	0	0	0	0	0	0	0	9	16	0	22	65	k__Bacteria;p__Proteobacteria;c__Gammaproteobacteria;o__Pseudomonadales;f__Moraxellaceae;g__Acinetobacter
ASV1335	4	5	97	0	2	0	0	0	0	0	0	0	0	0	0	0	0	0	0	6	3	0	0	0	0	0	14	0	0	0	0	0	0	0	0	0	0	23	0	19	0	0	k__Bacteria;p__Bacteroidota;c__Bacteroidia;o__Bacteroidales;f__Rikenellaceae;g__Alistipes;s__Alistipes_inops
ASV1336	0	0	173	0	0	0	0	0	0	0	0	0	0	0	0	0	0	0	0	0	0	0	0	0	0	0	0	0	0	0	0	0	0	0	0	0	0	0	0	0	0	0	k__Bacteria;p__Firmicutes;c__Bacilli;o__Bacillales;f__Bacillaceae;g__Oceanobacillus
ASV1337	0	0	0	0	0	0	0	66	0	0	0	0	25	0	0	0	0	16	0	0	0	0	0	0	0	0	0	0	0	0	43	0	0	23	0	0	0	0	0	0	0	0	k__Bacteria
ASV1338	0	0	0	0	0	0	0	0	0	6	0	0	5	8	0	0	20	0	0	0	0	0	0	0	0	0	0	0	0	0	0	0	118	7	0	0	0	0	0	9	0	0	k__Bacteria;p__Firmicutes;c__Clostridia;o__Lachnospirales;f__Lachnospiraceae
ASV1339	0	0	0	0	0	0	0	0	0	0	0	0	0	0	0	0	24	0	0	0	0	0	0	0	0	0	0	0	0	29	0	0	0	0	0	0	38	0	0	82	0	0	k__Bacteria;p__Firmicutes;c__Clostridia;o__Lachnospirales;f__Lachnospiraceae;g__[Eubacterium]_eligens_group;s__
ASV1340	0	0	0	0	0	0	0	0	0	0	0	0	0	0	0	0	0	0	0	0	14	0	0	3	0	0	0	0	0	0	0	0	0	0	0	0	0	12	129	0	9	6	k__Bacteria;p__Bacteroidota;c__Bacteroidia;o__Cytophagales;f__MWH-CFBk5;g__;s__
ASV1341	0	0	0	0	0	0	0	0	0	0	0	0	48	0	0	0	0	0	0	0	0	0	0	0	0	125	0	0	0	0	0	0	0	0	0	0	0	0	0	0	0	0	k__Bacteria;p__Proteobacteria;c__Alphaproteobacteria;o__Sphingomonadales;f__Sphingomonadaceae;g__Novosphingobium
ASV1342	47	26	15	19	9	0	0	0	0	0	0	0	0	0	0	0	0	0	0	0	0	0	0	0	0	0	0	0	0	0	0	0	0	0	0	0	0	0	0	0	0	0	k__Bacteria
ASV1343	0	0	0	0	0	0	0	0	0	0	0	0	0	0	0	0	87	0	0	0	0	0	0	0	0	0	0	0	0	0	85	0	0	0	0	0	0	0	0	0	0	0	k__Bacteria;p__Firmicutes;c__Clostridia;o__Oscillospirales;f__Ruminococcaceae
ASV1344	0	0	0	0	0	0	0	0	0	0	0	0	0	5	0	0	0	0	0	0	0	0	0	0	0	0	0	0	0	0	8	0	0	0	0	0	0	11	0	0	33	115	k__Bacteria;p__Actinobacteria;c__unidentified_Actinobacteria;o__Corynebacteriales;f__Corynebacteriaceae;g__Corynebacterium
ASV1345	0	0	0	0	0	0	0	0	0	0	0	0	16	0	0	0	0	0	0	34	0	0	0	103	0	13	0	0	0	0	0	0	0	0	0	0	0	6	0	0	0	0	k__Bacteria;p__Proteobacteria;c__Gammaproteobacteria;o__Burkholderiales;f__Comamonadaceae
ASV1346	0	0	0	0	0	0	0	0	0	0	0	0	0	0	0	0	72	0	46	16	0	0	0	23	0	0	0	15	0	0	0	0	0	0	0	0	0	0	0	0	0	0	k__Bacteria;p__Proteobacteria;c__Gammaproteobacteria;o__Burkholderiales;f__Methylophilaceae
ASV1347	0	0	0	0	0	0	0	0	25	0	0	0	6	0	0	9	0	5	4	0	0	0	0	0	0	0	0	0	0	10	26	61	11	15	0	0	0	0	0	0	0	0	k__Bacteria;p__Bacteroidota;c__Bacteroidia;o__Bacteroidales;f__Muribaculaceae;g__Muribaculum;s__
ASV1348	0	0	0	0	0	0	0	6	0	0	3	0	0	85	0	0	0	0	0	0	0	0	0	0	0	0	0	0	0	23	0	13	0	0	42	0	0	0	0	0	0	0	k__Bacteria;p__Firmicutes;c__Clostridia;o__Oscillospirales;f__Oscillospiraceae;g__NK4A214_group;s__
ASV1349	0	0	0	55	0	0	0	0	0	0	0	24	37	5	0	11	0	0	0	0	0	0	0	0	0	0	0	0	0	0	0	0	6	0	0	0	17	0	17	0	0	0	k__Bacteria;p__Actinobacteria;c__unidentified_Actinobacteria;o__Propionibacteriales;f__Nocardioidaceae;g__Nocardioides
ASV1350	0	0	0	148	7	0	0	0	0	0	0	0	0	0	0	0	0	0	0	0	0	0	0	0	0	0	0	0	15	0	0	0	0	0	0	0	0	0	0	0	2	0	k__Bacteria
ASV1351	0	0	0	0	0	0	0	61	0	0	0	0	20	0	10	0	0	18	0	0	0	0	0	0	0	0	0	0	0	0	44	0	0	0	19	0	0	0	0	0	0	0	k__Bacteria;p__unidentified_Bacteria;c__Alphaproteobacteria;o__Caulobacterales;f__Caulobacteraceae;g__unidentified_Caulobacteraceae;s__bacterium_enrichment_culture_clone_auto195_4W
ASV1352	169	0	3	0	0	0	0	0	0	0	0	0	0	0	0	0	0	0	0	0	0	0	0	0	0	0	0	0	0	0	0	0	0	0	0	0	0	0	0	0	0	0	k__Bacteria;p__Bacteroidota;c__Bacteroidia;o__Bacteroidales;f__Rikenellaceae;g__Rikenellaceae_RC9_gut_group;s__
ASV1353	0	0	0	0	0	0	0	37	0	20	13	0	15	0	0	0	0	9	47	0	0	0	0	0	0	0	0	0	0	0	0	11	10	9	0	0	0	0	0	0	0	0	k__Bacteria
ASV1354	0	0	0	0	0	0	0	43	0	0	0	0	57	0	0	0	0	0	0	0	0	0	0	0	0	0	0	0	0	0	71	0	0	0	0	0	0	0	0	0	0	0	k__Bacteria;p__Planctomycetes;c__unidentified_Planctomycetes;o__Isosphaerales;f__Isosphaeraceae
ASV1355	0	0	0	0	0	0	0	29	0	21	0	0	0	0	121	0	0	0	0	0	0	0	0	0	0	0	0	0	0	0	0	0	0	0	0	0	0	0	0	0	0	0	k__Bacteria;p__Actinobacteria;c__unidentified_Actinobacteria;o__Pseudonocardiales;f__Pseudonocardiaceae
ASV1356	0	0	0	0	0	0	0	0	15	0	0	0	0	0	0	0	10	0	0	0	4	0	13	0	0	0	0	8	0	0	8	0	0	0	22	0	0	50	24	0	17	0	k__Bacteria;p__Bacteroidota;c__Bacteroidia;o__Bacteroidales;f__Tannerellaceae;g__Parabacteroides;s__Parabacteroides_sp
ASV1357	0	0	0	0	0	0	0	0	0	0	0	0	0	0	0	0	0	0	0	0	0	0	13	23	0	0	0	0	0	0	0	0	0	0	0	0	0	8	0	0	74	53	k__Bacteria;p__Actinobacteria;c__unidentified_Actinobacteria;o__Micrococcales;f__Micrococcaceae
ASV1358	0	0	0	0	0	4	13	0	7	0	0	0	0	9	0	0	65	0	0	0	0	0	0	0	0	0	0	6	3	44	0	0	0	0	6	0	10	0	0	4	0	0	k__Bacteria;p__Proteobacteria;c__Gammaproteobacteria;o__Burkholderiales;f__Sutterellaceae;g__Parasutterella;s__
ASV1359	0	0	0	0	0	0	0	0	0	0	0	0	0	0	0	0	0	0	0	18	0	0	0	0	20	0	0	0	0	0	0	0	0	0	10	0	0	0	14	108	0	0	k__Bacteria;p__Firmicutes;c__Clostridia;o__Oscillospirales;f__Oscillospiraceae;g__UCG-003;s__
ASV1360	0	0	0	0	0	0	0	0	0	0	0	0	0	0	170	0	0	0	0	0	0	0	0	0	0	0	0	0	0	0	0	0	0	0	0	0	0	0	0	0	0	0	k__Bacteria;p__Actinobacteria;c__unidentified_Actinobacteria;o__Propionibacteriales;f__Nocardioidaceae;g__Nocardioides
ASV1361	0	0	0	0	0	0	0	0	0	0	0	0	0	0	0	0	0	0	0	0	0	78	0	0	0	0	0	0	0	0	55	0	0	0	0	0	37	0	0	0	0	0	k__Bacteria;p__Acidobacteriota;c__Acidobacteriae;o__Acidobacteriales;f__Acidobacteriaceae_(Subgroup_1);g__Acidipila-Silvibacterium;s__
ASV1362	0	0	0	0	0	0	0	0	154	0	9	0	7	0	0	0	0	0	0	0	0	0	0	0	0	0	0	0	0	0	0	0	0	0	0	0	0	0	0	0	0	0	k__Bacteria;p__Synergistota;c__Synergistia;o__Synergistales;f__Synergistaceae;g__Acetomicrobium;s__Acetomicrobium_thermoterrenum
ASV1363	0	0	0	0	0	0	0	97	0	0	0	0	0	0	0	0	0	0	0	0	0	0	0	0	0	0	0	0	0	0	33	0	40	0	0	0	0	0	0	0	0	0	k__Bacteria;p__unidentified_Bacteria;c__Alphaproteobacteria;o__Elsterales;f__;g__;s__
ASV1364	0	0	0	0	0	0	0	92	0	0	0	0	0	0	0	0	0	0	0	0	0	0	0	0	0	0	0	0	0	0	78	0	0	0	0	0	0	0	0	0	0	0	k__Bacteria;p__Acidobacteriota;c__Acidobacteriae;o__Subgroup_2;f__;g__;s__
ASV1365	0	0	0	0	0	0	0	53	0	33	0	0	0	0	19	0	0	0	65	0	0	0	0	0	0	0	0	0	0	0	0	0	0	0	0	0	0	0	0	0	0	0	k__Bacteria;p__unidentified_Bacteria;c__unidentified_Bacteria;o__Gemmatimonadales;f__Gemmatimonadaceae;g__;s__
ASV1366	0	0	0	0	0	0	0	0	0	0	7	16	19	0	43	6	0	23	14	0	0	0	0	37	0	0	0	0	5	0	0	0	0	0	0	0	0	0	0	0	0	0	k__Bacteria;p__Proteobacteria;c__Gammaproteobacteria;o__Xanthomonadales;f__Xanthomonadaceae;g__Lysobacter
ASV1367	5	6	38	0	95	0	0	0	0	0	0	0	0	0	0	0	0	0	0	0	0	0	0	0	0	0	0	0	26	0	0	0	0	0	0	0	0	0	0	0	0	0	k__Bacteria;p__Proteobacteria;c__Alphaproteobacteria;o__Rhizobiales;f__Rhizobiaceae;g__Pseudochrobactrum
ASV1368	0	0	0	0	0	0	0	0	0	0	0	37	39	0	30	30	0	0	0	0	0	0	0	0	0	0	0	0	0	0	0	33	0	0	0	0	0	0	0	0	0	0	k__Bacteria;p__Actinobacteriota;c__Thermoleophilia;o__Solirubrobacterales;f__Solirubrobacteraceae;g__Solirubrobacter
ASV1369	0	0	0	0	0	0	0	0	0	0	0	0	0	0	0	0	4	0	0	0	0	0	0	0	0	0	0	0	0	165	0	0	0	0	0	0	0	0	0	0	0	0	k__Archaea;p__Nanoarchaeota;c__Nanoarchaeia;o__Woesearchaeales;f__;g__;s__
ASV1370	0	0	0	0	0	0	0	0	0	0	0	26	11	0	0	100	0	0	0	0	0	0	0	0	0	0	0	0	0	32	0	0	0	0	0	0	0	0	0	0	0	0	k__Bacteria;p__Proteobacteria;c__Alphaproteobacteria;o__Sphingomonadales;f__Sphingomonadaceae
ASV1371	0	0	0	0	0	0	0	0	0	0	0	0	0	31	0	0	92	0	0	0	0	0	0	0	0	0	0	8	0	0	7	0	0	0	0	0	0	31	0	0	0	0	k__Bacteria;p__Bacteroidota;c__Bacteroidia;o__Bacteroidales;f__Muribaculaceae;g__;s__
ASV1372	87	82	0	0	0	0	0	0	0	0	0	0	0	0	0	0	0	0	0	0	0	0	0	0	0	0	0	0	0	0	0	0	0	0	0	0	0	0	0	0	0	0	k__Bacteria;p__Proteobacteria;c__Alphaproteobacteria;o__Sphingomonadales;f__Sphingomonadaceae;g__Sphingomonas
ASV1373	24	0	131	0	14	0	0	0	0	0	0	0	0	0	0	0	0	0	0	0	0	0	0	0	0	0	0	0	0	0	0	0	0	0	0	0	0	0	0	0	0	0	k__Bacteria;p__Firmicutes;c__Bacilli;o__Thermoactinomycetales;f__Thermoactinomycetaceae;g__Thermoactinomyces
ASV1374	0	0	0	59	0	0	0	0	0	0	0	0	0	0	0	0	0	0	0	0	0	0	18	0	0	0	38	0	0	0	0	0	0	0	0	0	0	9	0	0	16	0	k__Bacteria
ASV1375	0	0	0	0	0	0	0	10	0	0	13	0	13	0	90	0	0	0	18	0	0	0	0	15	0	0	0	0	0	0	0	9	0	0	0	0	0	0	0	0	0	0	k__Bacteria;p__Proteobacteria;c__Alphaproteobacteria;o__Rhizobiales;f__Rhizobiaceae;g__Mesorhizobium
ASV1376	0	0	0	0	0	0	0	0	0	0	0	0	0	0	0	0	0	0	0	0	0	0	8	0	21	73	42	0	0	0	0	0	0	0	0	3	4	17	0	0	0	0	k__Bacteria;p__Proteobacteria;c__Gammaproteobacteria;o__Burkholderiales;f__Hydrogenophilaceae;g__Thiobacillus
ASV1377	0	0	0	0	0	0	0	0	0	0	0	0	0	0	0	0	0	8	0	0	0	0	22	0	0	0	25	26	0	0	0	0	25	0	15	0	13	22	0	0	12	0	k__Bacteria;p__Firmicutes;c__Clostridia;o__Lachnospirales;f__Lachnospiraceae
ASV1378	0	0	0	0	0	0	0	0	0	0	0	0	0	0	0	0	0	0	0	0	0	0	0	0	0	168	0	0	0	0	0	0	0	0	0	0	0	0	0	0	0	0	k__Bacteria;p__Bacteroidota;c__Bacteroidia;o__Flavobacteriales;f__Weeksellaceae;g__Chryseobacterium
ASV1379	0	0	0	0	0	0	0	0	0	0	0	0	45	0	0	9	0	0	8	0	0	0	0	0	0	0	0	0	3	0	44	43	4	11	0	0	0	0	0	0	0	0	k__Bacteria;p__unidentified_Bacteria;c__Bacteroidia;o__Bacteroidales;f__Prevotellaceae;g__unidentified_Prevotellaceae;s__Prevotella_sp_AG487_50_53
ASV1380	0	0	0	0	0	72	92	0	0	0	0	0	0	0	0	0	0	0	0	0	0	0	0	0	0	0	0	3	0	0	0	0	0	0	0	0	0	0	0	0	0	0	k__Bacteria;p__Firmicutes;c__Clostridia;o__MAT-CR-H4-C10;f__;g__;s__
ASV1381	0	0	0	0	0	0	0	0	0	0	0	0	0	0	0	0	0	0	0	0	11	0	0	0	0	0	0	0	0	0	0	0	0	0	0	0	0	5	145	0	6	0	k__Bacteria;p__Proteobacteria;c__Gammaproteobacteria;o__Enterobacterales;f__Idiomarinaceae;g__Idiomarina
ASV1382	0	0	0	0	0	3	6	0	0	0	0	0	0	0	0	0	0	0	0	6	0	0	0	0	0	0	4	0	0	37	0	0	0	0	0	0	0	79	31	0	0	0	k__Bacteria;p__Bacteroidota;c__Bacteroidia;o__Bacteroidales;f__Muribaculaceae;g__;s__
ASV1383	0	0	0	0	0	0	0	0	0	0	0	0	0	0	0	0	0	0	0	0	0	0	0	0	0	133	0	0	0	0	0	0	0	0	0	0	0	33	0	0	0	0	k__Bacteria;p__Proteobacteria;c__Gammaproteobacteria;o__Xanthomonadales;f__Xanthomonadaceae;g__Luteimonas
ASV1384	0	0	0	0	0	0	0	0	0	0	0	0	0	166	0	0	0	0	0	0	0	0	0	0	0	0	0	0	0	0	0	0	0	0	0	0	0	0	0	0	0	0	k__Bacteria
ASV1385	0	0	0	0	0	0	0	0	0	0	0	0	0	0	0	0	0	0	7	0	0	0	0	0	0	0	0	0	0	159	0	0	0	0	0	0	0	0	0	0	0	0	k__Bacteria;p__Proteobacteria;c__Alphaproteobacteria;o__Rhodobacterales;f__Rhodobacteraceae;g__Marivita
ASV1386	0	0	0	0	0	0	0	0	0	0	0	0	0	0	0	0	12	19	0	0	13	0	0	0	0	0	0	0	0	0	0	0	0	5	0	7	0	0	110	0	0	0	k__Bacteria;p__Firmicutes;c__Clostridia;o__Lachnospirales;f__Lachnospiraceae
ASV1387	0	0	0	0	0	0	0	75	7	0	0	0	0	0	0	0	0	10	0	0	0	0	0	0	0	0	0	0	0	0	19	0	0	45	10	0	0	0	0	0	0	0	k__Bacteria;p__unidentified_Bacteria;c__Acidobacteriae;o__Acidobacteriales;f__;g__;s__
ASV1388	0	0	0	0	0	0	0	68	0	0	0	0	0	0	0	0	0	0	0	0	0	0	0	15	0	0	0	0	0	0	68	0	0	15	0	0	0	0	0	0	0	0	k__Bacteria;p__Acidobacteriota;c__Acidobacteriae;o__Subgroup_2;f__;g__;s__
ASV1389	0	0	0	0	0	0	0	47	0	0	31	0	0	0	32	0	0	32	24	0	0	0	0	0	0	0	0	0	0	0	0	0	0	0	0	0	0	0	0	0	0	0	k__Bacteria;p__Acidobacteriota;c__Vicinamibacteria;o__Vicinamibacterales;f__Vicinamibacteraceae
ASV1390	0	0	31	101	0	0	34	0	0	0	0	0	0	0	0	0	0	0	0	0	0	0	0	0	0	0	0	0	0	0	0	0	0	0	0	0	0	0	0	0	0	0	k__Bacteria;p__Proteobacteria;c__Gammaproteobacteria;o__Enterobacterales;f__Vibrionaceae;g__Salinivibrio
ASV1391	13	0	4	0	0	0	6	59	0	0	0	0	0	0	0	0	0	0	0	0	0	0	0	0	0	0	0	0	0	63	16	0	0	5	0	0	0	0	0	0	0	0	k__Bacteria;p__Firmicutes;c__Clostridia;o__Peptostreptococcales-Tissierellales;f__Family_XI;g__Ezakiella
ASV1392	0	0	0	165	0	0	0	0	0	0	0	0	0	0	0	0	0	0	0	0	0	0	0	0	0	0	0	0	0	0	0	0	0	0	0	0	0	0	0	0	0	0	k__Bacteria;p__Proteobacteria;c__Alphaproteobacteria;o__Rhizobiales;f__Xanthobacteraceae
ASV1393	0	0	0	0	0	0	0	0	0	0	0	0	0	0	0	0	0	0	0	0	0	0	0	0	0	0	0	150	15	0	0	0	0	0	0	0	0	0	0	0	0	0	k__Bacteria;p__unidentified_Bacteria;c__Acidimicrobiia;o__Actinomarinales;f__;g__;s__
ASV1394	0	0	0	0	0	0	0	42	0	0	0	0	17	0	0	0	0	15	0	0	0	0	0	0	0	0	0	0	0	0	33	0	20	29	9	0	0	0	0	0	0	0	k__Bacteria;p__Proteobacteria;c__Gammaproteobacteria;o__Burkholderiales
ASV1395	0	0	0	0	0	0	0	0	0	0	0	0	0	0	88	0	0	0	76	0	0	0	0	0	0	0	0	0	0	0	0	0	0	0	0	0	0	0	0	0	0	0	k__Bacteria;p__Proteobacteria;c__Alphaproteobacteria;o__Sphingomonadales;f__Sphingomonadaceae
ASV1396	0	0	0	0	0	0	0	0	0	0	0	0	0	0	0	0	0	0	0	0	0	0	0	0	0	15	0	0	0	0	25	0	0	0	0	0	0	95	13	0	11	5	k__Bacteria;p__Proteobacteria;c__Gammaproteobacteria;o__Burkholderiales;f__SC-I-84;g__;s__
ASV1397	0	0	0	0	0	0	0	0	9	0	0	0	0	5	0	0	0	0	0	0	8	0	0	0	0	0	0	0	0	0	0	0	0	0	0	0	0	0	120	0	22	0	k__Bacteria;p__Bacteroidota;c__Bacteroidia;o__Bacteroidales;f__Muribaculaceae;g__;s__
ASV1398	0	0	0	0	0	0	0	0	0	0	0	0	0	0	0	0	0	0	0	0	0	0	27	21	13	0	0	0	0	0	0	0	0	0	0	0	0	0	0	0	12	91	k__Bacteria;p__Firmicutes;c__Bacilli;o__Lactobacillales;f__Carnobacteriaceae;g__Pisciglobus
ASV1399	0	0	0	0	0	0	0	0	0	0	0	0	0	0	0	0	0	0	0	0	0	0	0	0	35	0	39	0	0	0	0	0	0	0	0	0	0	0	90	0	0	0	k__Bacteria;p__Firmicutes;c__Clostridia;o__Peptostreptococcales-Tissierellales;f__Peptostreptococcaceae;g__Terrisporobacter;s__
ASV1400	0	0	0	0	0	0	0	0	0	0	0	0	0	0	0	0	0	0	0	0	0	0	0	18	0	0	0	0	0	29	117	0	0	0	0	0	0	0	0	0	0	0	k__Bacteria;p__Proteobacteria;c__Alphaproteobacteria;o__Rhizobiales;f__Xanthobacteraceae
ASV1401	0	0	0	0	0	0	0	0	0	0	0	0	0	0	0	0	0	0	0	0	0	0	0	0	0	164	0	0	0	0	0	0	0	0	0	0	0	0	0	0	0	0	k__Bacteria
ASV1402	0	0	0	0	0	0	0	0	0	0	0	13	10	0	0	17	0	0	0	5	0	0	0	17	0	88	0	0	0	0	0	0	0	0	0	0	0	14	0	0	0	0	k__Bacteria;p__Proteobacteria;c__Alphaproteobacteria;o__Caulobacterales;f__Hyphomonadaceae;g__SWB02;s__
ASV1403	0	0	0	0	0	0	0	50	0	0	0	0	17	0	0	0	0	23	0	0	0	0	0	0	0	0	0	0	0	0	37	0	0	37	0	0	0	0	0	0	0	0	k__Bacteria;p__Acidobacteriota;c__Acidobacteriae;o__Acidobacteriales;f__Acidobacteriaceae_(Subgroup_1);g__Acidipila-Silvibacterium
ASV1404	0	0	0	0	164	0	0	0	0	0	0	0	0	0	0	0	0	0	0	0	0	0	0	0	0	0	0	0	0	0	0	0	0	0	0	0	0	0	0	0	0	0	k__Bacteria;p__Thermotogae;c__unidentified_Thermotogae;o__Petrotogales;f__Petrotogaceae;g__Oceanotoga;s__Oceanotoga_sp_JC186
ASV1405	0	0	0	7	0	0	0	0	0	0	0	0	12	0	0	0	12	0	0	0	12	0	17	0	0	0	5	0	0	0	0	0	0	0	0	8	0	6	14	0	71	0	k__Bacteria;p__Firmicutes;c__Clostridia;o__Lachnospirales;f__Lachnospiraceae
ASV1406	45	32	34	6	38	0	0	0	0	0	0	0	0	0	5	0	0	0	0	0	0	0	0	4	0	0	0	0	0	0	0	0	0	0	0	0	0	0	0	0	0	0	k__Bacteria;p__unidentified_Bacteria;c__Gammaproteobacteria;o__Steroidobacterales;f__Steroidobacteraceae;g__unidentified_Steroidobacteraceae;s__Steroidobacter_sp_WWH78
ASV1407	31	0	15	0	0	0	4	0	0	0	0	0	7	0	0	6	28	0	37	0	0	0	0	0	0	0	0	9	2	0	0	5	0	0	0	0	0	2	2	9	0	7	k__Bacteria;p__Firmicutes;c__Clostridia;o__Peptostreptococcales-Tissierellales;f__Family_XI;g__Fenollaria;s__
ASV1408	0	0	0	0	0	0	0	24	0	0	0	0	23	0	0	0	0	21	0	0	0	0	0	0	0	0	0	0	0	9	66	0	21	0	0	0	0	0	0	0	0	0	k__Bacteria;p__Proteobacteria;c__Alphaproteobacteria;o__Rhizobiales
ASV1409	0	0	0	0	0	0	0	62	0	0	0	0	14	0	0	0	0	0	0	0	0	0	0	0	0	0	0	0	0	0	58	0	10	19	0	0	0	0	0	0	0	0	k__Bacteria;p__Acidobacteriota;c__Acidobacteriae;o__Acidobacteriales;f__Acidobacteriaceae_(Subgroup_1)
ASV1410	0	0	0	0	0	0	0	0	0	4	0	0	0	0	0	0	0	0	0	0	0	0	0	0	0	137	0	0	0	0	0	0	3	9	0	0	0	10	0	0	0	0	k__Bacteria;p__Proteobacteria;c__Alphaproteobacteria;o__Dongiales;f__Dongiaceae;g__Dongia;s__Dongia_sp_URHE0060
ASV1411	0	0	0	0	0	15	0	0	0	6	0	0	23	15	0	0	0	0	0	9	0	0	4	0	6	0	0	0	0	11	0	0	14	10	0	6	43	0	0	0	0	0	k__Bacteria
ASV1412	0	0	0	0	0	0	0	0	0	0	0	0	0	0	0	0	85	0	0	0	0	0	0	0	0	0	0	0	0	54	0	0	8	0	0	0	0	15	0	0	0	0	k__Bacteria;p__Bacteroidota;c__Bacteroidia;o__Bacteroidales;f__Prevotellaceae;g__Prevotella
ASV1413	0	0	0	0	0	0	0	0	0	0	0	0	0	6	0	0	0	0	12	0	11	0	20	0	46	0	0	0	0	0	0	0	0	0	0	9	25	13	10	0	10	0	k__Bacteria
ASV1414	0	0	0	0	0	0	0	0	49	7	0	0	15	24	0	4	0	5	3	0	0	0	0	0	0	0	0	0	0	0	0	5	36	14	0	0	0	0	0	0	0	0	k__Bacteria;p__Bacteroidota;c__Bacteroidia;o__Bacteroidales;f__Bacteroidaceae;g__Bacteroides
ASV1415	0	25	10	0	0	0	0	30	0	0	0	0	0	0	97	0	0	0	0	0	0	0	0	0	0	0	0	0	0	0	0	0	0	0	0	0	0	0	0	0	0	0	k__Bacteria;p__Actinobacteriota;c__Thermoleophilia;o__Gaiellales;f__Gaiellaceae;g__Gaiella;s__
ASV1416	0	0	0	54	0	0	0	0	0	0	0	0	0	90	0	0	0	0	0	0	0	0	0	0	0	0	0	0	0	0	0	0	0	0	18	0	0	0	0	0	0	0	k__Bacteria;p__Firmicutes;c__Clostridia;o__Oscillospirales;f__[Eubacterium]_coprostanoligenes_group;g__;s__
ASV1417	0	0	19	0	0	0	0	32	28	22	0	0	0	0	0	0	0	0	0	0	0	0	0	0	0	61	0	0	0	0	0	0	0	0	0	0	0	0	0	0	0	0	k__Bacteria;p__Bacteroidota;c__Bacteroidia;o__Chitinophagales;f__Chitinophagaceae;g__Terrimonas
ASV1418	0	34	0	0	0	0	0	0	31	0	0	0	0	27	0	10	0	6	0	0	0	0	0	0	0	0	26	0	0	0	0	6	11	11	0	0	0	0	0	0	0	0	k__Bacteria;p__Proteobacteria;c__Alphaproteobacteria;o__Rhizobiales;f__Rhizobiaceae;g__Ochrobactrum
ASV1419	10	13	20	39	80	0	0	0	0	0	0	0	0	0	0	0	0	0	0	0	0	0	0	0	0	0	0	0	0	0	0	0	0	0	0	0	0	0	0	0	0	0	k__Bacteria;p__Firmicutes;c__Clostridia;o__Peptostreptococcales-Tissierellales;f__Peptostreptococcaceae;g__Acetoanaerobium
ASV1420	0	0	0	0	0	0	0	54	0	0	0	0	0	0	58	0	0	0	49	0	0	0	0	0	0	0	0	0	0	0	0	0	0	0	0	0	0	0	0	0	0	0	k__Bacteria;p__Actinobacteriota;c__Thermoleophilia;o__Solirubrobacterales;f__Solirubrobacteraceae;g__Solirubrobacter;s__
ASV1421	0	0	0	0	0	0	0	0	0	0	0	0	0	0	0	0	0	0	0	0	0	0	0	0	0	0	0	0	0	0	0	0	0	0	0	0	0	0	0	0	0	161	k__Bacteria;p__Actinobacteria;c__unidentified_Actinobacteria;o__Corynebacteriales;f__Corynebacteriaceae;g__Corynebacterium
ASV1422	0	0	0	0	0	0	0	0	0	0	0	0	0	0	5	0	0	3	0	0	0	128	0	0	0	0	0	0	0	0	0	0	0	3	0	0	22	0	0	0	0	0	k__Bacteria;p__Proteobacteria;c__Alphaproteobacteria;o__Dongiales;f__Dongiaceae;g__Dongia;s__bacterium_Ellin314
ASV1423	0	0	0	0	0	0	0	0	0	0	0	0	0	0	0	0	0	0	0	0	0	127	0	0	0	0	0	0	0	0	0	0	0	0	0	0	34	0	0	0	0	0	k__Bacteria;p__unidentified_Bacteria;c__Alphaproteobacteria;o__Acetobacterales;f__Acetobacteraceae;g__unidentified_Acetobacteraceae;s__Acidisphaera_sp_NO-15
ASV1424	0	0	0	0	0	0	0	7	28	0	3	3	14	0	0	3	16	5	0	0	0	0	0	0	0	0	0	0	0	20	14	11	17	20	0	0	0	0	0	0	0	0	k__Bacteria;p__unidentified_Bacteria;c__Bacilli;o__Erysipelotrichales;f__Erysipelotrichaceae;g__;s__
ASV1425	32	129	0	0	0	0	0	0	0	0	0	0	0	0	0	0	0	0	0	0	0	0	0	0	0	0	0	0	0	0	0	0	0	0	0	0	0	0	0	0	0	0	k__Bacteria
ASV1426	0	0	0	0	0	0	0	0	0	0	0	0	0	0	0	0	0	0	0	0	0	0	0	0	0	0	0	156	5	0	0	0	0	0	0	0	0	0	0	0	0	0	k__Bacteria;p__unidentified_Bacteria;c__Alphaproteobacteria;o__Zavarziniales;f__;g__;s__
ASV1427	0	0	0	0	0	0	0	44	0	0	0	0	0	0	0	0	0	5	0	0	0	0	0	0	0	0	0	0	0	34	60	0	18	0	0	0	0	0	0	0	0	0	k__Bacteria;p__Acidobacteriota;c__Blastocatellia;o__11-24;f__;g__;s__
ASV1428	0	0	0	0	0	0	0	0	0	0	0	0	21	57	0	6	0	14	0	0	0	0	0	18	0	7	0	0	0	0	0	0	14	0	0	0	0	18	5	0	0	0	k__Bacteria;p__Firmicutes;c__Clostridia;o__Oscillospirales;f__Ruminococcaceae;g__Ruminococcus
ASV1429	0	0	0	0	0	0	0	0	0	0	0	0	0	0	0	0	0	0	0	0	0	131	0	0	0	0	0	0	0	0	0	0	0	0	0	0	29	0	0	0	0	0	k__Bacteria;p__Proteobacteria;c__Alphaproteobacteria;o__Dongiales;f__Dongiaceae;g__Dongia
ASV1430	0	0	0	0	0	0	0	0	0	0	0	0	0	0	0	0	0	0	0	0	7	0	33	0	20	0	0	0	0	0	0	0	0	0	0	0	9	21	8	0	48	14	k__Bacteria;p__Firmicutes;c__Clostridia;o__Lachnospirales;f__Lachnospiraceae
ASV1431	0	0	0	0	0	160	0	0	0	0	0	0	0	0	0	0	0	0	0	0	0	0	0	0	0	0	0	0	0	0	0	0	0	0	0	0	0	0	0	0	0	0	k__Bacteria;p__Cyanobacteria;c__Cyanobacteriia;o__Chloroplast;f__unidentified_Chloroplast;g__unidentified_Chloroplast
ASV1432	0	0	0	0	0	0	0	0	0	0	0	0	0	0	0	0	0	0	0	0	0	131	0	0	0	0	0	0	0	0	0	0	0	0	0	0	29	0	0	0	0	0	k__Bacteria;p__Proteobacteria;c__Alphaproteobacteria;o__Sphingomonadales;f__Sphingomonadaceae
ASV1433	0	0	0	0	0	0	0	0	16	0	18	0	50	0	44	0	0	0	0	0	0	0	0	0	0	0	0	0	0	0	0	32	0	0	0	0	0	0	0	0	0	0	k__Bacteria;p__Proteobacteria;c__Alphaproteobacteria;o__Sphingomonadales;f__Sphingomonadaceae;g__Sphingomonas
ASV1434	0	0	0	0	0	0	0	51	0	0	0	0	0	0	18	0	0	0	0	0	0	0	0	0	0	0	0	0	0	0	47	0	44	0	0	0	0	0	0	0	0	0	k__Bacteria;p__Acidobacteriota;c__Acidobacteriae;o__Bryobacterales;f__Bryobacteraceae;g__Bryobacter;s__
ASV1435	3	0	0	0	0	7	39	0	0	0	0	0	0	0	0	0	10	0	18	0	0	0	0	0	0	0	0	66	5	12	0	0	0	0	0	0	0	0	0	0	0	0	k__Bacteria;p__Firmicutes;c__Bacilli;o__Lactobacillales;f__Lactobacillaceae;g__Limosilactobacillus;s__Lactobacillus_mucosae
ASV1436	27	35	0	0	0	0	0	0	0	0	0	0	0	0	0	0	0	0	0	31	0	0	0	0	0	0	0	0	0	0	0	17	0	0	0	0	0	0	0	50	0	0	k__Bacteria;p__Fusobacteriota;c__Fusobacteriia;o__Fusobacteriales;f__Fusobacteriaceae;g__Fusobacterium;s__Fusobacterium_periodonticum
ASV1437	0	0	0	0	0	0	0	46	0	0	0	0	13	0	0	0	0	0	0	0	0	0	0	0	0	0	0	0	0	8	53	0	15	25	0	0	0	0	0	0	0	0	k__Bacteria;p__unidentified_Bacteria;c__Acidobacteriae;o__Acidobacteriales;f__;g__;s__
ASV1438	0	0	0	0	0	0	0	25	0	0	0	0	25	0	22	0	0	18	0	0	0	0	0	0	0	0	0	9	0	0	18	0	0	33	9	0	0	0	0	0	0	0	k__Bacteria;p__RCP2-54;c__;o__;f__;g__;s__
ASV1439	0	0	0	0	0	0	0	0	10	0	149	0	0	0	0	0	0	0	0	0	0	0	0	0	0	0	0	0	0	0	0	0	0	0	0	0	0	0	0	0	0	0	k__Bacteria;p__Firmicutes;c__Bacilli;o__Erysipelotrichales;f__Erysipelatoclostridiaceae;g__Erysipelatoclostridium;s__Massiliomicrobiota_timonensis
ASV1440	0	0	0	0	0	0	0	0	37	0	0	0	0	0	0	0	44	0	0	0	0	0	17	0	4	0	0	0	0	14	8	0	13	0	0	0	18	0	0	0	4	0	k__Bacteria;p__Bacteroidota;c__Bacteroidia;o__Bacteroidales;f__Prevotellaceae;g__Prevotellaceae_NK3B31_group;s__
ASV1441	0	0	0	0	0	0	8	0	0	0	0	4	0	5	0	60	0	15	0	2	0	0	6	0	0	0	3	10	0	21	0	0	18	0	7	0	0	0	0	0	0	0	k__Bacteria;p__Firmicutes;c__Clostridia;o__Lachnospirales;f__Lachnospiraceae;g__Blautia;s__Lachnospiraceae_bacterium_28-4
ASV1442	0	0	0	0	0	0	0	23	0	0	0	0	0	0	136	0	0	0	0	0	0	0	0	0	0	0	0	0	0	0	0	0	0	0	0	0	0	0	0	0	0	0	k__Bacteria;p__Actinobacteria;c__unidentified_Actinobacteria
ASV1443	0	0	0	0	0	0	0	0	0	0	0	0	0	0	0	0	0	0	139	0	0	0	0	0	0	0	0	0	20	0	0	0	0	0	0	0	0	0	0	0	0	0	k__Bacteria;p__Firmicutes;c__Bacilli;o__Lactobacillales;f__Lactobacillaceae;g__Ligilactobacillus
ASV1444	0	0	0	0	0	0	0	0	0	0	0	0	0	0	0	0	0	0	0	0	0	0	0	0	0	0	0	91	68	0	0	0	0	0	0	0	0	0	0	0	0	0	k__Bacteria;p__Actinobacteria;c__unidentified_Actinobacteria;o__Micrococcales;f__Cellulomonadaceae
ASV1445	8	4	0	0	10	0	0	0	0	0	0	0	0	0	105	0	0	0	0	0	0	0	0	0	0	32	0	0	0	0	0	0	0	0	0	0	0	0	0	0	0	0	k__Bacteria;p__unidentified_Bacteria;c__Bacteroidia;o__Cytophagales;f__Microscillaceae;g__;s__
ASV1446	0	0	0	0	0	0	0	0	0	0	0	0	0	0	0	0	0	0	0	0	0	137	0	0	0	0	0	0	0	0	0	0	0	0	0	0	21	0	0	0	0	0	k__Bacteria;p__unidentified_Bacteria;c__Alphaproteobacteria;o__Micropepsales;f__Micropepsaceae
ASV1447	0	0	0	0	0	0	0	0	0	0	0	0	0	0	0	0	0	0	0	0	0	158	0	0	0	0	0	0	0	0	0	0	0	0	0	0	0	0	0	0	0	0	k__Bacteria;p__Proteobacteria;c__Alphaproteobacteria;o__Rhizobiales;f__Xanthobacteraceae
ASV1448	0	0	0	0	0	0	0	0	41	5	0	0	49	0	0	11	0	0	0	0	0	0	0	0	0	0	0	0	0	0	0	0	14	38	0	0	0	0	0	0	0	0	k__Bacteria;p__Firmicutes;c__Clostridia;o__Oscillospirales;f__Oscillospiraceae;g__NK4A214_group;s__
ASV1449	0	0	0	0	0	0	0	0	0	0	0	0	0	0	0	0	0	0	0	0	0	0	0	0	0	0	0	0	0	0	158	0	0	0	0	0	0	0	0	0	0	0	k__Bacteria;p__Acidobacteriota;c__Acidobacteriae;o__Subgroup_2;f__;g__;s__
ASV1450	0	0	0	0	0	0	0	0	0	0	0	0	24	0	0	0	0	0	0	0	0	0	0	0	23	0	0	0	0	0	0	0	0	0	0	0	28	10	30	0	34	9	k__Bacteria;p__Actinobacteria;c__unidentified_Actinobacteria;o__Corynebacteriales;f__Corynebacteriaceae;g__Corynebacterium
ASV1451	0	0	0	0	0	0	0	0	54	0	0	0	35	0	0	0	0	0	0	0	0	0	0	0	0	0	0	9	0	0	10	0	13	20	17	0	0	0	0	0	0	0	k__Bacteria;p__Firmicutes;c__Clostridia;o__Lachnospirales;f__Lachnospiraceae;g__Lachnospiraceae_NK4A136_group;s__Trichinella_pseudospiralis
ASV1452	0	0	0	0	0	0	0	3	0	0	0	0	0	0	0	0	0	0	0	0	0	0	0	0	0	0	0	0	0	0	0	143	0	12	0	0	0	0	0	0	0	0	k__Bacteria;p__Proteobacteria;c__Gammaproteobacteria;o__Enterobacterales;f__Morganellaceae;g__Providencia
ASV1453	0	0	0	0	0	0	0	47	0	18	0	0	0	0	45	0	0	0	45	0	0	0	0	0	0	0	0	0	0	0	0	0	0	0	0	3	0	0	0	0	0	0	k__Bacteria;p__Actinobacteriota;c__Acidimicrobiia;o__IMCC26256;f__;g__;s__
ASV1454	0	0	0	0	0	0	0	49	0	0	0	0	15	0	0	0	0	25	0	0	0	0	0	0	0	0	0	9	9	0	35	0	0	16	0	0	0	0	0	0	0	0	k__Bacteria;p__unidentified_Bacteria;c__Acidobacteriae;o__Acidobacteriales;f__;g__;s__
ASV1455	0	12	0	0	0	0	0	0	0	0	0	0	0	0	0	0	0	0	0	0	0	0	0	0	0	0	0	0	0	40	76	11	0	0	19	0	0	0	0	0	0	0	k__Bacteria;p__Proteobacteria;c__Alphaproteobacteria;o__Reyranellales;f__Reyranellaceae;g__Reyranella;s__
ASV1456	0	0	0	0	0	0	0	10	0	0	0	0	0	0	0	0	0	0	0	0	0	0	0	0	0	0	0	0	0	0	0	0	0	0	0	0	0	0	61	62	0	24	k__Bacteria;p__Firmicutes;c__Bacilli;o__Lactobacillales;f__Enterococcaceae;g__Enterococcus
ASV1457	0	0	0	0	0	0	0	0	0	0	0	0	0	0	0	8	0	0	0	0	0	0	0	0	0	0	0	0	0	0	0	0	43	0	0	0	0	86	7	0	5	8	k__Bacteria;p__Firmicutes;c__Clostridia;o__Lachnospirales;f__Lachnospiraceae
ASV1458	0	0	0	0	0	0	0	0	0	0	0	0	0	0	0	157	0	0	0	0	0	0	0	0	0	0	0	0	0	0	0	0	0	0	0	0	0	0	0	0	0	0	k__Archaea
ASV1459	0	0	0	0	0	0	0	0	0	0	0	0	0	0	0	0	0	0	0	0	0	0	0	0	0	9	0	0	0	0	0	0	0	0	0	0	0	133	10	0	5	0	k__Bacteria;p__Proteobacteria;c__Alphaproteobacteria;o__Rhizobiales;f__Methylopilaceae;g__Methylopila
ASV1460	0	0	0	0	0	0	0	0	0	0	0	0	0	0	0	0	0	0	0	0	0	0	0	0	0	0	0	0	0	0	0	0	0	0	0	0	0	0	0	0	156	0	Unassigned
ASV1461	0	0	0	0	0	0	0	0	0	0	0	0	0	0	0	0	0	0	0	0	0	0	0	0	0	0	0	0	0	89	0	0	0	0	67	0	0	0	0	0	0	0	k__Bacteria;p__Firmicutes;c__Clostridia;o__Peptostreptococcales-Tissierellales;f__Peptostreptococcaceae;g__Asaccharospora
ASV1462	0	0	0	0	0	0	0	0	3	0	0	0	82	0	0	0	0	0	6	0	0	0	0	0	0	0	0	0	0	2	3	18	0	42	0	0	0	0	0	0	0	0	k__Bacteria;p__Bacteroidota;c__Bacteroidia;o__Bacteroidales;f__Bacteroidaceae;g__Bacteroides
ASV1463	0	0	0	0	0	0	0	0	0	0	0	0	0	0	0	0	0	0	0	44	0	0	0	0	14	0	0	0	0	0	0	0	0	0	0	0	0	98	0	0	0	0	k__Bacteria;p__Bacteroidota;c__Bacteroidia;o__Bacteroidales;f__Bacteroidaceae;g__Bacteroides;s__Bacteroides_caecigallinarum
ASV1464	0	0	3	0	0	0	0	0	0	0	0	7	32	8	0	38	5	0	0	0	0	0	2	0	0	0	0	0	0	8	0	0	15	0	0	0	3	35	0	0	0	0	k__Bacteria;p__unidentified_Bacteria;c__Clostridia;o__Oscillospirales;f__Butyricicoccaceae;g__;s__
ASV1465	0	0	156	0	0	0	0	0	0	0	0	0	0	0	0	0	0	0	0	0	0	0	0	0	0	0	0	0	0	0	0	0	0	0	0	0	0	0	0	0	0	0	k__Bacteria;p__Firmicutes;c__Bacilli;o__Bacillales;f__Bacillaceae;g__Bacillus
ASV1466	0	9	0	0	8	0	0	11	0	0	12	15	6	0	43	18	0	0	21	0	0	0	0	0	0	0	0	0	0	0	0	13	0	0	0	0	0	0	0	0	0	0	k__Bacteria;p__Proteobacteria;c__Gammaproteobacteria;o__Steroidobacterales;f__Steroidobacteraceae;g__Steroidobacter;s__
ASV1467	27	61	44	0	24	0	0	0	0	0	0	0	0	0	0	0	0	0	0	0	0	0	0	0	0	0	0	0	0	0	0	0	0	0	0	0	0	0	0	0	0	0	k__Bacteria;p__unidentified_Bacteria;c__Anaerolineae;o__Anaerolineales;f__Anaerolineaceae;g__;s__
ASV1468	0	0	0	0	0	0	0	31	0	6	0	0	18	0	0	0	0	0	0	0	0	0	0	0	0	0	0	0	0	0	74	0	26	0	0	0	0	0	0	0	0	0	k__Bacteria;p__unidentified_Bacteria;c__unidentified_Bacteria;o__Gemmatales;f__Gemmataceae
ASV1469	0	0	0	0	0	0	0	0	0	0	0	0	0	0	0	0	0	0	0	69	0	0	0	0	0	0	0	0	0	0	0	0	0	0	0	0	0	0	0	86	0	0	k__Bacteria;p__Firmicutes;c__Clostridia;o__Clostridiales;f__Clostridiaceae;g__Clostridium_sensu_stricto_1
ASV1470	0	0	0	0	0	0	0	0	0	0	0	0	23	0	0	0	0	0	0	0	0	0	0	0	0	0	0	0	0	37	95	0	0	0	0	0	0	0	0	0	0	0	k__Bacteria;p__Verrucomicrobiota;c__Verrucomicrobiae;o__Chthoniobacterales;f__Xiphinematobacteraceae;g__Candidatus_Xiphinematobacter;s__
ASV1471	0	0	0	0	0	3	0	0	0	0	0	0	9	76	0	0	3	0	0	0	0	0	23	0	2	0	0	4	0	0	0	0	0	0	15	0	0	0	0	0	20	0	k__Bacteria;p__Actinobacteriota;c__Coriobacteriia;o__Coriobacteriales;f__Atopobiaceae
ASV1472	0	0	0	0	0	0	0	0	0	0	0	8	0	0	0	0	0	0	0	0	0	0	0	0	0	0	0	0	0	0	0	0	0	0	0	0	0	6	0	141	0	0	k__Bacteria;p__Nitrospirota;c__Nitrospira;o__Nitrospirales;f__Nitrospiraceae;g__unidentified_Nitrospiraceae
ASV1473	0	0	0	0	0	0	0	0	0	0	0	0	0	0	0	0	0	0	0	0	0	0	0	0	0	144	0	0	0	0	0	0	0	0	0	0	0	11	0	0	0	0	k__Bacteria;p__unidentified_Bacteria;c__Alphaproteobacteria
ASV1474	0	0	0	0	0	0	0	0	0	0	0	0	0	0	0	0	0	0	0	0	0	0	0	0	0	0	0	0	0	0	0	0	0	0	0	0	0	0	0	154	0	0	k__Bacteria;p__Cyanobacteria;c__Cyanobacteriia;o__Chloroplast;f__unidentified_Chloroplast;g__unidentified_Chloroplast
ASV1475	0	0	0	0	0	0	0	0	0	0	0	0	0	0	0	0	0	0	0	0	0	0	0	6	0	37	0	0	0	0	0	0	0	0	0	0	0	79	11	0	12	9	k__Bacteria;p__Proteobacteria;c__Alphaproteobacteria;o__Rhodobacterales;f__Rhodobacteraceae
ASV1476	0	0	0	0	0	0	0	0	0	0	0	0	0	0	0	0	0	0	0	0	0	0	0	0	0	0	0	0	0	154	0	0	0	0	0	0	0	0	0	0	0	0	k__Bacteria;p__Proteobacteria;c__Alphaproteobacteria;o__Rhodobacterales;f__Rhodobacteraceae
ASV1477	0	0	0	0	0	0	0	0	0	0	0	0	29	0	0	0	0	30	0	0	0	0	0	0	0	0	0	15	0	0	80	0	0	0	0	0	0	0	0	0	0	0	k__Bacteria;p__Proteobacteria;c__Alphaproteobacteria;o__Rhizobiales;f__Beijerinckiaceae
ASV1478	0	0	0	0	0	0	0	0	12	0	0	0	14	60	0	0	22	0	0	0	0	0	6	0	0	0	0	13	0	27	0	0	0	0	0	0	0	0	0	0	0	0	k__Bacteria;p__Firmicutes;c__Bacilli;o__Lactobacillales;f__Streptococcaceae;g__Streptococcus;s__Streptococcus_hyointestinalis
ASV1479	0	0	0	0	0	0	8	0	0	0	0	0	0	0	0	0	0	0	0	4	0	0	0	0	0	0	0	12	0	0	0	0	0	0	0	0	8	94	13	0	12	3	k__Bacteria;p__Firmicutes;c__Clostridia;o__Lachnospirales;f__Lachnospiraceae;g__Shuttleworthia;s__
ASV1480	0	0	0	0	0	0	0	19	0	0	0	0	18	0	0	0	0	19	0	0	0	0	0	0	0	0	0	0	0	8	41	0	24	0	25	0	0	0	0	0	0	0	k__Bacteria;p__Proteobacteria;c__Gammaproteobacteria;o__Xanthomonadales;f__Rhodanobacteraceae;g__Dyella
ASV1481	0	0	0	154	0	0	0	0	0	0	0	0	0	0	0	0	0	0	0	0	0	0	0	0	0	0	0	0	0	0	0	0	0	0	0	0	0	0	0	0	0	0	k__Bacteria;p__Proteobacteria;c__Gammaproteobacteria;o__Burkholderiales;f__Neisseriaceae;g__Neisseria
ASV1482	0	0	0	0	0	0	0	0	0	0	0	0	0	0	0	0	0	0	0	27	0	0	0	0	0	10	0	0	0	0	0	0	0	0	0	0	0	99	0	0	18	0	k__Bacteria;p__Firmicutes;c__Clostridia;o__Oscillospirales;f__Butyricicoccaceae;g__UCG-008;s__
ASV1483	0	0	153	0	0	0	0	0	0	0	0	0	0	0	0	0	0	0	0	0	0	0	0	0	0	0	0	0	0	0	0	0	0	0	0	0	0	0	0	0	0	0	k__Bacteria;p__Firmicutes;c__Bacilli;o__Bacillales;f__Bacillaceae
ASV1484	0	0	0	0	0	0	0	32	0	0	0	0	28	0	0	0	0	18	0	0	0	0	0	0	0	0	0	0	0	0	48	0	27	0	0	0	0	0	0	0	0	0	k__Bacteria;p__unidentified_Bacteria;c__Alphaproteobacteria;o__Elsterales;f__;g__;s__
ASV1485	0	0	0	0	0	0	0	0	0	0	0	0	0	0	0	0	0	0	128	9	0	0	0	7	0	0	0	0	0	0	0	0	0	0	0	0	0	0	0	9	0	0	k__Bacteria;p__Actinobacteria;c__unidentified_Actinobacteria;o__Bifidobacteriales;f__Bifidobacteriaceae;g__Bifidobacterium
ASV1486	0	0	0	0	0	0	0	0	29	0	0	0	0	9	0	0	0	0	35	0	0	0	0	0	28	0	0	0	0	0	0	0	0	0	0	0	52	0	0	0	0	0	k__Bacteria;p__Firmicutes;c__Clostridia;o__Oscillospirales;f__[Eubacterium]_coprostanoligenes_group;g__;s__
ASV1487	0	0	0	0	0	0	0	0	0	0	0	0	0	0	106	0	0	0	0	0	0	0	0	0	0	0	0	0	0	11	0	24	0	0	0	12	0	0	0	0	0	0	k__Bacteria;p__Proteobacteria;c__Alphaproteobacteria;o__Rhizobiales;f__Methyloligellaceae;g__;s__
ASV1488	0	0	0	0	0	0	0	0	0	0	0	0	0	0	0	0	0	0	4	0	0	0	0	4	0	0	0	0	0	0	0	0	135	0	0	0	0	0	0	0	0	0	k__Bacteria
ASV1489	0	0	0	0	0	0	0	0	0	0	0	11	9	0	0	101	0	0	0	0	0	0	0	0	0	0	0	0	0	32	0	0	0	0	0	0	0	0	0	0	0	0	k__Bacteria;p__Proteobacteria;c__Alphaproteobacteria;o__Rhodobacterales;f__Rhodobacteraceae
ASV1490	0	0	0	0	0	0	0	0	0	0	0	0	0	0	0	0	0	0	0	0	0	2	6	5	12	0	0	0	0	0	0	0	0	0	0	0	26	7	9	0	17	69	k__Bacteria;p__Firmicutes;c__Bacilli;o__Lactobacillales;f__Aerococcaceae;g__Facklamia;s__Facklamia_tabacinasalis
ASV1491	0	0	0	0	0	0	0	0	30	0	4	0	0	12	0	0	0	0	0	0	0	0	0	0	0	9	0	0	0	0	0	0	0	0	0	0	0	75	10	0	12	0	k__Bacteria;p__Firmicutes;c__Clostridia;o__Oscillospirales;f__Oscillospiraceae;g__Colidextribacter
ASV1492	0	0	0	0	0	0	152	0	0	0	0	0	0	0	0	0	0	0	0	0	0	0	0	0	0	0	0	0	0	0	0	0	0	0	0	0	0	0	0	0	0	0	Unassigned
ASV1493	0	0	0	0	0	0	0	0	0	0	0	0	0	0	0	0	0	0	152	0	0	0	0	0	0	0	0	0	0	0	0	0	0	0	0	0	0	0	0	0	0	0	k__Bacteria;p__Proteobacteria;c__Alphaproteobacteria;o__Sphingomonadales;f__Sphingomonadaceae;g__Sphingomonas
ASV1494	0	0	0	0	0	0	0	0	0	0	0	0	0	0	0	0	0	0	47	0	13	0	9	3	23	0	2	0	0	0	0	0	0	0	0	2	37	5	11	0	0	0	k__Bacteria;p__Bacteroidota;c__Bacteroidia;o__Bacteroidales;f__Porphyromonadaceae;g__Porphyromonas
ASV1495	13	0	0	82	45	0	0	0	0	0	0	0	0	0	0	0	0	0	0	0	0	0	2	0	0	0	0	0	0	0	0	3	4	0	3	0	0	0	0	0	0	0	k__Bacteria
ASV1496	0	0	0	0	0	0	0	0	0	0	0	0	0	0	0	0	0	0	0	66	0	0	0	0	0	0	0	0	0	0	0	0	0	0	0	0	0	0	0	86	0	0	k__Bacteria
ASV1497	0	0	0	0	0	0	6	4	0	0	0	0	28	2	0	5	54	0	11	0	0	0	0	0	0	0	0	0	0	18	7	0	10	7	0	0	0	0	0	0	0	0	k__Bacteria;p__Bacteroidota;c__Bacteroidia;o__Bacteroidales;f__Prevotellaceae;g__Prevotella_7;s__Prevotella_sp_RS2
ASV1498	44	49	0	59	0	0	0	0	0	0	0	0	0	0	0	0	0	0	0	0	0	0	0	0	0	0	0	0	0	0	0	0	0	0	0	0	0	0	0	0	0	0	k__Bacteria;p__Proteobacteria;c__Gammaproteobacteria;o__Enterobacterales;f__Vibrionaceae;g__Vibrio
ASV1499	12	7	14	0	113	0	0	0	0	0	0	0	0	0	0	0	0	0	0	0	0	0	0	6	0	0	0	0	0	0	0	0	0	0	0	0	0	0	0	0	0	0	k__Bacteria;p__Proteobacteria;c__Alphaproteobacteria;o__Rhizobiales
ASV1500	0	0	0	0	0	0	0	0	0	0	0	0	0	0	0	0	0	0	142	0	0	0	0	0	0	0	0	0	0	0	0	0	0	0	0	0	0	0	0	9	0	0	k__Bacteria;p__Proteobacteria;c__Alphaproteobacteria;o__Rhizobiales;f__Beijerinckiaceae;g__Bosea
ASV1501	0	0	0	0	0	0	0	0	0	0	0	6	0	0	0	26	0	0	4	0	0	0	0	0	0	110	0	0	0	0	0	0	0	0	0	0	0	5	0	0	0	0	k__Bacteria;p__unidentified_Bacteria;c__Alphaproteobacteria
ASV1502	0	0	0	0	0	0	0	0	0	0	0	0	12	0	0	0	0	0	101	0	0	0	0	0	0	0	0	0	0	0	0	38	0	0	0	0	0	0	0	0	0	0	k__Bacteria;p__Bacteroidota;c__Bacteroidia;o__Chitinophagales;f__Chitinophagaceae;g__Flavisolibacter
ASV1503	0	0	0	0	0	0	0	0	0	0	0	0	0	0	131	0	0	0	0	0	0	0	0	0	0	14	0	0	0	0	0	0	0	0	0	6	0	0	0	0	0	0	k__Bacteria;p__unidentified_Bacteria;c__Thermoleophilia;o__Gaiellales;f__;g__;s__
ASV1504	0	0	0	0	0	0	0	0	0	0	0	0	0	0	51	0	0	0	0	0	0	0	0	0	0	0	0	0	0	42	58	0	0	0	0	0	0	0	0	0	0	0	k__Bacteria;p__RCP2-54;c__;o__;f__;g__;s__
ASV1505	0	0	0	0	0	0	0	0	10	0	0	0	0	0	0	0	0	0	0	0	0	0	15	0	0	0	16	0	0	0	0	0	0	0	0	110	0	0	0	0	0	0	k__Bacteria;p__Firmicutes;c__Clostridia;o__Peptostreptococcales-Tissierellales;f__Family_XI;g__Anaerococcus
ASV1506	0	0	0	0	0	0	0	0	0	0	0	0	0	0	0	0	0	16	0	20	10	0	0	0	34	0	0	0	0	0	0	0	0	0	0	0	0	0	27	27	17	0	k__Bacteria;p__Firmicutes;c__Clostridia;o__Lachnospirales;f__Lachnospiraceae
ASV1507	0	0	0	0	0	0	0	8	0	0	0	0	0	0	97	0	0	0	0	0	0	0	0	0	0	4	0	0	0	0	0	42	0	0	0	0	0	0	0	0	0	0	k__Bacteria;p__Gemmatimonadota;c__AKAU4049;o__;f__;g__;s__
ASV1508	0	0	91	0	0	0	0	0	0	0	0	0	0	0	0	0	0	0	0	0	0	0	0	0	0	0	0	0	0	0	47	0	0	0	13	0	0	0	0	0	0	0	k__Bacteria;p__Firmicutes;c__Bacilli;o__Staphylococcales;f__Staphylococcaceae;g__Staphylococcus
ASV1509	0	5	146	0	0	0	0	0	0	0	0	0	0	0	0	0	0	0	0	0	0	0	0	0	0	0	0	0	0	0	0	0	0	0	0	0	0	0	0	0	0	0	k__Bacteria;p__Firmicutes;c__Bacilli;o__Bacillales;f__Bacillaceae
ASV1510	0	0	0	0	0	0	0	7	0	0	0	0	0	0	0	0	0	0	0	21	0	0	12	0	0	0	7	0	0	0	0	0	9	16	0	0	12	57	0	0	0	10	k__Bacteria;p__Firmicutes;c__Clostridia;o__Oscillospirales;f__Oscillospiraceae
ASV1511	0	0	0	0	0	0	0	0	0	0	0	0	0	0	0	0	0	0	0	0	0	0	0	18	0	0	0	0	0	45	87	0	0	0	0	0	0	0	0	0	0	0	k__Bacteria
ASV1512	0	0	0	0	0	0	0	0	0	0	0	0	0	0	0	0	0	0	0	0	10	3	7	23	0	0	0	0	0	0	0	0	0	0	0	0	0	8	74	0	20	5	k__Bacteria;p__Gemmatimonadota;c__S0134_terrestrial_group;o__;f__;g__;s__
ASV1513	0	0	0	0	0	0	0	0	0	0	0	0	0	0	0	0	0	0	0	0	0	0	0	0	0	127	0	0	0	0	0	0	2	4	0	0	0	17	0	0	0	0	k__Bacteria;p__Acidobacteriota
ASV1514	0	0	0	0	0	0	0	16	11	0	20	0	0	0	0	0	0	0	50	0	0	0	0	53	0	0	0	0	0	0	0	0	0	0	0	0	0	0	0	0	0	0	k__Bacteria;p__Proteobacteria;c__Gammaproteobacteria;o__Xanthomonadales;f__Xanthomonadaceae
ASV1515	0	0	0	0	150	0	0	0	0	0	0	0	0	0	0	0	0	0	0	0	0	0	0	0	0	0	0	0	0	0	0	0	0	0	0	0	0	0	0	0	0	0	k__Bacteria;p__Proteobacteria;c__Gammaproteobacteria;o__Burkholderiales;f__Neisseriaceae;g__Neisseria
ASV1516	0	0	150	0	0	0	0	0	0	0	0	0	0	0	0	0	0	0	0	0	0	0	0	0	0	0	0	0	0	0	0	0	0	0	0	0	0	0	0	0	0	0	k__Bacteria;p__Firmicutes;c__Bacilli;o__Bacillales;f__Bacillaceae;g__Bacillus
ASV1517	0	8	0	0	0	0	0	0	15	0	0	0	0	0	127	0	0	0	0	0	0	0	0	0	0	0	0	0	0	0	0	0	0	0	0	0	0	0	0	0	0	0	k__Bacteria;p__Proteobacteria;c__Alphaproteobacteria;o__Rhizobiales;f__Rhizobiaceae
ASV1518	36	0	7	0	3	0	0	0	0	0	0	0	0	0	0	0	0	0	0	7	0	0	9	0	19	0	0	0	0	0	0	0	0	0	0	0	0	69	0	0	0	0	k__Bacteria;p__Bacteroidota;c__Bacteroidia;o__Bacteroidales;f__Barnesiellaceae;g__Barnesiella;s__Barnesiella_viscericola
ASV1519	0	0	0	0	0	0	0	0	0	0	0	0	83	10	0	8	0	9	4	0	0	0	0	0	0	0	0	0	0	0	2	6	12	15	0	0	0	0	0	0	0	0	k__Bacteria
ASV1520	0	0	0	0	0	0	0	0	0	0	0	0	0	0	0	0	0	0	0	0	0	0	0	0	0	0	0	0	0	0	0	0	0	0	0	0	0	0	0	149	0	0	Unassigned
ASV1521	0	0	0	0	0	0	0	0	0	0	0	0	0	0	0	0	0	0	0	0	0	0	0	0	0	0	0	0	0	0	0	0	0	0	0	0	0	0	0	149	0	0	k__Archaea;p__Thermoplasmatota;c__Thermoplasmata;o__Marine_Group_II;f__;g__;s__
ASV1522	0	0	0	0	0	0	0	0	0	0	0	0	0	0	0	0	0	0	0	0	0	0	0	0	0	133	0	0	0	0	0	0	0	0	0	0	0	16	0	0	0	0	k__Bacteria;p__Actinobacteria;c__unidentified_Actinobacteria;o__Propionibacteriales;f__Nocardioidaceae
ASV1523	0	0	0	0	0	0	6	0	0	0	5	0	0	0	0	0	12	0	64	0	0	0	0	0	6	0	0	0	0	0	0	6	13	17	0	0	0	0	20	0	0	0	k__Bacteria;p__Firmicutes;c__Bacilli;o__Erysipelotrichales;f__Erysipelotrichaceae;g__Holdemanella;s__
ASV1524	0	6	0	0	0	0	0	0	0	0	0	0	47	0	39	23	0	10	18	0	0	0	0	0	0	0	0	0	0	0	0	0	0	0	2	4	0	0	0	0	0	0	k__Bacteria;p__Actinobacteriota;c__Thermoleophilia;o__Gaiellales;f__Gaiellaceae;g__Gaiella;s__actinobacterium_WWH12
ASV1525	0	0	0	0	0	0	0	0	0	0	0	0	0	0	0	0	0	0	0	0	0	0	0	0	0	0	0	0	0	43	100	0	0	0	6	0	0	0	0	0	0	0	k__Bacteria;p__Verrucomicrobiota;c__Verrucomicrobiae;o__Chthoniobacterales;f__Chthoniobacteraceae;g__Candidatus_Udaeobacter;s__
ASV1526	0	0	149	0	0	0	0	0	0	0	0	0	0	0	0	0	0	0	0	0	0	0	0	0	0	0	0	0	0	0	0	0	0	0	0	0	0	0	0	0	0	0	k__Bacteria;p__Firmicutes;c__Bacilli;o__Bacillales;f__Bacillaceae
ASV1527	0	0	10	0	0	0	0	0	0	0	0	0	0	0	0	0	0	0	0	0	0	0	0	0	0	126	0	0	0	0	0	0	0	0	0	0	0	13	0	0	0	0	k__Bacteria;p__Proteobacteria;c__Gammaproteobacteria;o__Ga0077536;f__;g__;s__
ASV1528	22	10	109	0	8	0	0	0	0	0	0	0	0	0	0	0	0	0	0	0	0	0	0	0	0	0	0	0	0	0	0	0	0	0	0	0	0	0	0	0	0	0	k__Bacteria;p__Proteobacteria;c__Gammaproteobacteria;o__Pseudomonadales;f__Pseudomonadaceae;g__Pseudomonas;s__Pseudomonas_sp_S1(2011b)
ASV1529	0	0	0	0	0	0	0	0	0	11	0	0	0	0	119	0	0	0	0	0	0	0	0	0	0	0	0	0	0	18	0	0	0	0	0	0	0	0	0	0	0	0	k__Bacteria;p__Actinobacteria;c__unidentified_Actinobacteria;o__Streptomycetales;f__Streptomycetaceae;g__Streptomyces
ASV1530	0	0	0	0	0	0	0	0	0	0	0	0	0	0	0	0	0	0	0	0	0	0	0	0	0	141	0	0	0	0	0	0	0	0	0	0	0	7	0	0	0	0	k__Bacteria;p__unidentified_Bacteria;c__Bacteroidia;o__Cytophagales;f__Microscillaceae;g__;s__
ASV1531	0	0	0	0	0	0	0	0	0	0	0	0	0	0	0	0	0	0	0	0	0	117	0	0	0	11	0	0	0	0	0	0	0	0	0	0	0	0	0	20	0	0	k__Bacteria;p__Proteobacteria;c__Alphaproteobacteria;o__Rhizobiales;f__Rhizobiaceae;g__Ensifer
ASV1532	0	0	0	0	0	0	0	0	0	0	0	0	8	0	0	0	62	0	0	0	0	0	0	0	0	0	0	0	0	78	0	0	0	0	0	0	0	0	0	0	0	0	k__Bacteria;p__Firmicutes;c__Negativicutes;o__Veillonellales-Selenomonadales;f__Selenomonadaceae;g__Anaerovibrio;s__
ASV1533	0	0	0	0	0	0	0	0	0	0	0	0	0	0	0	3	0	0	0	0	2	0	0	0	0	129	0	0	0	0	0	0	0	0	0	0	0	14	0	0	0	0	k__Bacteria;p__unidentified_Bacteria;c__Alphaproteobacteria;o__Rhodospirillales;f__Magnetospiraceae;g__;s__
ASV1534	0	0	0	0	0	0	0	0	0	0	0	0	0	0	0	0	0	0	0	0	0	0	0	0	0	0	0	0	0	49	99	0	0	0	0	0	0	0	0	0	0	0	k__Bacteria
ASV1535	0	0	0	0	0	0	0	0	0	0	0	0	0	0	0	0	0	53	0	0	0	0	0	0	0	0	0	0	0	0	10	0	0	10	0	0	0	26	35	0	14	0	k__Bacteria;p__Firmicutes;c__Clostridia;o__Lachnospirales;f__Lachnospiraceae;g__Lachnospiraceae_NK4A136_group
ASV1536	15	0	0	0	10	0	0	0	10	12	0	0	18	19	0	0	0	0	21	0	10	0	0	0	0	0	0	0	0	0	0	0	0	0	26	7	0	0	0	0	0	0	k__Bacteria;p__Actinobacteria;c__unidentified_Actinobacteria;o__Micrococcales;f__Microbacteriaceae;g__Microbacterium
ASV1537	0	0	0	0	0	0	0	0	8	0	0	0	31	54	0	0	8	0	0	0	0	0	0	0	0	0	0	0	0	0	6	0	0	8	21	0	0	0	5	7	0	0	k__Bacteria;p__Firmicutes;c__Bacilli;o__Erysipelotrichales;f__Erysipelotrichaceae;g__Allobaculum;s__
ASV1538	0	0	0	0	0	0	0	76	0	0	0	0	0	0	0	0	0	0	0	0	0	0	0	0	0	0	0	0	0	72	0	0	0	0	0	0	0	0	0	0	0	0	k__Bacteria;p__Firmicutes;c__Clostridia;o__Peptostreptococcales-Tissierellales;f__Family_XI;g__Anaerococcus
ASV1539	0	0	0	0	0	0	0	0	0	0	0	0	0	0	0	0	0	0	0	0	0	0	0	0	0	0	0	0	0	0	148	0	0	0	0	0	0	0	0	0	0	0	k__Bacteria
ASV1540	0	0	0	134	0	0	0	0	0	0	0	0	0	0	0	0	0	0	5	0	0	0	0	0	0	0	0	0	0	0	0	8	0	0	0	0	0	0	0	0	0	0	k__Bacteria;p__Firmicutes;c__Negativicutes;o__Veillonellales-Selenomonadales;f__Veillonellaceae;g__Dialister;s__Dialister_pneumosintes
ASV1541	0	0	0	0	0	0	0	0	0	0	0	0	0	0	147	0	0	0	0	0	0	0	0	0	0	0	0	0	0	0	0	0	0	0	0	0	0	0	0	0	0	0	k__Bacteria;p__Actinobacteria;c__unidentified_Actinobacteria;o__Pseudonocardiales;f__Pseudonocardiaceae
ASV1542	0	0	0	0	0	0	0	0	0	0	0	5	0	0	0	0	0	0	0	0	0	0	0	0	0	134	0	0	0	0	0	0	0	0	0	0	0	8	0	0	0	0	k__Bacteria;p__unidentified_Bacteria;c__Alphaproteobacteria;o__Reyranellales;f__Reyranellaceae
ASV1543	0	0	0	0	0	0	0	0	0	0	0	0	0	0	0	0	0	0	0	0	0	0	0	0	0	132	0	0	0	0	0	0	0	0	0	0	0	15	0	0	0	0	k__Bacteria;p__Myxococcota;c__Polyangia;o__Nannocystales;f__Nannocystaceae
ASV1544	0	0	0	0	0	0	0	2	6	0	0	0	0	20	0	0	21	0	2	0	2	0	0	0	9	0	0	0	0	24	9	2	0	7	5	0	3	15	19	0	0	0	k__Bacteria;p__Bacteroidota;c__Bacteroidia;o__Bacteroidales;f__Prevotellaceae;g__Prevotellaceae_UCG-001;s__
ASV1545	0	0	0	0	0	0	0	0	0	0	0	0	0	0	0	0	0	0	0	0	0	0	37	0	17	0	0	0	0	0	0	0	0	0	0	0	13	46	24	0	9	0	k__Bacteria;p__Bacteroidota;c__Bacteroidia;o__Bacteroidales;f__Bacteroidaceae;g__Bacteroides;s__Bacteroides_fluxus
ASV1546	0	0	0	0	0	0	0	0	0	0	0	0	16	11	0	11	0	0	0	0	0	0	0	0	0	5	0	0	0	8	0	7	0	9	0	12	0	50	17	0	0	0	k__Bacteria;p__Bacteroidota;c__Bacteroidia;o__Bacteroidales;f__Muribaculaceae;g__;s__
ASV1547	0	0	0	0	0	0	0	0	0	0	0	36	0	0	92	0	0	18	0	0	0	0	0	0	0	0	0	0	0	0	0	0	0	0	0	0	0	0	0	0	0	0	k__Bacteria;p__Proteobacteria;c__Alphaproteobacteria;o__Sphingomonadales;f__Sphingomonadaceae;g__Sphingomonas
ASV1548	0	0	0	0	0	0	0	0	35	0	0	0	0	0	0	0	0	0	0	0	0	0	0	0	0	0	0	0	0	8	0	0	0	0	0	0	0	0	0	0	43	60	k__Bacteria;p__Actinobacteria;c__unidentified_Actinobacteria;o__Corynebacteriales;f__Corynebacteriaceae;g__Corynebacterium
ASV1549	0	0	0	0	0	0	0	0	0	0	0	0	10	0	0	0	0	0	0	8	0	0	10	0	0	5	6	0	0	0	0	2	5	0	0	5	11	80	0	0	4	0	k__Bacteria;p__Bacteroidota;c__Bacteroidia;o__Bacteroidales
ASV1550	0	0	108	0	38	0	0	0	0	0	0	0	0	0	0	0	0	0	0	0	0	0	0	0	0	0	0	0	0	0	0	0	0	0	0	0	0	0	0	0	0	0	k__Bacteria;p__Firmicutes;c__Bacilli;o__Bacillales;f__Bacillaceae;g__Bacillus
ASV1551	0	0	0	0	0	0	0	16	10	6	13	0	25	0	41	0	0	0	0	0	0	0	0	5	0	0	0	0	0	0	0	30	0	0	0	0	0	0	0	0	0	0	k__Bacteria;p__Bacteroidota;c__Bacteroidia;o__Chitinophagales;f__Chitinophagaceae;g__Flavitalea;s__
ASV1552	0	0	0	0	0	0	0	52	0	0	8	0	11	0	0	0	0	20	0	0	0	0	0	0	0	0	0	0	0	0	46	0	0	9	0	0	0	0	0	0	0	0	k__Bacteria;p__Acidobacteriota;c__Acidobacteriae;o__Solibacterales;f__Solibacteraceae;g__Candidatus_Solibacter;s__
ASV1553	0	0	0	0	0	0	0	67	0	0	0	0	0	0	0	0	0	0	0	0	0	0	0	0	0	0	0	0	0	0	43	0	26	0	10	0	0	0	0	0	0	0	k__Bacteria
ASV1554	9	5	2	0	130	0	0	0	0	0	0	0	0	0	0	0	0	0	0	0	0	0	0	0	0	0	0	0	0	0	0	0	0	0	0	0	0	0	0	0	0	0	k__Bacteria;p__Proteobacteria;c__Gammaproteobacteria;o__KF-JG30-C25;f__;g__;s__
ASV1555	39	48	59	0	0	0	0	0	0	0	0	0	0	0	0	0	0	0	0	0	0	0	0	0	0	0	0	0	0	0	0	0	0	0	0	0	0	0	0	0	0	0	k__Bacteria
ASV1556	107	15	5	0	17	0	0	0	0	0	0	0	0	0	0	0	0	0	0	0	0	0	0	0	0	0	0	0	0	0	0	0	0	0	0	0	0	0	0	0	2	0	k__Bacteria
ASV1557	0	0	0	0	0	0	0	32	11	0	11	15	0	0	0	11	0	13	19	0	0	0	0	0	0	0	0	0	0	0	0	33	0	0	0	0	0	0	0	0	0	0	k__Bacteria;p__Acidobacteriota;c__Vicinamibacteria;o__Vicinamibacterales;f__Vicinamibacteraceae;g__;s__
ASV1558	0	0	0	0	0	0	0	0	0	0	0	0	27	0	0	0	43	0	0	0	0	0	7	0	0	0	0	0	0	64	0	0	0	0	4	0	0	0	0	0	0	0	k__Bacteria;p__Firmicutes;c__Negativicutes;o__Acidaminococcales;f__Acidaminococcaceae;g__Phascolarctobacterium;s__
ASV1559	17	24	25	61	0	0	0	0	0	0	0	0	0	0	0	0	0	0	0	0	0	0	0	0	0	0	0	0	0	0	18	0	0	0	0	0	0	0	0	0	0	0	k__Bacteria;p__Proteobacteria;c__Gammaproteobacteria;o__Burkholderiales;f__Comamonadaceae;g__Comamonas
ASV1560	4	64	5	0	3	0	0	0	0	0	0	0	0	0	0	0	0	0	0	0	0	0	4	0	0	4	0	0	0	0	2	0	0	0	0	0	0	32	5	12	6	4	k__Bacteria;p__Firmicutes;c__Clostridia;o__Oscillospirales;f__[Eubacterium]_coprostanoligenes_group;g__;s__
ASV1561	0	0	0	0	0	0	0	88	0	0	0	0	0	0	0	0	0	0	0	0	0	0	0	0	0	0	0	0	0	0	0	0	56	0	0	0	0	0	0	0	0	0	k__Bacteria;p__Acidobacteriota;c__Acidobacteriae;o__Acidobacteriales;f__Acidobacteriaceae_(Subgroup_1);g__Acidipila-Silvibacterium
ASV1562	0	0	0	0	0	0	0	32	0	20	21	0	14	0	0	0	0	14	30	0	0	0	0	0	0	0	0	0	0	0	0	0	13	0	0	0	0	0	0	0	0	0	k__Bacteria;p__Proteobacteria;c__Gammaproteobacteria;o__Burkholderiales;f__Nitrosomonadaceae;g__MND1;s__
ASV1563	0	0	0	0	0	0	0	78	0	0	0	0	0	0	0	0	0	0	0	0	0	0	0	0	0	0	0	0	0	0	42	0	0	0	24	0	0	0	0	0	0	0	k__Bacteria;p__unidentified_Bacteria;c__Acidobacteriae;o__Acidobacteriales;f__;g__;s__
ASV1564	0	0	0	0	0	0	0	0	86	0	0	0	0	0	0	0	0	13	0	0	0	0	0	0	0	0	0	0	0	0	0	0	22	23	0	0	0	0	0	0	0	0	k__Bacteria;p__Proteobacteria;c__Gammaproteobacteria;o__Burkholderiales;f__Rhodocyclaceae
ASV1565	0	0	0	0	0	0	0	0	0	0	0	0	0	4	66	0	0	0	0	0	9	4	4	0	11	0	0	0	0	0	0	5	0	0	0	2	16	0	16	0	7	0	k__Bacteria;p__Proteobacteria;c__Alphaproteobacteria;o__Rhizobiales;f__Beijerinckiaceae;g__Bosea
ASV1566	0	0	0	0	0	0	0	0	0	0	0	21	0	0	65	0	0	0	58	0	0	0	0	0	0	0	0	0	0	0	0	0	0	0	0	0	0	0	0	0	0	0	k__Bacteria;p__Proteobacteria;c__Gammaproteobacteria;o__Burkholderiales;f__Comamonadaceae
ASV1567	0	0	0	0	0	0	0	0	0	0	0	0	0	0	0	0	0	0	0	0	0	0	0	0	0	0	0	17	0	0	0	0	0	0	0	0	0	0	32	95	0	0	k__Bacteria;p__Firmicutes;c__Clostridia;o__Lachnospirales;f__Lachnospiraceae;g__Lachnospiraceae_NK4A136_group;s__Lachnospiraceae_bacterium_GAM79
ASV1568	0	0	0	0	0	0	0	0	0	0	0	0	0	0	0	0	0	0	0	0	0	0	0	0	0	134	0	0	0	0	0	0	0	0	0	0	0	10	0	0	0	0	k__Bacteria;p__Actinobacteria;c__unidentified_Actinobacteria;o__Streptosporangiales;f__Thermomonosporaceae;g__Actinomadura
ASV1569	0	0	0	0	0	0	0	0	0	0	0	0	0	0	0	0	0	0	0	0	0	0	0	0	0	0	0	0	0	0	0	0	0	0	0	0	0	0	0	144	0	0	k__Bacteria;p__Firmicutes;c__Bacilli;o__Lactobacillales;f__Streptococcaceae;g__Streptococcus;s__Streptococcus_iniae
ASV1570	0	0	0	0	0	0	0	69	24	0	0	0	0	0	0	0	0	0	0	0	0	0	0	0	0	0	0	0	9	0	0	0	0	42	0	0	0	0	0	0	0	0	k__Bacteria;p__RCP2-54;c__;o__;f__;g__;s__
ASV1571	0	0	0	0	0	0	0	0	0	0	0	0	0	0	0	0	0	42	0	0	0	0	0	23	0	0	0	0	0	0	0	0	22	10	18	0	0	28	0	0	0	0	k__Bacteria;p__Firmicutes;c__Clostridia;o__Lachnospirales;f__Lachnospiraceae;g__Lachnospiraceae_NK4A136_group
ASV1572	0	0	0	0	0	0	0	0	0	0	0	0	0	0	0	0	0	0	0	0	0	0	0	0	0	0	0	0	0	0	0	0	0	0	0	0	0	0	96	0	47	0	k__Bacteria;p__Bacteroidota;c__Bacteroidia;o__Bacteroidales;f__Rikenellaceae;g__Alistipes
ASV1573	0	0	0	0	0	0	0	0	0	0	0	0	0	0	0	0	0	0	0	0	0	0	0	0	0	126	0	0	0	0	0	0	0	0	0	0	0	17	0	0	0	0	k__Bacteria;p__unidentified_Bacteria;c__unidentified_Bacteria;o__unidentified_Bacteria;f__unidentified_Bacteria;g__unidentified_Bacteria;s__Myxococcales_bacterium_enrichment_culture_clone_11380
ASV1574	0	0	0	0	0	0	0	0	0	0	0	0	0	0	0	0	0	0	0	0	0	128	0	0	0	0	0	0	0	0	0	0	0	0	0	0	15	0	0	0	0	0	k__Bacteria;p__Verrucomicrobiota;c__Verrucomicrobiae;o__Opitutales;f__Puniceicoccaceae;g__Cerasicoccus;s__
ASV1575	0	0	0	0	0	0	0	0	0	0	0	0	31	0	0	0	0	0	0	16	0	0	0	0	0	0	0	0	0	0	0	0	0	0	0	0	0	85	0	11	0	0	k__Bacteria;p__Bacteroidota;c__Bacteroidia;o__Bacteroidales;f__Bacteroidaceae;g__Bacteroides;s__Bacteroides_salanitronis
ASV1576	0	0	0	0	0	0	0	0	24	18	0	0	0	0	0	23	0	0	0	0	0	0	0	0	0	6	0	0	0	0	0	0	0	31	0	0	0	19	0	22	0	0	k__Bacteria;p__Firmicutes;c__Clostridia;o__Oscillospirales;f__Oscillospiraceae;g__UCG-002;s__
ASV1577	0	0	0	0	0	0	0	0	4	0	123	0	0	7	0	0	0	0	0	0	0	0	0	0	0	0	0	0	0	4	5	0	0	0	0	0	0	0	0	0	0	0	k__Bacteria;p__unidentified_Bacteria;c__Bacilli;o__Erysipelotrichales;f__Erysipelotrichaceae;g__;s__
ASV1578	7	7	129	0	0	0	0	0	0	0	0	0	0	0	0	0	0	0	0	0	0	0	0	0	0	0	0	0	0	0	0	0	0	0	0	0	0	0	0	0	0	0	k__Bacteria;p__Firmicutes;c__Clostridia;o__Lachnospirales;f__Lachnospiraceae
ASV1579	0	0	0	0	0	0	0	0	0	0	0	0	0	0	0	0	0	0	0	0	0	0	0	0	0	142	0	0	0	0	0	0	0	0	0	0	0	0	0	0	0	0	k__Bacteria;p__Bacteroidota;c__Bacteroidia;o__Flavobacteriales;f__Weeksellaceae;g__Chryseobacterium
ASV1580	0	0	0	0	0	0	0	0	0	0	0	0	0	0	0	0	0	0	0	0	0	0	0	0	0	0	0	0	0	142	0	0	0	0	0	0	0	0	0	0	0	0	k__Bacteria
ASV1581	0	0	0	0	0	0	0	0	0	0	0	0	0	0	0	0	0	0	0	0	0	0	0	0	0	0	0	142	0	0	0	0	0	0	0	0	0	0	0	0	0	0	Unassigned
ASV1582	0	0	0	0	0	0	0	0	0	0	0	8	0	0	0	38	11	2	0	0	0	0	0	0	0	0	0	0	0	80	0	0	3	0	0	0	0	0	0	0	0	0	k__Bacteria
ASV1583	0	0	0	0	0	0	0	0	0	0	0	0	0	0	0	0	0	0	0	0	10	0	33	0	31	0	0	0	0	0	0	0	25	0	0	0	0	0	0	0	43	0	k__Bacteria;p__Firmicutes;c__Clostridia;o__Clostridia_UCG-014;f__;g__;s__
ASV1584	0	0	0	0	0	0	0	0	0	0	0	0	0	0	130	0	0	2	0	0	0	0	0	0	0	0	0	0	0	0	0	5	0	0	0	5	0	0	0	0	0	0	k__Bacteria;p__Bacteroidota;c__Bacteroidia;o__Chitinophagales;f__Chitinophagaceae;g__Chitinophaga;s__Chitinophaga_ginsengihumi
ASV1585	0	0	0	0	0	0	0	18	6	0	7	19	0	0	44	0	0	0	44	4	0	0	0	0	0	0	0	0	0	0	0	0	0	0	0	0	0	0	0	0	0	0	k__Bacteria;p__Proteobacteria;c__Alphaproteobacteria;o__Rhizobiales;f__unidentified_Rhizobiales;g__Nordella;s__
ASV1586	0	0	0	0	0	0	0	0	0	0	0	0	0	0	0	0	0	0	0	0	0	0	0	0	0	0	0	0	142	0	0	0	0	0	0	0	0	0	0	0	0	0	k__Bacteria;p__Firmicutes;c__Bacilli;o__Bacillales;f__Bacillaceae;g__Bacillus
ASV1587	2	0	0	135	0	0	0	0	0	0	0	0	0	0	0	0	0	0	0	0	0	0	0	0	0	0	0	0	0	0	0	0	0	0	0	0	0	0	5	0	0	0	k__Bacteria
ASV1588	65	68	0	0	0	0	0	0	0	0	0	0	9	0	0	0	0	0	0	0	0	0	0	0	0	0	0	0	0	0	0	0	0	0	0	0	0	0	0	0	0	0	k__Bacteria;p__Proteobacteria;c__Gammaproteobacteria;o__Enterobacterales;f__Pasteurellaceae;g__Actinobacillus
ASV1589	0	0	0	0	0	0	0	46	0	0	20	0	10	0	24	0	0	0	31	0	0	0	0	0	0	0	0	0	0	0	0	11	0	0	0	0	0	0	0	0	0	0	k__Bacteria
ASV1590	0	0	0	0	0	0	0	0	0	0	0	0	0	0	0	0	0	0	0	0	0	0	0	0	0	0	0	0	0	0	141	0	0	0	0	0	0	0	0	0	0	0	k__Bacteria;p__unidentified_Bacteria;c__Vicinamibacteria;o__Vicinamibacterales;f__;g__;s__
ASV1591	0	0	0	0	0	0	0	0	0	0	0	0	0	0	0	0	0	0	0	0	0	0	0	0	0	0	0	0	0	0	0	0	0	0	0	0	0	0	0	141	0	0	k__Bacteria;p__Cyanobacteria;c__Cyanobacteriia;o__Chloroplast;f__unidentified_Chloroplast;g__unidentified_Chloroplast;s__Phalacroma_mitra
ASV1592	0	0	0	0	0	0	0	0	0	0	0	0	0	0	0	0	0	0	0	0	0	0	0	0	0	116	0	0	0	0	0	0	0	0	0	0	0	25	0	0	0	0	k__Bacteria;p__unidentified_Bacteria;c__Bacteroidia;o__Chitinophagales;f__Saprospiraceae;g__;s__
ASV1593	0	0	0	0	0	0	0	0	0	0	0	0	0	0	0	0	0	0	0	0	0	106	0	0	0	0	0	0	0	0	0	0	0	0	0	0	35	0	0	0	0	0	k__Bacteria;p__Actinobacteria;c__unidentified_Actinobacteria;o__Micrococcales;f__Microbacteriaceae
ASV1594	0	0	0	0	0	0	0	0	0	0	0	0	0	0	0	0	0	0	0	0	9	0	0	21	0	0	6	0	0	0	0	0	0	0	0	0	15	14	36	0	0	40	k__Bacteria;p__Proteobacteria;c__Gammaproteobacteria;o__Pseudomonadales;f__Pseudomonadaceae;g__Pseudomonas
ASV1595	0	0	0	0	0	0	0	0	0	0	25	0	0	0	28	0	0	0	0	0	0	0	0	0	0	80	0	0	0	0	0	0	0	0	0	0	0	8	0	0	0	0	k__Bacteria;p__Myxococcota;c__Polyangia;o__Haliangiales;f__Haliangiaceae;g__Haliangium;s__myxobacterium_AT3-03
ASV1596	0	0	0	0	0	0	0	0	141	0	0	0	0	0	0	0	0	0	0	0	0	0	0	0	0	0	0	0	0	0	0	0	0	0	0	0	0	0	0	0	0	0	k__Bacteria;p__Thermotogae;c__unidentified_Thermotogae;o__Petrotogales;f__Petrotogaceae;g__AUTHM297;s__
ASV1597	0	0	0	0	0	0	0	0	10	0	0	10	41	0	0	0	0	9	25	15	0	0	0	0	0	0	0	0	0	20	11	0	0	0	0	0	0	0	0	0	0	0	k__Bacteria;p__Proteobacteria;c__Gammaproteobacteria;o__Pseudomonadales;f__Pseudomonadaceae;g__Pseudomonas
ASV1598	0	0	0	0	0	0	0	0	0	0	0	0	0	0	0	0	0	0	0	12	0	0	0	0	0	0	0	0	0	0	0	0	0	0	0	0	0	0	0	129	0	0	k__Bacteria;p__Firmicutes;c__Bacilli;o__Lactobacillales;f__Lactobacillaceae;g__Lactobacillus
ASV1599	0	0	0	0	0	0	0	0	0	0	0	0	0	0	0	0	0	0	0	9	4	0	3	5	4	11	0	0	0	0	0	0	0	0	0	0	9	59	13	2	12	10	k__Bacteria;p__Firmicutes;c__Clostridia;o__Clostridia_vadinBB60_group;f__;g__;s__
ASV1600	0	0	0	0	0	0	0	33	0	0	0	0	37	0	0	0	0	18	0	0	0	0	0	0	0	0	0	0	0	14	22	0	0	17	0	0	0	0	0	0	0	0	k__Bacteria;p__Acidobacteriota;c__Acidobacteriae;o__Subgroup_2;f__;g__;s__
ASV1601	0	4	96	0	0	0	0	0	0	0	0	0	0	0	0	0	0	0	0	0	0	0	0	0	0	0	0	0	0	0	0	8	0	0	0	0	0	0	0	33	0	0	k__Bacteria;p__Bacteroidota;c__Bacteroidia;o__Bacteroidales;f__Bacteroidaceae;g__Bacteroides
ASV1602	0	0	0	0	0	0	0	66	0	0	0	0	0	0	0	0	0	0	0	0	0	0	0	0	0	0	0	0	0	0	30	0	13	31	0	0	0	0	0	0	0	0	k__Bacteria;p__unidentified_Bacteria;c__Acidobacteriae;o__Acidobacteriales;f__;g__;s__
ASV1603	0	0	0	0	0	0	0	0	0	0	0	0	0	0	0	0	71	0	0	0	0	0	0	0	0	0	0	0	0	69	0	0	0	0	0	0	0	0	0	0	0	0	k__Bacteria;p__unidentified_Bacteria;c__Negativicutes;o__Veillonellales-Selenomonadales;f__Selenomonadaceae
ASV1604	0	0	0	0	0	0	0	0	0	0	0	0	0	0	0	0	0	0	0	0	0	0	0	0	0	106	0	0	0	0	0	0	0	24	0	0	0	10	0	0	0	0	k__Bacteria;p__Proteobacteria;c__Gammaproteobacteria;o__Burkholderiales;f__Comamonadaceae
ASV1605	0	0	0	0	0	30	59	0	0	0	0	0	0	0	0	0	0	0	0	0	0	0	0	0	0	0	0	51	0	0	0	0	0	0	0	0	0	0	0	0	0	0	k__Bacteria;p__Firmicutes;c__Thermacetogenia;o__Thermacetogeniales;f__Thermacetogeniaceae;g__Syntrophaceticus;s__Syntrophaceticus_schinkii
ASV1606	0	0	0	0	0	0	0	0	0	0	0	0	24	0	0	0	36	0	0	0	0	0	0	0	0	0	0	0	0	0	11	0	30	0	0	0	0	25	0	14	0	0	k__Bacteria;p__Firmicutes;c__Clostridia;o__Clostridia_UCG-014;f__;g__;s__
ASV1607	0	0	0	0	0	0	0	39	0	0	0	0	39	0	0	0	0	17	0	0	0	0	0	0	0	0	0	0	0	0	14	0	0	31	0	0	0	0	0	0	0	0	k__Bacteria;p__unidentified_Bacteria;c__Alphaproteobacteria;o__Elsterales;f__;g__;s__
ASV1608	0	0	0	0	0	0	0	28	0	0	0	0	13	0	0	0	0	0	0	0	0	13	0	0	0	0	0	0	0	0	39	0	21	17	9	0	0	0	0	0	0	0	k__Bacteria;p__Acidobacteriota;c__Acidobacteriae;o__Solibacterales;f__Solibacteraceae;g__Candidatus_Solibacter;s__
ASV1609	0	0	0	0	12	0	0	0	0	23	7	0	49	12	0	6	0	0	0	0	0	0	0	0	0	0	0	0	0	0	0	21	0	10	0	0	0	0	0	0	0	0	k__Bacteria;p__Firmicutes;c__Clostridia;o__Clostridiales;f__Clostridiaceae;g__Clostridium_sensu_stricto_1
ASV1610	0	0	0	0	0	0	0	83	0	0	0	0	0	0	0	0	0	0	0	0	0	0	0	0	0	0	0	0	0	0	0	0	47	0	10	0	0	0	0	0	0	0	k__Bacteria;p__unidentified_Bacteria;c__Alphaproteobacteria;o__Elsterales;f__;g__;s__
ASV1611	0	0	0	36	0	0	0	0	0	0	0	3	0	0	0	0	0	0	0	19	5	0	2	0	6	0	0	0	0	0	0	0	0	0	0	64	2	3	0	0	0	0	k__Bacteria;p__Actinobacteriota;c__Coriobacteriia;o__Coriobacteriales;f__Eggerthellaceae;g__DNF00809;s__Coriobacteriales_bacterium_DNF00809
ASV1612	0	0	140	0	0	0	0	0	0	0	0	0	0	0	0	0	0	0	0	0	0	0	0	0	0	0	0	0	0	0	0	0	0	0	0	0	0	0	0	0	0	0	k__Bacteria;p__Firmicutes;c__Bacilli;o__Bacillales;f__Bacillaceae;g__Oceanobacillus
ASV1613	0	0	0	0	0	0	0	0	0	0	0	0	0	0	0	0	0	0	0	0	0	0	0	0	0	0	0	127	13	0	0	0	0	0	0	0	0	0	0	0	0	0	k__Bacteria;p__unidentified_Bacteria;c__Acidimicrobiia;o__Microtrichales
ASV1614	0	0	0	0	140	0	0	0	0	0	0	0	0	0	0	0	0	0	0	0	0	0	0	0	0	0	0	0	0	0	0	0	0	0	0	0	0	0	0	0	0	0	k__Bacteria;p__Firmicutes;c__Bacilli
ASV1615	11	4	0	78	0	0	0	0	0	0	0	0	0	0	0	0	0	0	0	0	0	0	38	0	0	0	0	0	0	0	0	0	0	0	0	0	0	0	0	0	9	0	k__Bacteria
ASV1616	0	0	0	0	0	0	0	0	0	0	0	0	0	0	0	0	0	0	0	0	0	0	0	0	0	0	0	0	0	40	99	0	0	0	0	0	0	0	0	0	0	0	k__Bacteria;p__Acidobacteriota;c__Vicinamibacteria;o__Vicinamibacterales;f__Vicinamibacteraceae;g__unidentified_Vicinamibacteraceae;s__Acidobacteria_bacterium_WWH4
ASV1617	0	0	0	0	0	0	0	0	0	0	0	0	0	0	0	0	0	0	0	0	0	0	0	0	0	0	0	0	0	0	0	0	0	0	0	0	0	0	8	0	10	121	k__Bacteria;p__Firmicutes;c__Bacilli;o__Brevibacillales;f__Brevibacillaceae;g__Brevibacillus
ASV1618	0	0	0	0	0	0	0	0	0	0	0	0	0	0	0	0	0	0	0	0	0	107	0	0	0	0	0	0	0	0	0	0	0	0	0	0	32	0	0	0	0	0	k__Bacteria;p__Actinobacteria;c__unidentified_Actinobacteria;o__Micrococcales
ASV1619	0	0	0	0	0	28	59	0	0	0	0	0	0	0	0	0	0	0	0	0	0	0	0	0	0	0	0	52	0	0	0	0	0	0	0	0	0	0	0	0	0	0	k__Bacteria;p__Proteobacteria;c__Gammaproteobacteria;o__Enterobacterales;f__Pasteurellaceae;g__Actinobacillus
ASV1620	0	0	0	0	0	0	0	0	0	0	0	19	0	0	0	0	0	0	0	0	0	0	0	0	0	0	10	0	0	0	0	0	0	0	0	0	0	83	9	0	14	4	k__Bacteria;p__Chloroflexi;c__KD4-96;o__;f__;g__;s__
ASV1621	0	0	0	0	0	0	0	0	107	0	0	0	13	2	0	0	6	0	0	0	0	0	0	0	0	0	0	0	0	8	0	3	0	0	0	0	0	0	0	0	0	0	k__Bacteria;p__Proteobacteria;c__Gammaproteobacteria;o__Burkholderiales;f__T34;g__;s__
ASV1622	0	0	0	0	0	0	0	0	0	10	0	0	18	0	0	0	0	0	13	36	0	0	0	0	0	0	0	0	0	0	0	30	0	0	0	0	0	0	0	32	0	0	k__Bacteria;p__Actinobacteria;c__unidentified_Actinobacteria;o__Corynebacteriales;f__Corynebacteriaceae;g__Corynebacterium
ASV1623	0	0	0	0	0	0	0	45	0	0	0	0	12	0	0	0	0	13	0	0	0	0	0	0	0	0	0	0	0	0	38	0	0	31	0	0	0	0	0	0	0	0	k__Bacteria;p__unidentified_Bacteria;c__Alphaproteobacteria;o__Elsterales;f__;g__;s__
ASV1624	58	0	0	3	0	0	0	0	3	42	0	2	0	0	0	0	0	0	0	0	0	0	24	0	0	0	0	0	0	0	0	3	0	0	0	4	0	0	0	0	0	0	Unassigned
ASV1625	0	0	0	0	0	0	0	0	0	0	0	33	21	0	51	33	0	0	0	0	0	0	0	0	0	0	0	0	0	0	0	0	0	0	0	0	0	0	0	0	0	0	k__Bacteria;p__Proteobacteria;c__Alphaproteobacteria;o__Rhizobiales;f__Hyphomicrobiaceae;g__Pedomicrobium;s__
ASV1626	0	0	0	0	0	0	138	0	0	0	0	0	0	0	0	0	0	0	0	0	0	0	0	0	0	0	0	0	0	0	0	0	0	0	0	0	0	0	0	0	0	0	Unassigned
ASV1627	0	0	0	0	0	0	0	0	0	0	0	0	0	0	0	0	0	0	0	0	0	0	0	0	0	0	0	0	0	0	0	0	0	0	0	0	0	0	0	138	0	0	k__Bacteria;p__Proteobacteria;c__Gammaproteobacteria;o__Burkholderiales;f__Burkholderiaceae;g__Cupriavidus
ASV1628	0	0	0	0	0	0	0	0	0	0	0	0	0	0	0	0	0	0	0	0	17	0	45	0	26	0	0	0	0	0	0	0	0	0	0	0	7	0	17	0	20	6	k__Bacteria;p__Proteobacteria;c__Gammaproteobacteria;o__Burkholderiales;f__Oxalobacteraceae
ASV1629	0	0	0	0	0	0	0	0	0	0	0	0	0	0	0	138	0	0	0	0	0	0	0	0	0	0	0	0	0	0	0	0	0	0	0	0	0	0	0	0	0	0	k__Bacteria
ASV1630	0	0	0	0	0	0	0	0	0	0	0	15	35	0	0	0	0	0	59	0	0	0	0	0	0	0	0	0	0	0	0	29	0	0	0	0	0	0	0	0	0	0	k__Bacteria;p__Proteobacteria;c__Gammaproteobacteria;o__Burkholderiales;f__Comamonadaceae;g__Variovorax
ASV1631	0	0	0	0	0	0	0	0	0	0	0	0	0	0	0	0	0	0	0	0	0	0	0	0	0	138	0	0	0	0	0	0	0	0	0	0	0	0	0	0	0	0	k__Bacteria;p__Bacteroidota;c__Bacteroidia;o__Flavobacteriales;f__Weeksellaceae;g__Chryseobacterium
ASV1632	0	0	0	0	0	0	0	0	52	0	3	3	29	0	0	8	0	6	3	0	0	0	0	0	0	0	0	0	0	0	0	3	5	19	0	7	0	0	0	0	0	0	k__Bacteria;p__Bacteroidota;c__Bacteroidia;o__Bacteroidales;f__Muribaculaceae;g__;s__
ASV1633	0	0	138	0	0	0	0	0	0	0	0	0	0	0	0	0	0	0	0	0	0	0	0	0	0	0	0	0	0	0	0	0	0	0	0	0	0	0	0	0	0	0	k__Bacteria;p__Firmicutes;c__Bacilli;o__Bacillales
ASV1634	0	0	138	0	0	0	0	0	0	0	0	0	0	0	0	0	0	0	0	0	0	0	0	0	0	0	0	0	0	0	0	0	0	0	0	0	0	0	0	0	0	0	k__Bacteria;p__Bacteroidota;c__Bacteroidia;o__Bacteroidales;f__Bacteroidaceae;g__Bacteroides
ASV1635	10	49	11	0	7	0	0	0	0	0	0	0	0	0	0	0	0	0	4	4	0	0	0	0	0	0	0	11	8	0	7	0	0	0	0	0	0	0	0	27	0	0	k__Bacteria;p__Firmicutes;c__Clostridia;o__Oscillospirales;f__Butyricicoccaceae;g__Butyricicoccus
ASV1636	0	9	0	0	7	0	0	17	0	7	0	0	22	0	0	0	0	0	0	0	0	0	0	12	0	0	0	0	0	0	16	17	0	0	0	0	0	0	0	16	15	0	k__Bacteria;p__Proteobacteria;c__Alphaproteobacteria;o__Caulobacterales;f__Caulobacteraceae;g__Phenylobacterium
ASV1637	0	0	0	0	0	0	0	23	9	0	0	0	24	0	55	0	0	0	27	0	0	0	0	0	0	0	0	0	0	0	0	0	0	0	0	0	0	0	0	0	0	0	k__Bacteria;p__Actinobacteria;c__unidentified_Actinobacteria;o__Propionibacteriales;f__Nocardioidaceae;g__Aeromicrobium
ASV1638	0	0	0	0	0	0	0	22	0	0	0	0	25	0	39	0	0	0	28	8	0	0	0	0	0	0	0	0	0	0	0	15	0	0	0	0	0	0	0	0	0	0	k__Bacteria;p__Actinobacteria;c__unidentified_Actinobacteria;o__Frankiales;f__Geodermatophilaceae
ASV1639	0	0	0	0	0	0	0	0	0	0	0	0	0	0	0	0	0	0	0	0	0	0	0	0	0	0	0	0	0	0	0	0	0	0	0	0	0	0	0	137	0	0	k__Archaea;p__Thermoplasmatota;c__Thermoplasmata;o__Marine_Group_II;f__;g__;s__
ASV1640	0	0	0	0	0	0	0	0	0	0	0	0	0	0	0	0	0	0	0	0	0	0	0	0	0	9	5	0	0	0	0	0	0	0	0	5	0	103	10	0	5	0	k__Bacteria;p__Bacteroidota;c__Bacteroidia;o__Bacteroidales;f__Tannerellaceae;g__Parabacteroides;s__Parabacteroides_gordonii
ASV1641	0	0	0	0	0	0	0	0	0	10	13	5	0	0	19	0	0	0	19	0	0	0	0	0	0	61	0	0	0	0	0	0	0	0	0	0	0	10	0	0	0	0	k__Bacteria;p__Proteobacteria;c__Gammaproteobacteria;o__Salinisphaerales;f__Solimonadaceae;g__Polycyclovorans;s__
ASV1642	0	0	0	0	0	0	0	0	0	0	0	0	0	0	0	0	0	0	0	0	0	89	0	0	0	0	0	0	0	0	0	0	0	0	0	0	48	0	0	0	0	0	k__Bacteria;p__Proteobacteria;c__Gammaproteobacteria;o__Xanthomonadales;f__Rhodanobacteraceae;g__Rhodanobacter
ASV1643	0	0	0	126	0	0	0	0	0	0	0	0	0	0	0	0	0	0	11	0	0	0	0	0	0	0	0	0	0	0	0	0	0	0	0	0	0	0	0	0	0	0	k__Bacteria;p__Bacteroidota;c__Bacteroidia;o__Bacteroidales;f__Muribaculaceae;g__;s__
ASV1644	0	29	24	0	0	0	0	0	0	0	0	0	0	0	34	0	0	0	0	0	0	0	0	0	0	0	0	0	0	0	0	0	0	0	0	14	0	0	0	17	19	0	k__Bacteria;p__Proteobacteria;c__Alphaproteobacteria;o__Rhizobiales;f__Rhizobiaceae;g__Phyllobacterium
ASV1645	5	0	6	0	0	0	0	0	0	0	0	0	0	0	0	0	0	0	0	0	0	0	0	0	0	0	0	0	0	0	0	0	0	0	0	0	0	0	0	0	28	98	k__Bacteria;p__Actinobacteria;c__unidentified_Actinobacteria;o__Micrococcales;f__Dermabacteraceae;g__Brachybacterium
ASV1646	10	8	4	30	41	0	0	0	11	0	0	0	0	11	0	0	2	0	0	0	0	0	0	0	0	0	0	0	0	0	0	0	14	6	0	0	0	0	0	0	0	0	k__Bacteria;p__Proteobacteria;c__Gammaproteobacteria;o__Enterobacterales;f__Pseudoalteromonadaceae;g__Pseudoalteromonas
ASV1647	0	2	0	0	2	0	11	0	7	3	0	0	2	4	0	12	0	0	12	2	0	0	0	0	8	0	0	0	16	6	2	0	5	0	18	12	0	0	0	7	5	0	k__Bacteria
ASV1648	0	8	128	0	0	0	0	0	0	0	0	0	0	0	0	0	0	0	0	0	0	0	0	0	0	0	0	0	0	0	0	0	0	0	0	0	0	0	0	0	0	0	k__Bacteria;p__Firmicutes;c__Bacilli;o__Bacillales;f__Bacillaceae;g__Oceanobacillus
ASV1649	0	0	0	0	0	0	0	0	0	0	0	0	0	0	0	0	0	0	0	0	0	0	0	0	0	0	0	121	15	0	0	0	0	0	0	0	0	0	0	0	0	0	k__Bacteria;p__Proteobacteria;c__Gammaproteobacteria;o__Salinisphaerales;f__Solimonadaceae;g__Fontimonas
ASV1650	0	0	0	0	0	0	0	136	0	0	0	0	0	0	0	0	0	0	0	0	0	0	0	0	0	0	0	0	0	0	0	0	0	0	0	0	0	0	0	0	0	0	k__Bacteria;p__Acidobacteriota;c__Acidobacteriae;o__Subgroup_2;f__;g__;s__
ASV1651	0	0	0	0	0	0	0	8	0	9	0	7	43	0	0	0	0	0	8	0	0	0	0	3	0	0	0	0	0	0	0	5	5	38	0	0	0	10	0	0	0	0	k__Bacteria;p__Proteobacteria;c__Gammaproteobacteria;o__Burkholderiales;f__Rhodocyclaceae;g__Denitratisoma;s__
ASV1652	0	0	0	0	0	21	0	34	0	0	0	0	0	0	54	0	0	0	0	0	0	0	0	27	0	0	0	0	0	0	0	0	0	0	0	0	0	0	0	0	0	0	k__Bacteria;p__unidentified_Bacteria;c__Vicinamibacteria;o__Vicinamibacterales
ASV1653	0	0	0	0	0	0	0	0	9	0	0	0	48	3	0	0	0	3	0	0	0	0	22	5	0	0	3	0	0	0	0	0	6	0	0	0	0	11	0	17	9	0	k__Bacteria;p__Bacteroidota;c__Bacteroidia;o__Bacteroidales;f__Muribaculaceae;g__;s__
ASV1654	0	0	0	0	0	0	0	0	0	11	0	0	29	0	0	0	0	0	0	0	0	0	0	0	0	0	0	0	0	0	0	82	7	6	0	0	0	0	0	0	0	0	k__Bacteria;p__Proteobacteria;c__Gammaproteobacteria;o__Pseudomonadales;f__Moraxellaceae;g__Acinetobacter
ASV1655	0	0	0	0	0	0	0	0	0	0	0	0	0	0	0	0	0	0	0	0	0	0	0	0	0	135	0	0	0	0	0	0	0	0	0	0	0	0	0	0	0	0	k__Bacteria;p__Bacteroidota;c__Bacteroidia;o__Flavobacteriales;f__Weeksellaceae;g__Chryseobacterium
ASV1656	0	0	0	0	0	0	0	0	0	0	0	0	0	0	0	0	0	0	0	0	0	0	0	50	0	71	0	0	0	0	0	0	0	0	0	0	0	14	0	0	0	0	k__Bacteria;p__Proteobacteria;c__Alphaproteobacteria;o__Sphingomonadales;f__Sphingomonadaceae;g__Altererythrobacter
ASV1657	0	0	0	0	0	0	0	0	0	0	0	0	0	0	0	0	0	0	0	0	0	0	0	0	0	0	0	0	0	135	0	0	0	0	0	0	0	0	0	0	0	0	k__Bacteria;p__Proteobacteria;c__Alphaproteobacteria;o__Rhodobacterales;f__Rhodobacteraceae
ASV1658	0	0	0	0	0	0	133	0	0	0	0	0	0	0	0	0	0	0	0	0	0	0	0	0	0	0	0	2	0	0	0	0	0	0	0	0	0	0	0	0	0	0	k__Bacteria;p__Desulfobacterota;c__Desulfobacteria;o__Desulfatiglandales;f__Desulfatiglandaceae;g__Desulfatiglans;s__benzene_mineralizing_consortium_clone_SB-30
ASV1659	0	0	0	0	0	0	0	0	0	0	0	0	0	0	0	0	0	0	0	0	0	0	0	0	0	0	0	0	0	61	74	0	0	0	0	0	0	0	0	0	0	0	k__Bacteria;p__Acidobacteriota;c__Blastocatellia;o__Pyrinomonadales;f__Pyrinomonadaceae;g__RB41;s__
ASV1660	0	0	0	0	0	0	0	0	0	0	0	0	0	0	0	0	0	0	0	0	0	0	0	0	0	0	0	0	0	23	74	0	26	12	0	0	0	0	0	0	0	0	k__Bacteria;p__unidentified_Bacteria;c__Acidobacteriae;o__Acidobacteriales;f__;g__;s__
ASV1661	0	0	0	0	0	0	0	0	24	0	0	0	39	0	0	0	0	10	0	0	0	0	0	0	0	0	0	0	0	4	31	0	9	18	0	0	0	0	0	0	0	0	k__Bacteria;p__Bacteroidota;c__Bacteroidia;o__Bacteroidales;f__Prevotellaceae;g__Alloprevotella;s__
ASV1662	0	0	0	0	0	0	0	51	0	0	0	0	0	0	0	0	0	0	0	0	0	0	0	0	0	0	0	10	0	0	65	0	0	9	0	0	0	0	0	0	0	0	k__Bacteria;p__Acidobacteriota;c__Acidobacteriae;o__Subgroup_2;f__;g__;s__
ASV1663	0	0	0	88	0	0	0	0	0	0	0	0	0	0	0	0	0	0	0	5	0	0	0	0	0	0	0	0	0	0	0	0	0	0	18	0	0	0	0	24	0	0	k__Bacteria;p__Actinobacteria;c__unidentified_Actinobacteria;o__Corynebacteriales;f__Corynebacteriaceae;g__Corynebacterium
ASV1664	0	0	135	0	0	0	0	0	0	0	0	0	0	0	0	0	0	0	0	0	0	0	0	0	0	0	0	0	0	0	0	0	0	0	0	0	0	0	0	0	0	0	k__Bacteria;p__Firmicutes;c__Bacilli;o__Bacillales;f__Bacillaceae
ASV1665	0	0	135	0	0	0	0	0	0	0	0	0	0	0	0	0	0	0	0	0	0	0	0	0	0	0	0	0	0	0	0	0	0	0	0	0	0	0	0	0	0	0	k__Bacteria;p__Firmicutes;c__Bacilli;o__Bacillales;f__Bacillaceae
ASV1666	0	0	0	0	0	0	0	57	0	0	0	0	22	0	0	0	0	14	0	0	0	0	0	0	0	0	0	0	0	0	33	0	0	8	0	0	0	0	0	0	0	0	k__Bacteria;p__Acidobacteriota;c__Acidobacteriae;o__Subgroup_2;f__;g__;s__
ASV1667	0	0	0	0	0	0	0	0	0	0	0	0	0	0	0	0	0	0	0	0	0	0	0	0	13	0	0	0	0	0	0	0	0	0	0	0	0	0	14	0	0	107	k__Bacteria;p__Proteobacteria;c__Gammaproteobacteria;o__Pseudomonadales;f__Pseudomonadaceae;g__Pseudomonas
ASV1668	0	0	0	0	0	0	0	0	0	0	0	0	16	0	68	28	0	22	0	0	0	0	0	0	0	0	0	0	0	0	0	0	0	0	0	0	0	0	0	0	0	0	k__Bacteria;p__Actinobacteria;c__unidentified_Actinobacteria;o__Propionibacteriales;f__Nocardioidaceae;g__Nocardioides
ASV1669	0	0	0	0	0	0	0	0	0	0	0	0	0	0	124	0	0	0	0	0	0	0	0	0	0	6	0	0	0	0	0	0	0	0	0	4	0	0	0	0	0	0	k__Bacteria;p__unidentified_Bacteria;c__unidentified_Bacteria;o__Glycomycetales;f__Glycomycetaceae;g__;s__
ASV1670	0	0	0	0	0	0	0	0	0	0	0	7	19	0	0	11	0	0	0	10	5	0	6	0	0	4	0	0	0	0	0	9	0	0	0	0	13	5	7	0	30	8	k__Bacteria;p__Proteobacteria;c__Gammaproteobacteria;o__Xanthomonadales;f__Xanthomonadaceae;g__Lysobacter
ASV1671	0	0	0	0	0	0	0	50	0	13	4	0	0	0	0	0	0	0	0	0	0	0	0	0	0	0	0	0	0	0	17	0	10	40	0	0	0	0	0	0	0	0	k__Bacteria;p__Proteobacteria;c__Gammaproteobacteria;o__unidentified_Gammaproteobacteria;f__unidentified_Gammaproteobacteria;g__Acidibacter;s__
ASV1672	0	0	0	0	0	0	0	55	0	8	0	0	9	0	0	0	0	0	0	0	0	0	0	0	0	0	0	0	0	0	22	5	25	0	10	0	0	0	0	0	0	0	k__Bacteria;p__WPS-2;c__;o__;f__;g__;s__
ASV1673	0	0	0	0	0	0	0	0	0	0	0	0	10	0	0	0	0	0	42	28	0	0	0	0	0	0	0	0	38	0	0	0	0	0	0	0	0	0	0	16	0	0	k__Bacteria;p__Proteobacteria;c__Gammaproteobacteria;o__Enterobacterales;f__Pectobacteriaceae;g__Pectobacterium
ASV1674	0	0	0	134	0	0	0	0	0	0	0	0	0	0	0	0	0	0	0	0	0	0	0	0	0	0	0	0	0	0	0	0	0	0	0	0	0	0	0	0	0	0	k__Bacteria
ASV1675	0	10	0	31	0	0	0	0	0	0	0	0	48	0	0	0	0	0	0	0	0	0	0	0	9	0	0	0	0	0	0	36	0	0	0	0	0	0	0	0	0	0	k__Bacteria;p__Actinobacteria;c__unidentified_Actinobacteria;o__Propionibacteriales;f__Nocardioidaceae;g__Nocardioides
ASV1676	0	0	0	0	0	0	0	0	35	0	0	0	0	17	0	0	0	0	0	0	0	0	17	0	0	0	3	0	0	0	0	0	0	0	0	0	0	51	0	0	10	0	k__Bacteria;p__Bacteroidota;c__Bacteroidia;o__Bacteroidales;f__Muribaculaceae;g__;s__
ASV1677	0	0	0	0	0	0	0	0	0	0	0	0	0	0	0	0	0	0	0	0	0	0	0	0	0	115	0	0	0	0	0	0	0	0	0	0	0	18	0	0	0	0	k__Bacteria;p__unidentified_Bacteria;c__unidentified_Bacteria;o__Gemmatimonadales;f__Gemmatimonadaceae;g__;s__
ASV1678	0	0	0	0	0	0	0	0	0	0	0	0	0	0	0	0	0	0	0	0	0	0	0	0	0	109	0	0	0	0	0	0	0	0	0	0	0	24	0	0	0	0	k__Bacteria;p__Proteobacteria;c__Gammaproteobacteria;o__R7C24;f__;g__;s__
ASV1679	0	0	0	0	0	0	0	0	0	0	0	0	0	0	0	0	0	0	0	0	0	31	0	0	0	90	0	0	0	0	0	0	0	0	0	0	0	12	0	0	0	0	k__Bacteria;p__Proteobacteria;c__Alphaproteobacteria;o__Rhizobiales;f__Xanthobacteraceae;g__Pseudolabrys;s__Pseudolabrys_taiwanensis
ASV1680	0	0	0	0	0	0	0	0	0	0	0	0	0	0	0	0	40	0	0	0	0	0	0	0	0	3	0	0	0	49	0	0	0	0	0	0	0	26	11	0	4	0	k__Bacteria;p__Bacteroidota;c__Bacteroidia;o__Bacteroidales;f__Rikenellaceae
ASV1681	0	0	0	0	0	0	0	0	12	5	0	16	11	0	0	0	0	0	0	0	0	0	0	0	0	0	0	0	0	0	0	73	6	10	0	0	0	0	0	0	0	0	k__Bacteria;p__unidentified_Bacteria;c__Bacteroidia;o__Chitinophagales;f__Saprospiraceae;g__;s__
ASV1682	0	0	0	0	0	26	18	0	0	0	0	0	0	10	0	0	0	0	18	0	0	0	12	0	0	0	0	17	22	0	0	0	0	0	0	0	10	0	0	0	0	0	k__Bacteria;p__Firmicutes;c__Clostridia;o__Oscillospirales;f__Ruminococcaceae;g__Ruminococcus
ASV1683	7	11	108	0	7	0	0	0	0	0	0	0	0	0	0	0	0	0	0	0	0	0	0	0	0	0	0	0	0	0	0	0	0	0	0	0	0	0	0	0	0	0	k__Bacteria;p__Firmicutes;c__Clostridia;o__Lachnospirales;f__Lachnospiraceae
ASV1684	24	10	0	12	62	0	0	0	0	0	0	0	0	0	0	7	0	0	0	0	0	0	0	6	0	0	0	0	0	0	0	0	12	0	0	0	0	0	0	0	0	0	k__Bacteria;p__Proteobacteria;c__Gammaproteobacteria;o__Pseudomonadales;f__Pseudomonadaceae;g__Pseudomonas
ASV1685	28	3	0	0	0	0	0	0	0	0	0	0	0	0	0	0	0	0	0	0	0	0	27	0	7	0	0	0	0	0	0	0	0	0	0	16	10	0	0	28	14	0	k__Bacteria;p__Bacteroidota;c__Bacteroidia;o__Bacteroidales;f__Barnesiellaceae;g__Barnesiella
ASV1686	0	0	0	0	0	0	0	0	0	0	0	0	0	0	0	0	0	0	0	0	0	0	0	0	0	0	0	0	133	0	0	0	0	0	0	0	0	0	0	0	0	0	k__Bacteria
ASV1687	0	0	0	0	0	0	18	0	0	0	0	0	0	0	0	0	0	0	0	13	0	0	0	0	14	0	0	0	0	0	0	0	0	0	0	0	0	53	19	0	15	0	k__Bacteria;p__Firmicutes;c__Clostridia;o__Oscillospirales;f__Butyricicoccaceae;g__Butyricicoccus
ASV1688	0	0	0	0	0	0	0	0	0	0	0	0	21	0	0	0	0	0	0	0	8	0	12	0	22	0	0	0	0	0	11	0	0	9	9	0	0	0	16	9	15	0	k__Bacteria;p__Firmicutes;c__Clostridia;o__Lachnospirales;f__Lachnospiraceae;g__Lachnospiraceae_UCG-004;s__
ASV1689	0	0	0	0	0	0	0	0	0	0	0	0	0	0	0	0	0	0	0	0	12	0	0	0	0	0	0	0	0	0	0	0	0	0	0	0	0	6	111	0	0	3	k__Bacteria;p__Proteobacteria;c__Alphaproteobacteria;o__Rhizobiales;f__Hyphomicrobiaceae;g__Pedomicrobium
ASV1690	0	0	0	0	0	0	0	0	0	0	0	0	0	0	0	0	15	0	0	0	0	0	0	0	11	0	0	0	0	19	0	0	0	0	0	0	0	87	0	0	0	0	k__Bacteria;p__Bacteroidota;c__Bacteroidia;o__Bacteroidales;f__Tannerellaceae;g__Parabacteroides
ASV1691	0	0	0	0	0	0	5	0	0	0	0	0	0	0	115	0	0	0	0	0	0	0	0	0	0	0	0	12	0	0	0	0	0	0	0	0	0	0	0	0	0	0	k__Bacteria;p__Proteobacteria;c__Alphaproteobacteria;o__Rhizobiales;f__Devosiaceae;g__Devosia
ASV1692	0	0	0	0	0	0	6	0	0	0	0	0	0	0	103	0	0	0	0	0	0	0	0	0	0	0	0	0	0	0	0	0	0	0	0	23	0	0	0	0	0	0	k__Bacteria;p__unidentified_Bacteria;c__Acidimicrobiia;o__Actinomarinales
ASV1693	0	0	0	0	0	0	0	0	0	0	0	0	0	0	99	0	0	0	0	0	0	0	0	0	0	17	0	0	0	0	0	0	0	0	0	16	0	0	0	0	0	0	k__Bacteria;p__Chloroflexi
ASV1694	0	0	0	0	0	0	0	7	0	15	0	0	22	0	46	0	0	0	0	0	0	0	0	0	0	0	0	0	0	0	0	37	5	0	0	0	0	0	0	0	0	0	k__Bacteria;p__Actinobacteria;c__unidentified_Actinobacteria;o__Propionibacteriales;f__Nocardioidaceae;g__Nocardioides
ASV1695	0	0	0	0	0	0	0	0	47	0	0	35	0	0	0	0	0	0	0	0	0	0	0	0	0	0	0	0	0	0	36	14	0	0	0	0	0	0	0	0	0	0	k__Bacteria;p__Actinobacteriota;c__Thermoleophilia;o__Solirubrobacterales;f__67-14;g__;s__
ASV1696	0	0	0	0	0	0	0	47	0	0	0	0	0	0	0	0	0	0	0	0	0	0	0	0	0	0	0	0	0	0	47	0	22	16	0	0	0	0	0	0	0	0	k__Bacteria;p__Acidobacteriota;c__Acidobacteriae;o__Subgroup_2;f__;g__;s__
ASV1697	0	0	0	0	0	0	0	50	0	7	0	0	20	0	0	0	0	17	0	0	0	0	0	0	0	0	0	0	0	0	11	0	9	18	0	0	0	0	0	0	0	0	k__Bacteria;p__unidentified_Bacteria;c__Alphaproteobacteria;o__Elsterales;f__;g__;s__
ASV1698	0	0	0	0	0	0	0	0	0	0	0	0	0	0	0	0	0	0	0	0	0	0	0	0	0	0	0	117	15	0	0	0	0	0	0	0	0	0	0	0	0	0	k__Bacteria;p__Proteobacteria;c__Alphaproteobacteria;o__Rhodobacterales;f__Rhodobacteraceae
ASV1699	0	0	0	0	0	0	0	0	0	0	0	0	0	0	0	0	0	0	0	0	0	0	0	0	0	0	0	0	7	0	0	0	0	0	0	0	0	3	0	119	0	3	k__Bacteria;p__Bdellovibrionota;c__Bdellovibrionia;o__Bacteriovoracales;f__Bacteriovoracaceae;g__Peredibacter
ASV1700	15	12	0	0	0	0	0	0	0	0	0	0	0	0	0	0	0	0	0	11	0	0	26	16	0	0	0	0	0	0	0	0	0	0	0	0	0	11	0	29	0	12	k__Bacteria;p__Proteobacteria;c__Alphaproteobacteria;o__Sphingomonadales;f__Sphingomonadaceae;g__Novosphingobium
ASV1701	0	0	0	0	0	0	0	0	0	0	0	0	0	0	0	0	0	0	0	0	0	105	0	0	0	0	0	0	0	0	0	0	0	0	0	0	27	0	0	0	0	0	k__Bacteria;p__Verrucomicrobiota;c__Verrucomicrobiae;o__Chthoniobacterales;f__Xiphinematobacteraceae;g__Candidatus_Xiphinematobacter;s__
ASV1702	0	0	0	0	0	0	8	0	100	0	4	0	0	0	0	0	0	0	0	0	0	0	0	0	0	0	0	0	0	0	0	0	5	0	8	0	0	0	0	0	6	0	k__Bacteria;p__Firmicutes;c__Clostridia;o__Lachnospirales;f__Lachnospiraceae;g__[Eubacterium]_ruminantium_group;s__
ASV1703	0	0	0	0	0	0	0	49	0	0	24	0	30	0	0	0	0	0	0	0	0	0	0	0	0	0	0	0	0	0	0	28	0	0	0	0	0	0	0	0	0	0	k__Bacteria;p__Proteobacteria;c__Gammaproteobacteria;o__Burkholderiales;f__Comamonadaceae
ASV1704	0	0	0	0	0	0	0	52	6	0	0	0	0	0	0	0	0	23	0	0	0	0	0	0	0	0	0	0	0	0	0	0	0	50	0	0	0	0	0	0	0	0	k__Bacteria;p__Proteobacteria;c__Gammaproteobacteria;o__WD260;f__;g__;s__
ASV1705	0	0	0	0	0	0	0	0	0	0	0	0	0	0	0	0	0	131	0	0	0	0	0	0	0	0	0	0	0	0	0	0	0	0	0	0	0	0	0	0	0	0	k__Bacteria;p__Bacteroidota;c__Bacteroidia;o__Bacteroidales;f__Prevotellaceae;g__Prevotella;s__Prevotella_disiens
ASV1706	0	0	0	0	0	0	0	131	0	0	0	0	0	0	0	0	0	0	0	0	0	0	0	0	0	0	0	0	0	0	0	0	0	0	0	0	0	0	0	0	0	0	k__Bacteria;p__Bacteroidota;c__Bacteroidia;o__Bacteroidales;f__Prevotellaceae;g__Prevotella;s__Prevotella_buccalis
ASV1707	0	0	0	0	0	0	0	0	0	0	0	0	0	5	0	0	0	0	0	0	0	0	0	0	0	3	0	0	0	0	0	0	0	0	0	0	0	106	14	0	0	3	k__Bacteria;p__Firmicutes;c__Clostridia
ASV1708	0	0	0	0	0	0	11	0	26	0	0	0	0	0	0	0	9	0	10	0	13	0	0	0	13	0	16	0	5	0	0	6	0	0	0	22	0	0	0	0	0	0	k__Bacteria;p__Firmicutes;c__Clostridia;o__Christensenellales;f__Christensenellaceae;g__Christensenellaceae_R-7_group;s__
ASV1709	0	0	13	0	0	0	20	17	0	0	0	0	0	0	0	0	0	0	0	0	0	0	0	0	45	0	0	6	0	0	0	0	0	5	0	0	0	12	13	0	0	0	k__Bacteria;p__Firmicutes;c__Clostridia;o__Lachnospirales;f__Lachnospiraceae;g__Lachnoclostridium
ASV1710	0	12	70	0	0	0	0	0	0	0	0	0	0	0	0	0	0	0	0	0	0	0	0	0	6	0	0	0	18	0	0	0	0	0	0	0	0	0	6	0	4	15	k__Bacteria;p__Firmicutes;c__Bacilli;o__Bacillales;f__Bacillaceae;g__Bacillus
ASV1711	0	11	0	0	0	0	9	0	5	38	0	7	8	0	0	7	0	19	21	0	0	0	0	0	0	0	0	0	0	0	0	0	6	0	0	0	0	0	0	0	0	0	k__Bacteria;p__Actinobacteria;c__unidentified_Actinobacteria;o__Actinomycetales;f__Actinomycetaceae;g__Mobiluncus
ASV1712	29	0	13	0	0	0	0	21	18	0	0	0	0	0	13	0	0	6	22	0	0	0	0	0	0	0	0	0	0	0	0	0	0	9	0	0	0	0	0	0	0	0	k__Bacteria
ASV1713	0	0	104	0	0	0	0	0	0	0	0	0	13	0	0	7	0	7	0	0	0	0	0	0	0	0	0	0	0	0	0	0	0	0	0	0	0	0	0	0	0	0	k__Bacteria;p__Firmicutes;c__Bacilli;o__Lactobacillales;f__Lactobacillaceae;g__Latilactobacillus
ASV1714	0	0	0	0	0	0	9	0	0	0	0	0	8	0	0	8	0	20	28	0	0	0	0	10	0	0	0	0	0	0	0	0	0	9	0	0	0	13	0	25	0	0	k__Bacteria;p__Firmicutes;c__Clostridia;o__Lachnospirales;f__Lachnospiraceae;g__Lachnospira;s__
ASV1715	0	0	0	0	0	0	0	0	0	0	0	0	7	0	0	9	0	0	0	0	0	0	0	3	0	0	69	0	0	0	0	0	0	0	0	0	13	0	0	0	0	29	k__Bacteria;p__Proteobacteria;c__Gammaproteobacteria;o__Pseudomonadales;f__Pseudomonadaceae;g__Pseudomonas
ASV1716	0	0	0	0	0	0	0	0	0	0	0	0	0	0	0	130	0	0	0	0	0	0	0	0	0	0	0	0	0	0	0	0	0	0	0	0	0	0	0	0	0	0	k__Bacteria
ASV1717	0	0	0	0	0	0	0	0	0	0	0	0	0	0	130	0	0	0	0	0	0	0	0	0	0	0	0	0	0	0	0	0	0	0	0	0	0	0	0	0	0	0	k__Bacteria;p__Actinobacteria;c__unidentified_Actinobacteria;o__Propionibacteriales;f__Nocardioidaceae;g__Nocardioides
ASV1718	0	0	0	0	0	0	0	0	0	0	0	0	0	0	0	0	0	0	0	0	0	0	0	0	0	0	0	0	0	38	92	0	0	0	0	0	0	0	0	0	0	0	k__Bacteria;p__unidentified_Bacteria;c__unidentified_Bacteria;o__Gemmatimonadales;f__Gemmatimonadaceae;g__unidentified_Gemmatimonadaceae;s__Acidobacteria_bacterium_13_2_20CM_56_17
ASV1719	0	0	0	0	0	0	0	0	65	0	0	0	27	0	0	3	0	0	0	6	0	0	13	0	0	0	0	0	0	0	0	0	0	0	0	0	14	0	0	0	2	0	k__Archaea;p__Euryarchaeota;c__Methanobacteria;o__Methanobacteriales;f__Methanobacteriaceae;g__Methanobrevibacter
ASV1720	0	0	0	0	0	0	0	4	4	0	0	0	43	6	0	0	0	3	4	8	0	0	28	0	0	0	0	0	0	0	0	0	5	5	0	0	0	0	0	0	20	0	k__Bacteria;p__Bacteroidota;c__Bacteroidia;o__Bacteroidales;f__Muribaculaceae;g__;s__
ASV1721	37	26	27	0	40	0	0	0	0	0	0	0	0	0	0	0	0	0	0	0	0	0	0	0	0	0	0	0	0	0	0	0	0	0	0	0	0	0	0	0	0	0	k__Bacteria;p__unidentified_Bacteria;c__Gammaproteobacteria;o__Burkholderiales;f__Sutterellaceae;g__;s__
ASV1722	0	0	0	0	0	0	0	0	32	5	4	0	0	18	0	3	0	10	4	0	0	0	0	0	0	0	0	0	0	26	2	4	9	12	0	0	0	0	0	0	0	0	k__Bacteria;p__Bacteroidota;c__Bacteroidia;o__Chitinophagales;f__Saprospiraceae;g__OLB8;s__Bacteroidetes_bacterium_OLB8
ASV1723	0	0	0	0	0	0	0	0	0	0	0	0	0	0	0	0	0	0	0	0	0	0	0	0	0	0	0	0	0	0	0	0	0	0	0	0	0	0	0	129	0	0	k__Archaea;p__Thermoplasmatota;c__Thermoplasmata;o__Marine_Group_II;f__unidentified_Marine_Group_II;g__unidentified_Marine_Group_II
ASV1724	0	0	0	0	0	0	0	0	0	0	0	0	0	0	0	0	0	0	0	0	0	0	0	0	0	0	0	0	0	0	0	0	0	0	0	0	0	0	0	129	0	0	k__Bacteria;p__Bacteroidota;c__Bacteroidia;o__Sphingobacteriales;f__env.OPS_17;g__;s__
ASV1725	0	0	0	0	0	0	0	0	0	0	0	0	0	0	0	0	0	0	0	0	0	0	0	0	0	107	0	0	0	0	0	0	0	0	0	0	0	22	0	0	0	0	k__Bacteria;p__Bacteroidota;c__Bacteroidia;o__Cytophagales;f__Microscillaceae;g__Chryseolinea
ASV1726	0	0	0	0	0	0	0	0	0	0	0	0	0	0	0	0	0	0	0	0	0	0	0	2	0	114	0	0	0	0	0	0	0	0	0	0	0	13	0	0	0	0	k__Bacteria;p__Proteobacteria;c__Gammaproteobacteria;o__Coxiellales;f__Coxiellaceae;g__Coxiella;s__
ASV1727	0	0	0	0	0	0	0	0	0	0	0	0	0	0	0	0	0	0	129	0	0	0	0	0	0	0	0	0	0	0	0	0	0	0	0	0	0	0	0	0	0	0	k__Bacteria;p__Proteobacteria;c__Alphaproteobacteria;o__Rhizobiales;f__Beijerinckiaceae;g__Psychroglaciecola;s__
ASV1728	0	0	0	0	0	0	0	0	0	0	0	0	0	0	70	20	0	0	0	0	0	0	0	0	0	34	0	0	0	0	0	0	0	0	0	5	0	0	0	0	0	0	k__Bacteria
ASV1729	0	0	129	0	0	0	0	0	0	0	0	0	0	0	0	0	0	0	0	0	0	0	0	0	0	0	0	0	0	0	0	0	0	0	0	0	0	0	0	0	0	0	k__Bacteria;p__Firmicutes;c__Bacilli;o__Bacillales;f__Bacillaceae;g__Bacillus
ASV1730	0	0	0	0	0	0	25	13	0	0	0	0	0	0	0	0	0	0	0	0	0	0	0	0	0	0	0	41	0	0	0	0	0	14	0	0	0	0	0	36	0	0	k__Bacteria;p__Firmicutes;c__Clostridia;o__Lachnospirales;f__Lachnospiraceae;g__Blautia
ASV1731	0	0	0	0	0	0	0	30	0	0	0	0	19	0	0	0	0	22	0	0	0	0	0	0	0	0	0	0	0	9	49	0	0	0	0	0	0	0	0	0	0	0	k__Bacteria;p__Acidobacteriota;c__Acidobacteriae;o__Bryobacterales;f__Bryobacteraceae;g__Bryobacter;s__
ASV1732	0	0	0	0	0	0	0	0	4	0	0	0	7	0	0	0	0	0	0	11	0	0	0	0	10	0	0	26	19	0	0	0	0	0	0	0	0	52	0	0	0	0	k__Bacteria
ASV1733	0	0	0	129	0	0	0	0	0	0	0	0	0	0	0	0	0	0	0	0	0	0	0	0	0	0	0	0	0	0	0	0	0	0	0	0	0	0	0	0	0	0	k__Bacteria;p__Actinobacteriota;c__Coriobacteriia;o__Coriobacteriales;f__Atopobiaceae;g__Atopobium;s__
ASV1734	0	9	0	0	0	0	0	0	0	0	0	0	0	0	0	0	0	0	0	0	0	0	0	0	0	0	0	0	0	0	3	0	0	0	0	0	0	0	0	0	0	117	k__Bacteria;p__Firmicutes;c__Bacilli;o__Staphylococcales;f__Staphylococcaceae;g__Jeotgalicoccus
ASV1735	9	15	98	0	7	0	0	0	0	0	0	0	0	0	0	0	0	0	0	0	0	0	0	0	0	0	0	0	0	0	0	0	0	0	0	0	0	0	0	0	0	0	k__Bacteria;p__Actinobacteriota;c__Acidimicrobiia;o__Microtrichales;f__Ilumatobacteraceae;g__CL500-29_marine_group
ASV1736	0	0	0	0	0	0	0	0	0	0	0	0	67	0	0	0	0	32	0	0	0	0	0	0	0	0	0	0	0	0	0	0	0	29	0	0	0	0	0	0	0	0	k__Bacteria
ASV1737	0	0	0	0	0	0	0	0	0	0	0	0	0	0	0	0	0	0	0	0	0	0	0	0	0	128	0	0	0	0	0	0	0	0	0	0	0	0	0	0	0	0	k__Bacteria;p__unidentified_Bacteria;c__Saccharimonadia;o__Saccharimonadales;f__YM_S32_TM7_50_20;g__;s__
ASV1738	0	0	0	0	0	0	0	0	0	0	0	0	0	0	0	0	0	0	0	0	0	0	0	0	62	0	0	0	0	0	0	0	0	0	0	0	0	54	0	0	12	0	k__Bacteria;p__Bacteroidota;c__Bacteroidia;o__Bacteroidales;f__Barnesiellaceae;g__Barnesiella;s__
ASV1739	0	0	0	0	0	0	0	0	0	0	0	0	0	0	0	0	0	0	0	0	0	128	0	0	0	0	0	0	0	0	0	0	0	0	0	0	0	0	0	0	0	0	k__Bacteria;p__unidentified_Bacteria;c__Alphaproteobacteria;o__Micropepsales;f__Micropepsaceae
ASV1740	0	0	0	0	0	0	0	0	128	0	0	0	0	0	0	0	0	0	0	0	0	0	0	0	0	0	0	0	0	0	0	0	0	0	0	0	0	0	0	0	0	0	k__Bacteria;p__Bacteroidota;c__Bacteroidia;o__Bacteroidales;f__Rikenellaceae;g__Alistipes;s__
ASV1741	0	0	0	0	0	0	0	0	0	0	0	0	18	0	0	0	0	7	0	0	7	0	4	0	10	0	6	0	0	0	0	5	0	0	0	9	62	0	0	0	0	0	k__Bacteria
ASV1742	0	0	0	0	0	0	0	0	0	0	0	0	0	0	0	0	0	0	0	0	0	0	0	0	0	0	0	0	128	0	0	0	0	0	0	0	0	0	0	0	0	0	k__Bacteria
ASV1743	0	0	0	0	0	0	0	0	0	0	0	0	0	0	0	0	0	0	0	0	0	0	0	0	0	0	0	0	0	35	93	0	0	0	0	0	0	0	0	0	0	0	k__Bacteria;p__unidentified_Bacteria;c__Acidobacteriae;o__Acidobacteriales
ASV1744	0	0	0	0	0	0	0	0	0	0	127	0	0	0	0	0	0	0	0	0	0	0	0	0	0	0	0	0	0	0	0	0	0	0	0	0	0	0	0	0	0	0	k__Bacteria
ASV1745	0	0	0	0	0	0	0	0	0	0	0	0	0	0	0	0	0	0	0	0	0	0	32	0	0	0	0	0	0	0	0	0	0	0	0	0	34	0	0	0	61	0	k__Bacteria;p__Firmicutes;c__Thermoanaerobacteria;o__Thermoanaerobacterales;f__Family_III;g__Thermoanaerobacterium
ASV1746	0	0	0	0	0	0	0	0	0	0	0	0	0	0	0	0	0	0	0	0	0	116	0	0	0	0	0	0	0	0	0	0	0	0	0	0	11	0	0	0	0	0	k__Bacteria
ASV1747	0	0	0	0	0	0	0	0	0	0	0	0	0	0	0	0	0	0	0	0	0	115	0	0	0	0	0	0	0	0	0	0	0	0	0	0	12	0	0	0	0	0	k__Bacteria;p__Bacteroidota;c__Bacteroidia;o__Chitinophagales;f__Chitinophagaceae;g__Edaphobaculum;s__
ASV1748	0	0	0	0	0	0	0	0	0	0	0	0	0	0	0	0	0	0	0	0	0	116	0	0	0	0	0	0	0	0	0	0	0	0	0	0	11	0	0	0	0	0	k__Bacteria;p__Verrucomicrobiota;c__Verrucomicrobiae;o__Chthoniobacterales;f__Xiphinematobacteraceae;g__Candidatus_Xiphinematobacter;s__
ASV1749	0	0	0	0	0	0	0	0	0	0	0	0	0	0	0	0	0	0	0	0	0	0	0	0	0	0	0	127	0	0	0	0	0	0	0	0	0	0	0	0	0	0	k__Bacteria
ASV1750	0	0	0	0	0	0	0	0	0	0	0	0	0	14	0	0	0	0	0	0	11	0	23	0	9	0	0	15	0	0	0	0	6	0	0	0	0	0	0	38	11	0	k__Bacteria;p__Firmicutes;c__Bacilli;o__Lactobacillales;f__Lactobacillaceae;g__Limosilactobacillus;s__Lactobacillus_ingluviei
ASV1751	0	0	0	0	0	0	0	0	0	0	0	0	127	0	0	0	0	0	0	0	0	0	0	0	0	0	0	0	0	0	0	0	0	0	0	0	0	0	0	0	0	0	k__Bacteria
ASV1752	0	0	0	0	0	0	0	0	0	0	0	0	0	0	0	0	0	0	0	0	0	46	0	0	0	55	0	0	0	0	0	0	0	0	0	12	0	14	0	0	0	0	k__Bacteria;p__Proteobacteria;c__Alphaproteobacteria;o__Rhizobiales;f__Devosiaceae;g__Devosia
ASV1753	0	0	0	0	0	0	0	0	0	0	0	0	0	0	0	0	0	0	35	0	0	0	0	27	0	0	0	0	0	12	53	0	0	0	0	0	0	0	0	0	0	0	k__Bacteria;p__Proteobacteria;c__Alphaproteobacteria;o__Rhizobiales;f__Xanthobacteraceae;g__Bradyrhizobium
ASV1754	0	0	0	0	0	0	0	0	17	0	0	7	58	0	0	0	0	0	0	0	0	0	0	0	0	0	0	0	0	0	8	9	15	13	0	0	0	0	0	0	0	0	k__Bacteria;p__Bacteroidota;c__Bacteroidia;o__Bacteroidales;f__Muribaculaceae;g__;s__
ASV1755	0	0	0	0	0	0	0	0	0	0	0	0	0	0	0	0	0	0	0	25	0	0	0	0	0	0	0	0	0	0	0	0	0	0	0	0	0	0	0	102	0	0	k__Bacteria;p__Firmicutes;c__Bacilli;o__Lactobacillales;f__Lactobacillaceae;g__Apilactobacillus;s__Lactobacillus_sp_Mbhoto3
ASV1756	0	0	0	0	0	0	0	51	14	0	16	0	0	0	0	0	0	4	24	0	0	0	0	0	0	0	0	0	0	0	0	10	4	4	0	0	0	0	0	0	0	0	k__Bacteria;p__Verrucomicrobiota;c__Verrucomicrobiae;o__Chthoniobacterales;f__Chthoniobacteraceae;g__Chthoniobacter;s__
ASV1757	0	0	0	0	0	0	0	20	0	0	0	0	0	0	0	0	0	0	0	0	0	0	0	0	0	0	0	23	11	0	50	0	23	0	0	0	0	0	0	0	0	0	k__Bacteria;p__RCP2-54;c__;o__;f__;g__;s__
ASV1758	0	5	0	0	0	0	0	50	0	9	18	0	14	0	0	0	0	0	21	0	0	0	0	0	0	0	0	0	0	0	0	0	10	0	0	0	0	0	0	0	0	0	k__Bacteria;p__Actinobacteriota;c__Rubrobacteria;o__Rubrobacterales;f__Rubrobacteriaceae;g__Rubrobacter;s__
ASV1759	0	0	0	0	0	0	0	0	0	0	0	0	0	0	0	0	0	0	0	0	0	0	0	0	0	126	0	0	0	0	0	0	0	0	0	0	0	0	0	0	0	0	k__Bacteria;p__Bacteroidota;c__Bacteroidia;o__Flavobacteriales;f__Weeksellaceae;g__Chryseobacterium
ASV1760	0	0	0	0	0	0	28	0	0	0	0	27	0	0	0	0	0	0	0	0	0	0	0	0	0	0	0	0	0	38	33	0	0	0	0	0	0	0	0	0	0	0	k__Bacteria
ASV1761	0	0	0	0	0	0	0	0	0	0	0	0	0	0	0	0	0	0	0	0	0	0	0	64	0	62	0	0	0	0	0	0	0	0	0	0	0	0	0	0	0	0	k__Bacteria;p__Proteobacteria;c__Gammaproteobacteria;o__Pseudomonadales;f__Pseudomonadaceae;g__Pseudomonas
ASV1762	0	0	0	0	0	0	0	0	0	0	0	0	35	0	0	0	0	40	0	0	0	0	0	0	0	0	0	0	0	0	0	0	0	26	25	0	0	0	0	0	0	0	k__Bacteria;p__Verrucomicrobiota;c__Verrucomicrobiae;o__Pedosphaerales;f__Pedosphaeraceae;g__ADurb.Bin063-1
ASV1763	0	0	0	0	0	0	64	0	0	0	0	0	0	0	0	0	0	0	0	0	0	0	0	0	0	0	0	62	0	0	0	0	0	0	0	0	0	0	0	0	0	0	k__Bacteria
ASV1764	0	0	0	0	0	10	34	0	0	0	0	0	0	0	0	0	0	0	0	0	0	0	0	0	0	0	0	57	0	25	0	0	0	0	0	0	0	0	0	0	0	0	k__Bacteria;p__Proteobacteria;c__Gammaproteobacteria;o__Burkholderiales;f__Oxalobacteraceae
ASV1765	0	0	0	0	0	0	0	0	0	5	0	0	28	0	0	0	0	4	5	0	16	0	12	0	15	0	0	0	0	0	0	7	0	14	0	0	0	0	4	0	16	0	k__Bacteria;p__Bacteroidota;c__Bacteroidia;o__Bacteroidales;f__Muribaculaceae;g__;s__
ASV1766	0	0	0	0	0	0	0	0	0	0	0	0	10	0	0	0	0	0	7	0	7	0	15	8	5	0	0	0	0	0	0	0	0	0	0	7	5	4	16	30	5	7	k__Bacteria;p__Firmicutes;c__Clostridia;o__Oscillospirales;f__Ruminococcaceae;g__[Eubacterium]_siraeum_group;s__
ASV1767	7	21	5	0	0	4	16	0	0	0	0	0	24	3	0	0	0	0	11	0	0	0	0	0	0	0	0	5	4	0	0	0	0	0	26	0	0	0	0	0	0	0	k__Bacteria;p__Actinobacteria;c__unidentified_Actinobacteria;o__Corynebacteriales;f__Nocardiaceae;g__Rhodococcus
ASV1768	0	0	0	0	0	0	0	0	0	0	0	0	0	0	0	0	0	0	0	0	0	0	0	0	0	0	0	0	0	0	116	0	0	10	0	0	0	0	0	0	0	0	k__Bacteria;p__Firmicutes;c__Clostridia;o__Clostridia_UCG-014;f__;g__;s__
ASV1769	0	0	0	0	0	0	0	24	21	3	0	0	0	0	41	0	0	7	8	0	0	0	0	0	0	0	0	0	0	0	0	0	0	0	0	15	0	0	0	7	0	0	k__Bacteria;p__unidentified_Bacteria;c__Bacteroidia;o__Cytophagales;f__Microscillaceae;g__;s__
ASV1770	0	0	0	0	0	0	0	53	0	0	0	0	0	0	0	0	0	9	0	0	0	0	0	0	0	0	0	0	0	0	34	0	19	0	11	0	0	0	0	0	0	0	k__Bacteria;p__RCP2-54;c__;o__;f__;g__;s__
ASV1771	0	0	0	0	0	0	0	27	0	0	0	0	0	0	0	0	0	0	0	0	0	0	0	0	0	0	0	61	38	0	0	0	0	0	0	0	0	0	0	0	0	0	k__Bacteria
ASV1772	5	5	0	0	0	0	0	0	0	0	0	0	0	0	16	0	0	0	0	0	0	0	0	90	0	0	10	0	0	0	0	0	0	0	0	0	0	0	0	0	0	0	k__Bacteria;p__Bacteroidota;c__Bacteroidia;o__Chitinophagales;f__Chitinophagaceae;g__UTBCD1;s__
ASV1773	85	19	14	0	8	0	0	0	0	0	0	0	0	0	0	0	0	0	0	0	0	0	0	0	0	0	0	0	0	0	0	0	0	0	0	0	0	0	0	0	0	0	k__Bacteria;p__Firmicutes;c__Bacilli;o__Mycoplasmatales;f__Mycoplasmataceae;g__Candidatus_Bacilloplasma;s__
ASV1774	0	0	0	0	0	0	0	4	0	0	0	0	0	0	5	0	70	0	0	0	0	0	0	0	0	0	0	0	0	0	0	0	0	0	0	0	8	39	0	0	0	0	k__Bacteria;p__Bacteroidota;c__Bacteroidia;o__Bacteroidales;f__Muribaculaceae;g__;s__
ASV1775	0	0	0	0	0	0	0	0	0	0	0	0	0	0	0	0	0	0	0	0	8	0	0	3	0	0	0	0	0	0	0	0	0	0	0	0	0	10	40	0	22	42	k__Bacteria;p__Bacteroidota;c__Bacteroidia;o__Sphingobacteriales;f__Sphingobacteriaceae;g__Sphingobacterium
ASV1776	0	0	0	0	0	0	0	0	0	0	0	0	0	0	0	0	0	0	0	0	0	0	0	0	0	0	0	0	0	0	125	0	0	0	0	0	0	0	0	0	0	0	k__Bacteria
ASV1777	0	0	0	0	0	0	0	0	0	0	0	17	3	0	0	95	0	5	0	0	0	0	0	0	0	0	0	0	0	0	0	0	5	0	0	0	0	0	0	0	0	0	k__Bacteria;p__Proteobacteria;c__Alphaproteobacteria;o__Rhizobiales;f__Hyphomicrobiaceae;g__Filomicrobium;s__
ASV1778	0	0	0	0	0	0	0	0	0	0	0	0	0	0	0	83	0	0	0	0	0	0	0	0	0	0	0	0	0	42	0	0	0	0	0	0	0	0	0	0	0	0	k__Bacteria;p__Proteobacteria;c__Alphaproteobacteria;o__Rhodobacterales;f__Rhodobacteraceae
ASV1779	0	0	0	0	0	0	0	0	0	0	0	0	0	0	0	0	0	0	0	0	0	0	0	0	0	0	0	0	0	0	0	0	0	0	0	0	0	0	0	125	0	0	k__Archaea;p__Thermoplasmatota;c__Thermoplasmata;o__Marine_Group_II;f__;g__;s__
ASV1780	0	0	0	0	0	0	0	0	0	0	0	0	8	0	0	0	0	0	0	0	0	0	0	18	6	0	0	0	0	0	0	0	0	0	0	0	0	18	10	0	16	49	k__Bacteria;p__Firmicutes;c__Bacilli;o__Lactobacillales;f__Lactobacillaceae;g__Ligilactobacillus;s__Lactobacillus_aviarius
ASV1781	0	0	0	0	0	0	0	0	0	0	0	0	0	0	0	0	0	0	0	0	0	0	0	0	0	115	0	0	0	0	0	0	0	0	0	0	0	10	0	0	0	0	k__Bacteria
ASV1782	0	0	0	0	0	0	0	0	8	0	11	0	48	0	0	0	0	0	0	0	0	0	0	0	0	0	0	0	0	0	0	23	0	23	0	0	0	12	0	0	0	0	k__Bacteria;p__Bacteroidota;c__Bacteroidia;o__Chitinophagales;f__Chitinophagaceae;g__Ferruginibacter;s__
ASV1783	0	0	0	0	0	0	0	0	0	0	0	0	0	0	0	0	0	0	0	0	0	0	0	0	0	0	0	0	0	0	0	0	0	0	0	0	0	0	0	125	0	0	k__Archaea;p__Thermoplasmatota;c__Thermoplasmata;o__;f__;g__;s__
ASV1784	0	0	0	0	0	0	0	0	0	0	0	0	0	0	0	0	0	0	0	0	0	0	0	0	0	125	0	0	0	0	0	0	0	0	0	0	0	0	0	0	0	0	k__Bacteria;p__Bacteroidota;c__Bacteroidia;o__Flavobacteriales;f__Weeksellaceae;g__Chryseobacterium
ASV1785	0	0	0	0	0	0	0	0	0	0	0	0	0	0	0	0	0	0	0	0	0	0	0	0	0	0	0	0	0	34	91	0	0	0	0	0	0	0	0	0	0	0	k__Bacteria;p__unidentified_Bacteria;c__Vicinamibacteria;o__Vicinamibacterales;f__;g__;s__
ASV1786	0	0	0	0	0	0	0	0	0	0	0	0	0	0	0	0	0	0	0	0	0	0	0	0	0	0	0	0	0	0	0	0	125	0	0	0	0	0	0	0	0	0	Unassigned
ASV1787	0	0	0	0	0	0	0	0	0	0	0	0	0	0	8	0	0	0	0	3	0	0	0	114	0	0	0	0	0	0	0	0	0	0	0	0	0	0	0	0	0	0	k__Bacteria;p__Bacteroidota;c__Bacteroidia;o__Chitinophagales;f__Chitinophagaceae;g__Flavihumibacter
ASV1788	0	0	0	0	0	0	0	5	9	0	0	3	0	29	0	4	0	0	7	0	0	0	0	5	0	0	0	0	0	0	0	0	14	0	5	0	0	40	0	0	4	0	k__Bacteria;p__Bacteroidota;c__Bacteroidia;o__Bacteroidales;f__Muribaculaceae;g__;s__
ASV1789	0	0	0	0	0	0	0	76	0	0	0	0	0	0	0	0	0	0	0	0	0	0	0	0	0	0	0	0	0	0	49	0	0	0	0	0	0	0	0	0	0	0	k__Bacteria;p__Acidobacteriota;c__Acidobacteriae;o__Subgroup_2;f__;g__;s__
ASV1790	0	0	0	4	0	0	0	0	0	0	0	0	0	0	0	0	0	0	121	0	0	0	0	0	0	0	0	0	0	0	0	0	0	0	0	0	0	0	0	0	0	0	k__Bacteria;p__Firmicutes;c__Bacilli;o__Lactobacillales;f__Streptococcaceae;g__Lactococcus
ASV1791	0	0	0	125	0	0	0	0	0	0	0	0	0	0	0	0	0	0	0	0	0	0	0	0	0	0	0	0	0	0	0	0	0	0	0	0	0	0	0	0	0	0	k__Bacteria;p__Firmicutes;c__Bacilli;o__Erysipelotrichales;f__Erysipelotrichaceae;g__Dubosiella;s__
ASV1792	0	0	125	0	0	0	0	0	0	0	0	0	0	0	0	0	0	0	0	0	0	0	0	0	0	0	0	0	0	0	0	0	0	0	0	0	0	0	0	0	0	0	k__Bacteria;p__Firmicutes;c__Bacilli;o__Bacillales;f__Bacillaceae
ASV1793	0	0	34	24	0	0	0	0	0	0	0	0	0	0	0	0	0	0	0	20	0	0	0	0	16	0	0	0	0	0	0	0	0	0	0	0	31	0	0	0	0	0	k__Bacteria;p__Proteobacteria;c__Gammaproteobacteria;o__Enterobacterales;f__Vibrionaceae;g__Vibrio
ASV1794	0	0	125	0	0	0	0	0	0	0	0	0	0	0	0	0	0	0	0	0	0	0	0	0	0	0	0	0	0	0	0	0	0	0	0	0	0	0	0	0	0	0	k__Bacteria;p__Firmicutes;c__Bacilli;o__Bacillales;f__Bacillaceae;g__Bacillus
ASV1795	3	2	0	112	0	0	0	0	8	0	0	0	0	0	0	0	0	0	0	0	0	0	0	0	0	0	0	0	0	0	0	0	0	0	0	0	0	0	0	0	0	0	Unassigned
ASV1796	15	9	90	0	11	0	0	0	0	0	0	0	0	0	0	0	0	0	0	0	0	0	0	0	0	0	0	0	0	0	0	0	0	0	0	0	0	0	0	0	0	0	k__Bacteria;p__Firmicutes;c__Clostridia;o__Oscillospirales;f__Butyricicoccaceae;g__UCG-008;s__
ASV1797	0	0	0	0	0	0	0	2	21	2	2	0	0	0	0	0	0	3	11	0	0	0	0	0	0	13	0	0	0	0	0	3	0	22	0	0	0	46	0	0	0	0	k__Bacteria;p__Bacteroidota;c__Bacteroidia;o__Bacteroidales;f__Tannerellaceae;g__Parabacteroides;s__
ASV1798	0	0	0	0	0	0	0	0	0	0	0	0	0	0	0	0	0	0	0	0	7	0	0	0	0	0	0	0	0	0	0	0	0	0	0	0	0	2	102	0	8	5	k__Bacteria;p__Actinobacteria;c__unidentified_Actinobacteria;o__Frankiales;f__Geodermatophilaceae;g__Antricoccus
ASV1799	0	0	0	0	0	0	0	0	0	0	0	0	0	0	0	0	0	0	0	0	0	0	0	0	54	0	41	0	0	0	0	0	0	0	0	0	0	0	0	29	0	0	k__Bacteria;p__Firmicutes;c__Clostridia;o__Lachnospirales;f__Lachnospiraceae;g__[Eubacterium]_hallii_group;s__
ASV1800	0	0	0	0	0	0	0	0	0	0	0	0	0	0	0	0	0	0	0	0	0	0	0	0	0	105	0	0	0	0	0	0	0	0	0	0	0	19	0	0	0	0	k__Bacteria;p__Proteobacteria;c__Gammaproteobacteria;o__Xanthomonadales;f__Rhodanobacteraceae;g__Dyella
ASV1801	0	0	0	0	0	0	0	0	0	0	0	0	0	0	0	0	0	7	0	0	7	0	0	0	22	0	5	15	0	0	0	0	0	19	0	17	7	4	12	0	9	0	k__Bacteria;p__Firmicutes;c__Clostridia;o__Oscillospirales;f__Ruminococcaceae;g__UBA1819;s__
ASV1802	0	0	0	0	0	0	0	0	0	0	0	0	0	0	0	35	0	0	0	0	0	0	0	0	0	0	0	0	0	89	0	0	0	0	0	0	0	0	0	0	0	0	k__Archaea;p__Nanoarchaeota;c__Nanoarchaeia;o__Woesearchaeales;f__;g__;s__
ASV1803	0	0	0	0	0	0	0	0	0	0	0	0	0	0	124	0	0	0	0	0	0	0	0	0	0	0	0	0	0	0	0	0	0	0	0	0	0	0	0	0	0	0	k__Bacteria;p__unidentified_Bacteria;c__Alphaproteobacteria;o__Defluviicoccales;f__;g__;s__
ASV1804	0	0	124	0	0	0	0	0	0	0	0	0	0	0	0	0	0	0	0	0	0	0	0	0	0	0	0	0	0	0	0	0	0	0	0	0	0	0	0	0	0	0	k__Bacteria;p__Firmicutes;c__Bacilli;o__Bacillales;f__Bacillaceae;g__Bacillus
ASV1805	0	0	0	0	0	0	0	0	9	0	0	0	0	0	0	0	0	0	0	13	0	0	5	0	25	0	5	0	0	0	0	0	0	0	0	7	0	59	0	0	0	0	k__Bacteria;p__Bacteroidota;c__Bacteroidia;o__Bacteroidales;f__Bacteroidaceae;g__Bacteroides
ASV1806	0	0	0	0	0	0	0	0	0	0	0	0	0	0	0	0	0	0	0	0	0	0	0	123	0	0	0	0	0	0	0	0	0	0	0	0	0	0	0	0	0	0	k__Bacteria;p__Bacteroidota;c__Bacteroidia;o__Chitinophagales;f__Chitinophagaceae;g__Terrimonas
ASV1807	0	0	0	0	0	0	0	0	0	0	0	0	0	0	0	0	0	0	114	0	0	0	9	0	0	0	0	0	0	0	0	0	0	0	0	0	0	0	0	0	0	0	k__Bacteria
ASV1808	0	0	0	0	0	0	0	0	0	0	0	0	11	0	0	0	0	0	0	0	4	0	0	0	0	2	2	0	0	0	0	0	0	0	0	0	0	102	2	0	0	0	k__Bacteria;p__Bacteroidota;c__Bacteroidia;o__Bacteroidales;f__Muribaculaceae;g__;s__
ASV1809	0	0	0	0	0	0	0	0	0	0	0	0	0	0	0	123	0	0	0	0	0	0	0	0	0	0	0	0	0	0	0	0	0	0	0	0	0	0	0	0	0	0	k__Bacteria
ASV1810	0	0	0	0	0	0	0	0	0	0	0	0	0	0	0	12	0	0	0	0	0	0	0	0	0	0	0	0	0	111	0	0	0	0	0	0	0	0	0	0	0	0	k__Bacteria;p__Proteobacteria;c__Alphaproteobacteria;o__Rhodobacterales;f__Rhodobacteraceae
ASV1811	0	0	0	0	0	0	7	0	0	0	0	0	0	106	0	0	0	0	0	0	0	0	0	0	0	0	0	0	0	0	0	0	10	0	0	0	0	0	0	0	0	0	k__Bacteria;p__Bacteroidota;c__Bacteroidia;o__Bacteroidales;f__Tannerellaceae;g__Parabacteroides;s__Parabacteroides_sp
ASV1812	0	0	0	0	0	0	0	0	0	32	0	10	0	0	81	0	0	0	0	0	0	0	0	0	0	0	0	0	0	0	0	0	0	0	0	0	0	0	0	0	0	0	k__Bacteria;p__Actinobacteriota;c__Thermoleophilia;o__Gaiellales;f__Gaiellaceae;g__Gaiella;s__
ASV1813	0	0	0	0	0	0	0	123	0	0	0	0	0	0	0	0	0	0	0	0	0	0	0	0	0	0	0	0	0	0	0	0	0	0	0	0	0	0	0	0	0	0	k__Bacteria;p__Firmicutes;c__Negativicutes;o__Veillonellales-Selenomonadales;f__Veillonellaceae;g__Dialister
ASV1814	0	0	0	0	0	0	0	0	11	0	0	0	7	5	0	0	6	16	0	15	10	0	0	0	4	0	2	0	0	0	0	2	0	0	0	0	0	24	19	0	2	0	k__Bacteria;p__Bacteroidota;c__Bacteroidia;o__Bacteroidales;f__Muribaculaceae;g__;s__
ASV1815	0	0	0	0	0	0	0	2	0	0	3	14	7	0	0	7	0	2	0	0	0	0	0	0	0	0	0	0	0	0	0	0	0	2	86	0	0	0	0	0	0	0	k__Bacteria;p__Proteobacteria;c__Gammaproteobacteria;o__Enterobacterales;f__Idiomarinaceae;g__Idiomarina
ASV1816	23	14	23	0	14	0	0	3	0	0	0	0	0	0	0	0	0	0	0	0	0	0	0	0	0	0	0	0	0	22	0	0	0	0	0	0	0	0	0	24	0	0	k__Bacteria;p__Bacteroidota;c__Bacteroidia;o__Sphingobacteriales;f__Sphingobacteriaceae;g__Sphingobacterium
ASV1817	0	0	0	0	0	25	53	0	0	0	0	0	0	0	0	0	0	0	0	0	0	0	0	0	0	0	0	17	9	0	4	0	0	0	0	8	7	0	0	0	0	0	k__Bacteria;p__Actinobacteria;c__unidentified_Actinobacteria;o__Micrococcales;f__Bogoriellaceae;g__Georgenia;s__
ASV1818	0	0	0	6	0	0	0	0	0	6	0	0	0	3	48	0	20	0	0	0	0	0	0	0	0	2	0	0	0	7	4	9	6	4	0	0	0	8	0	0	0	0	k__Bacteria;p__Firmicutes;c__Bacilli;o__RF39;f__;g__;s__
ASV1819	0	0	0	105	0	0	0	0	0	0	0	0	0	0	0	0	0	0	0	0	0	0	13	0	0	0	0	0	0	0	0	0	0	0	0	0	0	0	0	0	5	0	k__Bacteria;p__Proteobacteria;c__Alphaproteobacteria;o__Rhodobacterales;f__Rhodobacteraceae;g__Rubellimicrobium;s__
ASV1820	0	9	2	0	0	0	0	0	15	0	0	0	14	0	0	0	0	0	0	0	0	0	0	0	55	0	0	0	0	0	0	0	0	23	0	0	0	0	0	5	0	0	k__Bacteria;p__Bacteroidota;c__Bacteroidia;o__Bacteroidales;f__Muribaculaceae;g__;s__
ASV1821	0	0	0	0	0	0	0	0	0	0	0	0	0	0	0	0	0	0	0	113	0	0	0	0	0	0	0	0	0	0	0	0	0	0	0	0	0	0	0	10	0	0	k__Bacteria;p__Bacteroidota;c__Bacteroidia;o__Bacteroidales;f__Rikenellaceae;g__Rikenellaceae_RC9_gut_group;s__
ASV1822	0	0	0	0	0	0	0	43	0	9	33	0	9	0	0	0	0	0	28	0	0	0	0	0	0	0	0	0	0	0	0	0	0	0	0	0	0	0	0	0	0	0	k__Bacteria;p__Actinobacteria;c__unidentified_Actinobacteria;o__Streptomycetales;f__Streptomycetaceae;g__Streptomyces
ASV1823	0	0	0	0	0	0	0	0	0	0	0	0	0	0	0	0	0	0	0	0	0	0	0	0	0	0	0	0	0	0	0	0	0	0	0	0	0	0	98	0	24	0	k__Bacteria
ASV1824	0	0	0	0	0	0	0	0	0	0	0	0	0	0	0	0	0	0	0	0	0	0	0	122	0	0	0	0	0	0	0	0	0	0	0	0	0	0	0	0	0	0	k__Bacteria;p__Firmicutes;c__Bacilli;o__Lactobacillales;f__Lactobacillaceae;g__Ligilactobacillus
ASV1825	0	0	0	0	0	0	0	0	0	0	0	0	0	0	0	0	0	0	0	0	0	0	0	0	0	118	0	0	0	0	0	0	0	0	0	0	0	4	0	0	0	0	k__Bacteria
ASV1826	0	0	0	0	0	0	0	0	4	0	0	0	0	0	14	0	0	0	0	0	0	0	0	0	0	94	0	0	0	0	0	0	0	0	0	0	0	10	0	0	0	0	k__Bacteria;p__Myxococcota;c__Polyangia;o__Nannocystales;f__Nannocystaceae
ASV1827	0	0	0	0	0	0	0	70	0	0	0	0	0	0	0	0	18	0	0	0	0	0	0	0	0	0	0	0	0	28	0	0	0	6	0	0	0	0	0	0	0	0	k__Bacteria;p__Actinobacteria;c__unidentified_Actinobacteria;o__Actinomycetales;f__Actinomycetaceae;g__Arcanobacterium
ASV1828	0	0	122	0	0	0	0	0	0	0	0	0	0	0	0	0	0	0	0	0	0	0	0	0	0	0	0	0	0	0	0	0	0	0	0	0	0	0	0	0	0	0	k__Bacteria;p__Firmicutes;c__Bacilli;o__Bacillales;f__Bacillaceae;g__Bacillus
ASV1829	0	19	14	0	0	0	0	0	0	0	0	15	49	0	0	12	0	5	0	0	3	0	0	0	0	0	0	0	0	0	0	0	5	0	0	0	0	0	0	0	0	0	k__Bacteria;p__Proteobacteria;c__Alphaproteobacteria;o__Rhizobiales;f__Rhizobiaceae;g__Allorhizobium-Neorhizobium-Pararhizobium-Rhizobium
ASV1830	10	8	7	0	97	0	0	0	0	0	0	0	0	0	0	0	0	0	0	0	0	0	0	0	0	0	0	0	0	0	0	0	0	0	0	0	0	0	0	0	0	0	k__Bacteria;p__Actinobacteria;c__unidentified_Actinobacteria;o__PeM15;f__unidentified_PeM15;g__unidentified_PeM15
ASV1831	11	13	0	0	0	0	0	0	0	0	0	0	0	0	0	0	0	0	0	0	7	4	12	0	0	0	0	0	0	0	11	0	0	0	0	3	51	0	0	10	0	0	k__Bacteria;p__Bacteroidota;c__Bacteroidia;o__Bacteroidales;f__Muribaculaceae;g__;s__
ASV1832	0	0	0	0	0	0	0	33	0	0	0	0	12	0	0	0	0	0	0	0	0	0	0	17	0	0	0	0	0	0	43	0	0	16	0	0	0	0	0	0	0	0	k__Bacteria;p__Verrucomicrobiota;c__Verrucomicrobiae;o__Chthoniobacterales;f__Chthoniobacteraceae;g__Chthoniobacter
ASV1833	0	0	0	0	0	0	0	0	0	0	0	0	0	0	0	0	0	0	0	0	0	0	0	0	0	121	0	0	0	0	0	0	0	0	0	0	0	0	0	0	0	0	k__Bacteria;p__Bacteroidota;c__Bacteroidia;o__Flavobacteriales;f__Weeksellaceae;g__Chryseobacterium
ASV1834	0	0	0	0	0	0	0	0	0	0	0	0	0	0	0	0	0	0	121	0	0	0	0	0	0	0	0	0	0	0	0	0	0	0	0	0	0	0	0	0	0	0	k__Bacteria;p__Proteobacteria;c__Alphaproteobacteria;o__Sphingomonadales;f__Sphingomonadaceae;g__Sphingomonas
ASV1835	0	0	0	0	0	0	0	0	0	0	0	0	0	0	0	0	0	0	0	0	0	0	0	0	0	0	0	0	0	0	0	0	121	0	0	0	0	0	0	0	0	0	Unassigned
ASV1836	0	0	0	0	0	0	0	0	0	0	0	0	26	0	0	0	0	0	0	0	0	62	0	0	0	0	0	0	0	0	0	26	0	0	0	0	7	0	0	0	0	0	k__Bacteria;p__Actinobacteria;c__unidentified_Actinobacteria;o__Propionibacteriales;f__Nocardioidaceae;g__Aeromicrobium
ASV1837	0	0	0	0	0	0	0	0	5	0	0	0	0	0	0	0	0	0	0	5	0	0	0	0	7	0	0	0	0	0	8	0	0	0	0	0	0	84	0	12	0	0	k__Archaea;p__Euryarchaeota;c__Methanobacteria;o__Methanobacteriales;f__Methanobacteriaceae;g__Methanobrevibacter
ASV1838	0	0	0	0	0	0	0	60	0	0	0	0	0	0	0	0	0	0	0	0	0	0	0	0	0	0	0	0	0	0	43	0	0	18	0	0	0	0	0	0	0	0	k__Bacteria;p__unidentified_Bacteria;c__unidentified_Bacteria;o__Gemmatales;f__Gemmataceae;g__;s__
ASV1839	0	0	21	18	0	0	18	0	0	0	0	0	0	0	0	0	0	0	0	0	0	0	0	0	0	0	0	25	29	0	0	0	0	0	0	0	0	0	0	10	0	0	k__Bacteria;p__Proteobacteria;c__Alphaproteobacteria;o__Rhodobacterales;f__Rhodobacteraceae;g__Paracoccus
ASV1840	0	0	0	0	0	0	0	35	0	0	14	0	0	0	67	0	0	0	0	0	0	0	0	0	0	0	0	0	0	0	0	0	0	0	0	5	0	0	0	0	0	0	k__Bacteria;p__unidentified_Bacteria;c__Vicinamibacteria;o__Vicinamibacterales;f__;g__;s__
ASV1841	0	0	0	0	0	0	0	38	0	0	0	0	6	0	0	0	0	9	0	0	0	0	0	0	0	0	0	0	0	0	40	0	24	4	0	0	0	0	0	0	0	0	k__Bacteria;p__unidentified_Bacteria;c__Alphaproteobacteria
ASV1842	0	0	121	0	0	0	0	0	0	0	0	0	0	0	0	0	0	0	0	0	0	0	0	0	0	0	0	0	0	0	0	0	0	0	0	0	0	0	0	0	0	0	k__Bacteria;p__Firmicutes;c__Bacilli;o__Lactobacillales;f__Lactobacillaceae
ASV1843	0	14	0	60	0	0	0	0	0	0	0	0	0	15	0	0	0	0	0	0	0	0	0	0	0	0	0	0	0	0	0	0	0	0	0	0	0	0	0	32	0	0	k__Bacteria;p__Firmicutes;c__Bacilli;o__Lactobacillales;f__Streptococcaceae;g__Streptococcus
ASV1844	0	4	0	0	117	0	0	0	0	0	0	0	0	0	0	0	0	0	0	0	0	0	0	0	0	0	0	0	0	0	0	0	0	0	0	0	0	0	0	0	0	0	k__Bacteria;p__Bacteroidota;c__Bacteroidia;o__Chitinophagales;f__Chitinophagaceae;g__Sediminibacterium
ASV1845	13	0	0	0	0	0	0	0	0	0	0	0	0	0	0	0	0	0	0	0	0	0	0	5	33	0	0	0	0	0	0	0	0	13	0	0	0	57	0	0	0	0	k__Bacteria
ASV1846	0	0	0	0	0	0	0	0	0	0	0	0	0	0	0	0	0	0	0	49	0	0	0	0	0	0	0	0	0	0	0	0	0	0	0	0	0	0	0	71	0	0	k__Bacteria;p__Actinobacteria;c__unidentified_Actinobacteria;o__Bifidobacteriales;f__Bifidobacteriaceae;g__Bifidobacterium;s__Bifidobacterium_commune
ASV1847	0	0	0	0	0	0	0	0	0	0	0	0	0	0	0	0	0	0	0	0	0	0	0	0	0	0	0	0	0	0	0	0	0	0	0	0	0	0	0	0	0	120	k__Bacteria;p__Actinobacteria;c__unidentified_Actinobacteria;o__Micrococcales;f__Micrococcaceae
ASV1848	0	0	0	0	0	0	0	0	0	0	0	0	0	0	0	0	0	0	0	0	0	0	0	0	0	102	0	0	0	0	0	0	0	0	0	0	0	18	0	0	0	0	k__Bacteria;p__Bacteroidota;c__Bacteroidia;o__Chitinophagales;f__Chitinophagaceae
ASV1849	0	0	0	0	0	0	0	0	0	0	0	0	0	0	0	0	0	0	0	0	0	0	23	0	0	0	0	0	0	0	0	0	0	0	0	0	0	0	0	0	0	97	k__Bacteria;p__Firmicutes;c__Bacilli;o__Staphylococcales;f__Staphylococcaceae;g__Staphylococcus
ASV1850	0	0	0	0	0	0	0	0	0	0	0	0	0	31	0	0	0	0	0	0	10	0	0	0	61	0	3	0	0	0	0	0	0	0	0	0	15	0	0	0	0	0	k__Bacteria;p__Proteobacteria;c__Gammaproteobacteria;o__Burkholderiales;f__Burkholderiaceae;g__Cupriavidus
ASV1851	0	0	0	0	0	0	0	0	0	0	0	0	0	3	0	0	27	0	0	0	0	0	0	40	0	3	0	0	0	0	0	0	0	0	17	0	0	30	0	0	0	0	k__Bacteria;p__Bacteroidota;c__Bacteroidia;o__Bacteroidales;f__Muribaculaceae;g__;s__
ASV1852	0	0	0	0	0	0	0	0	21	0	0	0	0	0	0	30	0	0	0	0	0	0	11	0	17	0	0	0	0	0	0	0	0	0	0	0	0	0	9	0	32	0	k__Bacteria;p__Proteobacteria;c__Alphaproteobacteria;o__Sphingomonadales;f__Sphingomonadaceae;g__Blastomonas
ASV1853	0	0	0	0	0	0	0	0	120	0	0	0	0	0	0	0	0	0	0	0	0	0	0	0	0	0	0	0	0	0	0	0	0	0	0	0	0	0	0	0	0	0	k__Bacteria;p__Firmicutes;c__Bacilli;o__Bacillales;f__Planococcaceae
ASV1854	0	0	0	0	0	0	0	0	65	2	0	0	13	7	0	4	0	0	0	0	0	0	0	0	0	0	0	0	0	0	12	0	8	9	0	0	0	0	0	0	0	0	k__Bacteria
ASV1855	0	0	0	0	0	44	17	0	0	0	0	0	0	0	0	0	0	0	0	15	0	0	0	0	0	0	0	0	0	0	0	0	0	0	0	0	3	0	0	41	0	0	k__Bacteria;p__Firmicutes;c__Negativicutes;o__Veillonellales-Selenomonadales;f__Veillonellaceae;g__Veillonella
ASV1856	0	0	0	0	0	0	0	0	0	0	0	0	0	5	0	0	0	0	0	0	0	0	5	6	0	0	0	0	0	0	0	0	0	0	0	0	4	0	0	0	5	95	k__Bacteria;p__Firmicutes;c__Bacilli;o__Bacillales;f__Planococcaceae;g__Sporosarcina;s__Sporosarcina_pasteurii
ASV1857	0	0	0	0	0	0	0	45	0	0	0	0	0	0	0	0	0	0	0	0	0	0	0	0	0	0	0	0	0	0	37	0	21	0	17	0	0	0	0	0	0	0	k__Bacteria;p__unidentified_Bacteria;c__Alphaproteobacteria;o__Elsterales;f__;g__;s__
ASV1858	0	0	0	0	0	0	0	10	0	0	0	0	0	0	0	0	0	0	0	0	0	0	0	0	0	98	0	0	0	0	0	0	0	0	0	0	0	12	0	0	0	0	k__Bacteria;p__Actinobacteria;c__unidentified_Actinobacteria;o__Micrococcales;f__Promicromonosporaceae;g__Cellulosimicrobium
ASV1859	0	0	0	79	0	0	0	0	0	0	0	0	0	0	0	0	0	0	0	0	0	0	0	21	0	0	0	0	0	0	0	0	0	0	0	0	0	0	0	0	20	0	k__Bacteria;p__Actinobacteria;c__unidentified_Actinobacteria;o__Micrococcales;f__Micrococcaceae
ASV1860	0	0	120	0	0	0	0	0	0	0	0	0	0	0	0	0	0	0	0	0	0	0	0	0	0	0	0	0	0	0	0	0	0	0	0	0	0	0	0	0	0	0	k__Bacteria;p__Proteobacteria;c__Gammaproteobacteria;o__Burkholderiales;f__Rhodocyclaceae;g__Methyloversatilis
ASV1861	0	0	8	0	0	0	0	0	63	0	0	0	29	0	0	0	0	0	0	0	0	0	0	0	0	0	0	0	0	0	0	20	0	0	0	0	0	0	0	0	0	0	k__Bacteria;p__Bacteroidota;c__Bacteroidia;o__Cytophagales;f__Spirosomaceae;g__Dyadobacter
ASV1862	47	15	41	0	17	0	0	0	0	0	0	0	0	0	0	0	0	0	0	0	0	0	0	0	0	0	0	0	0	0	0	0	0	0	0	0	0	0	0	0	0	0	k__Bacteria;p__Chloroflexi;c__Anaerolineae;o__Anaerolineales;f__Anaerolineaceae;g__Anaerolinea;s__
ASV1863	0	0	120	0	0	0	0	0	0	0	0	0	0	0	0	0	0	0	0	0	0	0	0	0	0	0	0	0	0	0	0	0	0	0	0	0	0	0	0	0	0	0	k__Bacteria;p__Firmicutes;c__Bacilli;o__Bacillales;f__Bacillaceae
ASV1864	7	6	105	0	2	0	0	0	0	0	0	0	0	0	0	0	0	0	0	0	0	0	0	0	0	0	0	0	0	0	0	0	0	0	0	0	0	0	0	0	0	0	k__Bacteria;p__Actinobacteriota;c__Coriobacteriia;o__Coriobacteriales;f__Eggerthellaceae
ASV1865	42	0	67	0	11	0	0	0	0	0	0	0	0	0	0	0	0	0	0	0	0	0	0	0	0	0	0	0	0	0	0	0	0	0	0	0	0	0	0	0	0	0	k__Bacteria;p__Proteobacteria;c__Alphaproteobacteria;o__Rhizobiales;f__Rhizobiaceae;g__Ochrobactrum
ASV1866	0	0	0	0	0	0	0	35	0	0	0	0	0	0	0	0	0	0	0	0	0	0	0	0	0	0	0	0	0	0	29	0	56	0	0	0	0	0	0	0	0	0	k__Bacteria;p__RCP2-54;c__;o__;f__;g__;s__
ASV1867	0	0	0	0	0	0	0	0	40	22	16	0	0	0	0	0	0	0	0	0	0	0	0	0	0	0	0	0	0	0	0	0	16	25	0	0	0	0	0	0	0	0	k__Bacteria;p__Proteobacteria;c__Gammaproteobacteria;o__Xanthomonadales;f__Xanthomonadaceae;g__Stenotrophomonas
ASV1868	0	0	0	0	0	0	0	0	0	0	0	0	0	0	0	0	0	0	0	0	0	0	0	0	0	119	0	0	0	0	0	0	0	0	0	0	0	0	0	0	0	0	k__Bacteria;p__Proteobacteria;c__Alphaproteobacteria;o__Sphingomonadales;f__Sphingomonadaceae
ASV1869	0	0	0	0	0	0	0	0	0	0	0	0	0	0	0	0	0	0	0	0	0	0	0	0	48	0	0	0	0	0	0	0	0	0	0	0	0	0	41	0	20	10	k__Bacteria;p__Actinobacteria;c__unidentified_Actinobacteria;o__Micrococcales;f__Micrococcaceae;g__Arthrobacter
ASV1870	0	0	0	0	0	0	0	0	0	0	0	0	0	0	0	0	0	0	0	0	0	0	0	0	0	108	0	0	0	0	0	0	0	0	0	0	0	11	0	0	0	0	k__Bacteria;p__unidentified_Bacteria;c__Polyangia;o__Nannocystales;f__Nannocystaceae;g__;s__
ASV1871	0	0	0	0	0	0	0	0	0	0	0	0	0	0	0	0	0	0	88	0	0	0	0	0	0	0	9	0	0	22	0	0	0	0	0	0	0	0	0	0	0	0	k__Bacteria;p__Proteobacteria;c__Gammaproteobacteria;o__Burkholderiales;f__Comamonadaceae
ASV1872	0	0	0	0	0	0	0	0	0	0	0	119	0	0	0	0	0	0	0	0	0	0	0	0	0	0	0	0	0	0	0	0	0	0	0	0	0	0	0	0	0	0	k__Bacteria
ASV1873	0	0	0	0	0	3	0	3	0	0	0	0	8	0	0	0	0	3	0	0	0	0	0	0	0	0	0	9	0	27	53	0	0	0	13	0	0	0	0	0	0	0	k__Bacteria;p__unidentified_Bacteria;c__Alphaproteobacteria;o__unidentified_Alphaproteobacteria;f__unidentified_Alphaproteobacteria;g__unidentified_Alphaproteobacteria;s__Rhodospirillaceae_bacterium_L34
ASV1874	0	0	0	0	0	0	0	0	31	0	0	0	24	0	0	0	0	0	0	0	0	0	0	0	0	0	0	0	0	3	44	0	4	13	0	0	0	0	0	0	0	0	k__Bacteria;p__Bacteroidota;c__Bacteroidia;o__Bacteroidales;f__Prevotellaceae;g__Prevotella;s__Prevotella_sp_BP1-145
ASV1875	0	0	0	0	0	0	0	10	0	0	0	0	17	0	0	0	0	19	0	0	0	0	0	0	0	0	0	0	0	0	42	0	17	14	0	0	0	0	0	0	0	0	k__Bacteria;p__unidentified_Bacteria;c__Alphaproteobacteria;o__Elsterales;f__;g__;s__
ASV1876	0	0	0	0	0	0	0	15	0	0	0	8	31	0	11	0	0	0	0	0	0	0	0	54	0	0	0	0	0	0	0	0	0	0	0	0	0	0	0	0	0	0	k__Bacteria;p__Acidobacteriota;c__Vicinamibacteria;o__Vicinamibacterales;f__Vicinamibacteraceae;g__;s__
ASV1877	0	0	0	0	0	0	0	32	0	0	0	0	56	0	0	0	0	0	0	0	0	0	0	0	0	0	0	0	0	0	31	0	0	0	0	0	0	0	0	0	0	0	k__Bacteria;p__Acidobacteriota;c__Acidobacteriae;o__Subgroup_2;f__;g__;s__
ASV1878	0	0	0	0	0	0	0	41	0	0	20	0	0	0	0	0	0	0	0	0	0	0	0	33	0	25	0	0	0	0	0	0	0	0	0	0	0	0	0	0	0	0	k__Bacteria;p__Acidobacteriota;c__Blastocatellia;o__Blastocatellales;f__Blastocatellaceae
ASV1879	101	0	2	0	0	0	0	0	0	0	0	0	0	0	0	0	0	0	0	0	4	0	0	0	10	0	0	0	0	0	0	0	0	0	0	0	0	0	0	0	0	0	k__Bacteria
ASV1880	0	0	0	0	0	0	0	0	0	0	0	0	0	0	0	0	0	0	0	0	0	0	0	0	0	103	0	0	0	0	0	0	0	0	0	0	0	15	0	0	0	0	k__Bacteria;p__Proteobacteria;c__Gammaproteobacteria;o__Xanthomonadales;f__Rhodanobacteraceae;g__Dokdonella
ASV1881	0	0	0	0	0	0	0	0	0	0	0	13	0	0	0	105	0	0	0	0	0	0	0	0	0	0	0	0	0	0	0	0	0	0	0	0	0	0	0	0	0	0	k__Bacteria;p__Proteobacteria;c__Alphaproteobacteria;o__Rhodobacterales;f__Rhodobacteraceae
ASV1882	0	0	0	0	0	0	0	0	0	0	0	11	6	0	0	82	0	0	0	0	0	0	0	0	0	0	0	0	0	19	0	0	0	0	0	0	0	0	0	0	0	0	k__Bacteria;p__Bdellovibrionota;c__Bdellovibrionia;o__Bacteriovoracales;f__Bacteriovoracaceae;g__Halobacteriovorax
ASV1883	0	0	0	0	0	0	0	0	0	0	0	0	0	0	0	0	0	0	0	0	0	0	0	0	0	0	0	0	0	0	0	0	118	0	0	0	0	0	0	0	0	0	Unassigned
ASV1884	0	0	0	0	0	0	12	0	0	0	0	0	0	0	0	0	0	0	0	0	15	0	9	0	0	0	0	0	0	0	0	35	0	0	0	0	0	0	29	18	0	0	k__Bacteria;p__Firmicutes;c__Clostridia;o__Oscillospirales;f__Oscillospiraceae;g__UCG-002;s__
ASV1885	0	0	0	0	0	0	0	0	0	3	4	0	0	16	0	0	0	9	0	0	0	0	0	0	11	0	0	0	0	0	0	4	7	5	0	0	0	30	11	0	15	3	k__Bacteria;p__unidentified_Bacteria;c__Clostridia;o__Lachnospirales;f__Lachnospiraceae;g__unidentified_Lachnospiraceae;s__Clostridium_sp_Culture-41
ASV1886	0	0	0	0	0	0	0	0	0	0	0	0	0	0	95	0	0	0	23	0	0	0	0	0	0	0	0	0	0	0	0	0	0	0	0	0	0	0	0	0	0	0	k__Bacteria;p__Chloroflexi;c__KD4-96;o__;f__;g__;s__
ASV1887	0	0	21	0	0	0	0	15	0	0	0	0	0	0	0	0	0	0	13	0	0	0	0	12	0	0	0	0	0	17	40	0	0	0	0	0	0	0	0	0	0	0	k__Bacteria;p__unidentified_Bacteria;c__Alphaproteobacteria;o__Rhizobiales;f__Methyloligellaceae;g__unidentified_Methyloligellaceae;s__alpha_proteobacterium_LS7-MT
ASV1888	7	11	93	0	7	0	0	0	0	0	0	0	0	0	0	0	0	0	0	0	0	0	0	0	0	0	0	0	0	0	0	0	0	0	0	0	0	0	0	0	0	0	k__Bacteria;p__Proteobacteria;c__Gammaproteobacteria;o__Xanthomonadales;f__Xanthomonadaceae;g__Stenotrophomonas
ASV1889	9	0	0	0	0	0	0	0	0	0	0	0	0	0	0	0	104	0	0	0	0	0	0	0	0	0	0	0	0	5	0	0	0	0	0	0	0	0	0	0	0	0	k__Bacteria;p__Firmicutes;c__Clostridia;o__Peptostreptococcales-Tissierellales;f__Family_XI;g__Ezakiella
ASV1890	0	0	0	118	0	0	0	0	0	0	0	0	0	0	0	0	0	0	0	0	0	0	0	0	0	0	0	0	0	0	0	0	0	0	0	0	0	0	0	0	0	0	k__Bacteria
ASV1891	0	0	0	0	0	0	0	0	0	0	0	0	44	2	0	0	34	2	0	0	0	0	0	0	0	0	0	0	0	20	0	3	0	2	0	0	0	10	0	0	0	0	k__Bacteria;p__Bacteroidota;c__Bacteroidia;o__Bacteroidales;f__Prevotellaceae;g__Prevotellaceae_NK3B31_group;s__
ASV1892	0	0	0	0	0	0	0	0	0	0	0	0	0	0	0	0	0	0	0	0	0	0	0	0	0	0	0	0	0	0	0	0	0	0	0	0	0	0	0	0	117	0	k__Bacteria
ASV1893	0	0	0	0	0	0	0	0	0	0	0	0	0	0	0	0	0	0	0	0	0	0	15	0	0	0	69	0	0	0	0	0	0	0	0	0	5	21	0	0	0	7	k__Bacteria;p__Actinobacteria;c__unidentified_Actinobacteria;o__Micrococcales;f__Micrococcaceae;g__Sinomonas
ASV1894	0	0	0	0	0	0	0	0	0	0	0	0	0	0	0	0	11	0	0	0	0	0	0	0	0	0	0	0	0	106	0	0	0	0	0	0	0	0	0	0	0	0	k__Bacteria;p__Actinobacteria;c__unidentified_Actinobacteria;o__PeM15;f__;g__;s__
ASV1895	0	0	0	0	0	0	29	0	0	0	0	13	0	0	0	0	0	13	0	0	0	0	15	0	0	0	0	31	0	0	0	0	0	16	0	0	0	0	0	0	0	0	k__Bacteria;p__unidentified_Bacteria;c__Clostridia;o__Oscillospirales;f__Oscillospiraceae;g__unidentified_Oscillospiraceae
ASV1896	0	0	0	0	0	0	0	0	0	0	0	0	0	0	0	0	15	0	0	0	0	0	0	0	0	0	0	0	0	102	0	0	0	0	0	0	0	0	0	0	0	0	k__Bacteria;p__Proteobacteria;c__Gammaproteobacteria;o__Pseudomonadales;f__Marinomonadaceae;g__Marinomonas
ASV1897	0	0	0	0	0	0	0	0	0	0	0	0	0	0	83	0	0	0	0	0	0	0	0	0	0	17	0	0	0	0	0	0	0	0	0	17	0	0	0	0	0	0	k__Bacteria;p__Proteobacteria;c__Gammaproteobacteria;o__Burkholderiales;f__TRA3-20;g__;s__
ASV1898	0	0	0	0	0	0	0	0	0	0	0	0	13	0	0	12	31	51	0	0	0	0	0	0	0	0	0	0	0	0	10	0	0	0	0	0	0	0	0	0	0	0	k__Bacteria;p__Bacteroidota;c__Bacteroidia;o__Bacteroidales;f__Muribaculaceae;g__;s__
ASV1899	0	0	0	0	0	0	0	0	14	0	0	0	13	0	6	0	42	0	0	0	0	0	0	0	0	0	0	0	0	36	0	6	0	0	0	0	0	0	0	0	0	0	k__Bacteria;p__Firmicutes;c__Negativicutes;o__Veillonellales-Selenomonadales;f__Selenomonadaceae;g__Mitsuokella;s__
ASV1900	0	0	0	0	0	9	0	0	44	0	0	0	0	0	0	0	0	0	0	0	0	0	0	0	19	0	0	23	0	0	0	0	22	0	0	0	0	0	0	0	0	0	k__Bacteria;p__Acidobacteriota;c__Blastocatellia;o__Pyrinomonadales;f__Pyrinomonadaceae;g__RB41;s__
ASV1901	0	0	0	0	0	0	0	0	112	0	5	0	0	0	0	0	0	0	0	0	0	0	0	0	0	0	0	0	0	0	0	0	0	0	0	0	0	0	0	0	0	0	k__Bacteria;p__unidentified_Bacteria;c__Thermoleophilia;o__Gaiellales;f__unidentified_Gaiellales;g__unidentified_Gaiellales;s__Gaiella_sp_EBR4-RS1
ASV1902	59	5	0	14	26	0	0	0	0	0	0	0	0	0	0	0	0	0	0	8	0	0	2	0	0	0	0	0	3	0	0	0	0	0	0	0	0	0	0	0	0	0	k__Bacteria
ASV1903	0	0	0	0	0	0	116	0	0	0	0	0	0	0	0	0	0	0	0	0	0	0	0	0	0	0	0	0	0	0	0	0	0	0	0	0	0	0	0	0	0	0	k__Bacteria;p__unidentified_Bacteria
ASV1904	0	0	0	0	0	0	0	0	0	0	0	0	0	0	0	0	0	0	0	0	0	0	0	0	0	107	0	0	0	0	0	0	0	0	0	0	0	9	0	0	0	0	k__Bacteria;p__Bacteroidota;c__Bacteroidia;o__Cytophagales;f__Microscillaceae;g__Chryseolinea;s__
ASV1905	0	0	0	0	0	0	0	0	0	0	0	0	0	0	0	0	0	0	0	0	0	0	0	0	0	98	0	0	0	0	0	0	0	0	0	0	0	18	0	0	0	0	k__Bacteria;p__Actinobacteria;c__unidentified_Actinobacteria;o__Streptosporangiales;f__Streptosporangiaceae;g__Nonomuraea
ASV1906	0	0	0	0	0	0	0	0	0	0	0	0	0	0	0	0	0	0	0	0	0	0	0	24	0	17	0	0	0	0	0	0	0	0	0	0	0	27	12	0	8	28	k__Bacteria;p__Proteobacteria;c__Alphaproteobacteria;o__Rhodobacterales;f__Rhodobacteraceae
ASV1907	0	0	0	0	0	0	0	0	0	0	0	0	0	0	0	0	0	0	0	0	0	0	0	0	0	69	28	0	0	0	0	0	0	0	0	0	10	9	0	0	0	0	k__Bacteria;p__Proteobacteria;c__Alphaproteobacteria;o__Rhizobiales;f__Xanthobacteraceae;g__Rhodopseudomonas
ASV1908	0	0	0	0	0	0	0	0	0	0	0	0	0	0	0	0	0	0	0	0	14	0	0	0	0	0	0	0	0	0	0	0	0	0	0	0	0	7	92	0	3	0	k__Bacteria;p__Proteobacteria;c__Gammaproteobacteria;o__Burkholderiales;f__TRA3-20;g__;s__
ASV1909	0	0	0	0	0	0	0	0	0	0	0	0	0	13	0	0	39	0	0	0	0	0	0	0	0	0	0	0	0	56	0	0	0	0	0	0	0	8	0	0	0	0	k__Bacteria;p__Bacteroidota;c__Bacteroidia;o__Bacteroidales;f__Muribaculaceae;g__;s__
ASV1910	0	0	0	0	0	88	28	0	0	0	0	0	0	0	0	0	0	0	0	0	0	0	0	0	0	0	0	0	0	0	0	0	0	0	0	0	0	0	0	0	0	0	k__Bacteria;p__unidentified_Bacteria;c__Clostridia;o__Peptostreptococcales-Tissierellales;f__Peptostreptococcaceae;g__unidentified_Peptostreptococcaceae;s__low_G+C_Gram-positive_bacterium_IRB_1
ASV1911	0	0	0	0	0	0	0	0	0	0	0	61	32	0	0	23	0	0	0	0	0	0	0	0	0	0	0	0	0	0	0	0	0	0	0	0	0	0	0	0	0	0	k__Bacteria;p__unidentified_Bacteria;c__Acidimicrobiia;o__Actinomarinales;f__unidentified_Actinomarinales;g__unidentified_Actinomarinales
ASV1912	0	0	0	0	0	0	32	0	0	0	0	0	18	0	0	0	0	0	0	0	0	0	0	0	12	0	0	45	0	0	0	0	0	9	0	0	0	0	0	0	0	0	k__Bacteria;p__Firmicutes;c__Clostridia;o__Lachnospirales;f__Lachnospiraceae
ASV1913	0	0	0	0	0	0	0	0	0	0	0	0	22	0	0	0	24	0	0	0	0	0	0	0	0	0	0	0	0	50	8	0	0	0	12	0	0	0	0	0	0	0	k__Bacteria;p__Firmicutes;c__Clostridia;o__Oscillospirales;f__[Eubacterium]_coprostanoligenes_group;g__unidentified_[Eubacterium]_coprostanoligenes_group;s__Clostridiales_bacterium_42_27
ASV1914	0	0	0	0	0	0	0	0	0	0	0	0	0	0	0	0	0	0	0	0	0	0	0	0	0	0	0	0	0	0	0	0	0	66	0	50	0	0	0	0	0	0	k__Bacteria
ASV1915	0	0	0	0	0	0	0	0	0	0	0	2	0	0	99	0	0	0	0	0	0	0	0	0	0	0	0	0	0	0	0	0	0	0	0	15	0	0	0	0	0	0	k__Bacteria;p__Bacteroidota;c__Bacteroidia;o__Sphingobacteriales;f__Sphingobacteriaceae;g__Olivibacter
ASV1916	0	0	0	0	0	0	0	0	0	0	0	0	0	0	0	0	0	0	0	0	0	0	0	0	0	0	0	0	0	40	73	0	3	0	0	0	0	0	0	0	0	0	k__Bacteria;p__Proteobacteria;c__Gammaproteobacteria;o__JG36-TzT-191;f__;g__;s__
ASV1917	0	0	0	0	0	0	0	0	32	0	9	0	0	31	0	4	0	3	0	0	0	0	0	0	0	0	0	0	0	4	13	0	12	8	0	0	0	0	0	0	0	0	k__Bacteria;p__Actinobacteria;c__unidentified_Actinobacteria;o__Micrococcales;f__Micrococcaceae;g__Rothia
ASV1918	0	0	0	0	0	0	0	0	113	0	0	0	3	0	0	0	0	0	0	0	0	0	0	0	0	0	0	0	0	0	0	0	0	0	0	0	0	0	0	0	0	0	k__Bacteria
ASV1919	0	0	0	0	0	0	0	39	0	0	0	0	16	0	0	0	0	0	32	0	0	0	0	29	0	0	0	0	0	0	0	0	0	0	0	0	0	0	0	0	0	0	k__Bacteria;p__Acidobacteriota;c__Blastocatellia;o__Pyrinomonadales;f__Pyrinomonadaceae;g__RB41;s__
ASV1920	0	0	0	0	0	0	0	21	0	4	0	0	0	0	73	0	0	0	18	0	0	0	0	0	0	0	0	0	0	0	0	0	0	0	0	0	0	0	0	0	0	0	k__Bacteria;p__Actinobacteriota;c__Acidimicrobiia;o__Microtrichales;f__Iamiaceae;g__Iamia;s__
ASV1921	0	0	116	0	0	0	0	0	0	0	0	0	0	0	0	0	0	0	0	0	0	0	0	0	0	0	0	0	0	0	0	0	0	0	0	0	0	0	0	0	0	0	k__Bacteria;p__Firmicutes;c__Bacilli;o__Bacillales;f__Bacillaceae;g__Bacillus
ASV1922	0	33	0	0	0	0	0	5	0	5	0	12	36	0	0	0	0	0	0	0	0	0	0	0	0	0	0	0	0	0	0	0	0	25	0	0	0	0	0	0	0	0	k__Bacteria;p__Bacteroidota;c__Bacteroidia;o__Bacteroidales;f__Rikenellaceae
ASV1923	0	0	0	0	0	0	0	0	0	0	9	20	0	0	38	0	0	0	0	0	0	0	0	0	0	0	0	0	0	0	0	24	7	18	0	0	0	0	0	0	0	0	k__Bacteria;p__Proteobacteria;c__Alphaproteobacteria;o__Rhizobiales;f__Beijerinckiaceae;g__Microvirga
ASV1924	0	0	0	0	0	0	0	0	0	0	0	0	0	0	0	0	0	0	0	0	0	0	0	0	0	0	0	0	0	49	62	0	0	0	0	4	0	0	0	0	0	0	k__Bacteria;p__Chloroflexi;c__AD3;o__;f__;g__;s__
ASV1925	0	0	0	0	0	0	0	0	0	0	0	0	0	0	0	0	0	0	0	0	0	97	0	0	0	0	0	0	0	0	0	0	0	0	0	0	18	0	0	0	0	0	k__Bacteria;p__Proteobacteria;c__Alphaproteobacteria;o__Rhizobiales;f__Xanthobacteraceae
ASV1926	0	0	0	0	0	0	0	0	0	0	0	0	66	0	0	0	0	0	0	0	0	0	0	0	0	0	0	0	0	0	0	9	0	22	18	0	0	0	0	0	0	0	k__Bacteria;p__Bacteroidota;c__Bacteroidia;o__Bacteroidales;f__Prevotellaceae;g__Prevotella
ASV1927	0	0	0	0	0	0	0	0	0	0	0	0	0	0	84	0	0	0	0	0	0	0	0	31	0	0	0	0	0	0	0	0	0	0	0	0	0	0	0	0	0	0	k__Archaea;p__Crenarchaeota;c__Nitrososphaeria;o__Nitrososphaerales;f__Nitrososphaeraceae;g__;s__
ASV1928	0	0	0	0	0	0	0	0	0	0	0	0	0	0	115	0	0	0	0	0	0	0	0	0	0	0	0	0	0	0	0	0	0	0	0	0	0	0	0	0	0	0	k__Bacteria;p__Proteobacteria;c__Alphaproteobacteria;o__Rhizobiales;f__Methyloligellaceae;g__;s__
ASV1929	0	0	0	0	0	0	0	0	0	0	0	0	0	0	0	0	0	0	0	0	0	0	0	0	0	0	0	0	0	46	69	0	0	0	0	0	0	0	0	0	0	0	k__Bacteria;p__unidentified_Bacteria;c__Alphaproteobacteria;o__Elsterales;f__;g__;s__
ASV1930	0	0	0	0	0	0	0	0	0	0	0	0	0	0	0	115	0	0	0	0	0	0	0	0	0	0	0	0	0	0	0	0	0	0	0	0	0	0	0	0	0	0	k__Bacteria
ASV1931	0	0	0	0	0	0	0	0	0	0	0	0	4	0	0	0	0	0	0	3	0	0	0	0	0	103	0	0	0	0	0	0	0	0	0	0	0	5	0	0	0	0	k__Bacteria;p__unidentified_Bacteria;c__Polyangia;o__Polyangiales;f__Sandaracinaceae;g__unidentified_Sandaracinaceae;s__Oryza_longistaminata
ASV1932	0	0	0	0	0	0	0	37	0	0	0	0	0	0	0	0	0	0	0	0	0	0	0	0	0	0	0	0	0	0	25	0	35	0	18	0	0	0	0	0	0	0	k__Bacteria;p__Acidobacteriota;c__Acidobacteriae;o__Subgroup_2;f__;g__;s__
ASV1933	0	0	0	0	0	0	0	80	0	0	0	0	0	0	0	0	0	0	0	0	0	0	0	0	0	0	0	0	0	0	0	0	0	35	0	0	0	0	0	0	0	0	k__Bacteria;p__unidentified_Bacteria;c__Alphaproteobacteria;o__Elsterales;f__;g__;s__
ASV1934	0	0	0	0	0	0	0	76	0	0	0	0	10	0	0	0	0	11	0	0	0	0	0	0	0	0	0	0	0	0	0	0	0	18	0	0	0	0	0	0	0	0	k__Bacteria;p__Acidobacteriota;c__Acidobacteriae;o__Subgroup_2;f__;g__;s__
ASV1935	9	8	26	0	0	0	0	0	0	0	0	0	0	0	0	0	0	0	0	0	4	0	8	0	0	0	4	0	0	0	0	0	0	0	0	20	7	0	19	0	10	0	k__Bacteria;p__Proteobacteria;c__Gammaproteobacteria;o__Burkholderiales;f__Comamonadaceae
ASV1936	0	0	0	0	0	0	0	0	0	0	0	0	0	0	0	0	0	0	0	0	0	0	0	0	0	0	0	0	3	34	78	0	0	0	0	0	0	0	0	0	0	0	k__Bacteria;p__Acidobacteriota;c__Holophagae;o__Subgroup_7;f__;g__;s__
ASV1937	0	0	0	0	0	0	0	0	0	0	0	0	0	0	0	0	0	0	0	0	0	0	0	0	0	98	0	0	0	0	0	0	0	0	0	0	0	16	0	0	0	0	k__Bacteria;p__unidentified_Bacteria;c__unidentified_Bacteria;o__Frankiales;f__;g__;s__
ASV1938	0	0	0	0	0	0	0	0	0	0	0	0	0	0	0	0	0	0	0	0	0	114	0	0	0	0	0	0	0	0	0	0	0	0	0	0	0	0	0	0	0	0	k__Bacteria;p__Firmicutes;c__Bacilli;o__Bacillales;f__Bacillaceae;g__Bacillus
ASV1939	0	0	0	0	0	0	0	0	0	0	0	0	0	0	0	0	0	0	0	0	0	0	0	0	0	0	0	114	0	0	0	0	0	0	0	0	0	0	0	0	0	0	k__Bacteria;p__Proteobacteria;c__Alphaproteobacteria;o__AT-s3-44;f__;g__;s__
ASV1940	0	0	0	0	0	0	0	0	0	0	0	0	0	0	114	0	0	0	0	0	0	0	0	0	0	0	0	0	0	0	0	0	0	0	0	0	0	0	0	0	0	0	k__Bacteria;p__unidentified_Bacteria;c__Alphaproteobacteria;o__Rhizobiales;f__Methyloligellaceae
ASV1941	0	0	0	0	0	0	0	0	4	0	0	0	13	0	0	0	0	6	0	0	0	0	0	0	0	0	0	0	0	0	0	0	0	0	0	0	0	62	10	0	7	12	k__Bacteria;p__Firmicutes;c__Clostridia;o__Lachnospirales;f__Lachnospiraceae;g__GCA-900066575;s__
ASV1942	0	0	0	0	0	0	0	0	20	0	0	0	0	0	0	0	23	0	0	0	0	0	0	0	0	0	0	0	0	0	0	0	0	0	71	0	0	0	0	0	0	0	k__Bacteria;p__Firmicutes;c__Clostridia;o__Lachnospirales;f__Lachnospiraceae;g__Lachnospiraceae_NK4A136_group
ASV1943	0	0	0	0	0	0	0	0	34	5	4	0	0	0	0	0	0	0	5	0	0	0	0	0	0	0	0	0	0	0	10	8	20	10	0	0	0	0	0	0	18	0	k__Bacteria;p__Firmicutes;c__Clostridia;o__Oscillospirales;f__Ruminococcaceae;g__[Eubacterium]_siraeum_group;s__
ASV1944	0	0	0	0	0	0	0	0	0	0	6	0	49	0	0	0	0	0	10	2	0	0	0	0	0	20	0	0	0	0	0	22	0	0	0	0	0	5	0	0	0	0	k__Bacteria;p__Nitrospirota;c__Nitrospira;o__Nitrospirales;f__Nitrospiraceae;g__unidentified_Nitrospiraceae;s__Nitrospira_sp
ASV1945	0	0	0	0	0	0	0	0	0	0	0	0	0	0	0	0	11	0	0	12	0	0	29	0	0	0	0	0	0	0	0	0	0	0	0	0	0	0	19	33	10	0	k__Bacteria
ASV1946	0	0	0	0	0	0	0	0	0	0	0	0	0	0	0	0	0	0	0	32	0	0	0	0	0	0	0	0	0	0	0	0	0	0	0	0	0	0	0	82	0	0	k__Bacteria;p__Proteobacteria;c__Alphaproteobacteria;o__Rhizobiales;f__Rhizobiaceae
ASV1947	0	0	0	0	0	0	0	26	0	0	0	0	0	0	77	0	0	11	0	0	0	0	0	0	0	0	0	0	0	0	0	0	0	0	0	0	0	0	0	0	0	0	k__Bacteria;p__Acidobacteriota;c__Thermoanaerobaculia;o__Thermoanaerobaculales;f__Thermoanaerobaculaceae;g__Subgroup_10;s__Acidobacteria_bacterium_WY67
ASV1948	0	0	0	0	0	0	0	8	5	0	0	0	0	0	29	0	0	12	8	0	0	0	0	52	0	0	0	0	0	0	0	0	0	0	0	0	0	0	0	0	0	0	k__Bacteria;p__Proteobacteria;c__Gammaproteobacteria;o__Burkholderiales;f__TRA3-20;g__;s__
ASV1949	0	0	0	0	0	0	0	62	0	0	0	0	0	0	0	0	0	0	0	0	0	0	0	0	0	0	0	0	0	0	28	0	24	0	0	0	0	0	0	0	0	0	k__Bacteria;p__Acidobacteriota;c__Acidobacteriae;o__Subgroup_2;f__;g__;s__
ASV1950	5	12	97	0	0	0	0	0	0	0	0	0	0	0	0	0	0	0	0	0	0	0	0	0	0	0	0	0	0	0	0	0	0	0	0	0	0	0	0	0	0	0	k__Bacteria;p__Firmicutes;c__Clostridia;o__Lachnospirales;f__Lachnospiraceae
ASV1951	0	0	0	0	0	0	0	0	0	0	0	0	0	0	0	0	0	0	0	0	0	0	0	0	0	105	0	0	0	0	0	0	0	0	0	0	0	8	0	0	0	0	k__Bacteria;p__Proteobacteria;c__Gammaproteobacteria;o__Xanthomonadales;f__Xanthomonadaceae
ASV1952	0	0	0	0	0	0	0	0	0	0	0	0	0	0	0	0	0	0	0	0	6	0	0	0	0	0	0	0	0	0	0	0	0	0	0	0	0	4	97	0	6	0	k__Bacteria;p__Bacteroidota;c__Bacteroidia;o__Chitinophagales;f__Chitinophagaceae;g__Taibaiella;s__
ASV1953	0	0	0	0	0	0	0	0	0	0	0	0	0	0	0	0	8	0	0	0	0	0	0	0	0	0	0	0	0	105	0	0	0	0	0	0	0	0	0	0	0	0	k__Bacteria;p__Actinobacteriota;c__Acidimicrobiia;o__Microtrichales;f__Ilumatobacteraceae;g__;s__
ASV1954	0	0	0	0	0	0	26	0	0	0	0	0	0	0	0	0	0	0	0	0	0	0	27	38	0	0	0	15	0	0	0	0	0	0	0	0	0	7	0	0	0	0	k__Bacteria;p__Cyanobacteria;c__Cyanobacteriia;o__Chloroplast;f__unidentified_Chloroplast;g__unidentified_Chloroplast
ASV1955	0	0	0	0	0	0	0	0	0	0	0	0	0	0	0	0	0	0	0	0	0	0	0	0	0	0	0	0	0	25	88	0	0	0	0	0	0	0	0	0	0	0	k__Bacteria;p__Nitrospirota;c__Nitrospira;o__Nitrospirales;f__Nitrospiraceae;g__;s__
ASV1956	0	0	0	0	0	0	0	0	0	0	0	0	0	0	0	0	0	0	0	0	0	0	0	0	0	0	0	0	0	0	113	0	0	0	0	0	0	0	0	0	0	0	k__Bacteria;p__Proteobacteria;c__Gammaproteobacteria;o__Burkholderiales;f__Nitrosomonadaceae;g__Ellin6067;s__
ASV1957	0	0	0	0	0	0	12	0	0	0	0	0	0	0	0	0	26	0	0	0	0	0	0	0	0	0	0	0	0	52	0	8	10	0	0	0	0	0	0	5	0	0	k__Bacteria;p__Firmicutes;c__Clostridia;o__Lachnospirales;f__Lachnospiraceae
ASV1958	0	0	0	0	0	0	0	0	48	5	0	0	0	14	0	0	0	0	0	0	0	0	0	0	0	0	0	0	0	24	0	5	14	3	0	0	0	0	0	0	0	0	k__Bacteria;p__Proteobacteria;c__Gammaproteobacteria;o__Pseudomonadales;f__Pseudomonadaceae;g__Pseudomonas
ASV1959	0	0	0	0	0	0	0	0	102	0	11	0	0	0	0	0	0	0	0	0	0	0	0	0	0	0	0	0	0	0	0	0	0	0	0	0	0	0	0	0	0	0	k__Bacteria;p__Myxococcota;c__Polyangia;o__Polyangiales;f__Polyangiaceae
ASV1960	0	0	0	0	0	0	0	9	0	0	0	0	0	0	95	0	0	0	0	0	0	0	0	0	0	0	0	0	0	0	0	0	0	0	0	9	0	0	0	0	0	0	k__Bacteria;p__Proteobacteria;c__Gammaproteobacteria;o__PLTA13;f__;g__;s__
ASV1961	0	0	0	0	0	0	0	21	0	0	3	0	0	0	0	3	0	8	0	0	0	0	0	0	0	0	0	0	0	0	0	8	9	61	0	0	0	0	0	0	0	0	k__Bacteria;p__unidentified_Bacteria;c__Bacteroidia;o__Chitinophagales;f__;g__;s__
ASV1962	0	0	0	84	0	0	0	0	0	0	0	0	0	0	0	0	0	0	0	0	0	0	0	0	29	0	0	0	0	0	0	0	0	0	0	0	0	0	0	0	0	0	k__Bacteria;p__Proteobacteria;c__Alphaproteobacteria;o__Rhodobacterales;f__Rhodobacteraceae
ASV1963	2	0	0	0	0	0	0	0	0	0	0	0	16	0	0	0	0	0	0	0	0	0	0	0	0	0	0	0	0	12	4	0	0	0	0	0	0	76	0	0	3	0	k__Bacteria;p__Bacteroidota;c__Bacteroidia;o__Bacteroidales;f__Prevotellaceae;g__Prevotella
ASV1964	6	0	0	0	0	0	0	0	0	0	0	0	0	0	22	0	0	0	0	0	0	52	0	0	0	0	0	33	0	0	0	0	0	0	0	0	0	0	0	0	0	0	k__Bacteria;p__Proteobacteria;c__Alphaproteobacteria;o__Rhizobiales;f__Rhizobiaceae;g__Mesorhizobium
ASV1965	0	0	0	0	0	0	0	0	18	0	0	0	58	0	0	0	0	8	0	0	0	0	0	0	0	0	0	0	0	0	14	0	14	0	0	0	0	0	0	0	0	0	k__Bacteria;p__Bacteroidota;c__Bacteroidia;o__Bacteroidales;f__Muribaculaceae;g__;s__
ASV1966	0	0	0	0	0	0	0	0	18	0	0	0	0	0	14	0	37	0	0	0	0	0	0	0	0	0	0	0	0	43	0	0	0	0	0	0	0	0	0	0	0	0	k__Bacteria;p__Firmicutes;c__Clostridia;o__Clostridia_UCG-014;f__;g__;s__
ASV1967	0	0	0	0	0	0	0	0	0	2	0	0	0	0	54	0	0	0	11	0	0	31	0	0	0	4	0	0	0	2	0	0	0	0	0	0	8	0	0	0	0	0	k__Bacteria;p__Proteobacteria;c__Alphaproteobacteria;o__Azospirillales;f__Inquilinaceae;g__Inquilinus
ASV1968	0	0	0	0	0	0	0	0	0	0	0	0	0	0	38	0	0	0	0	0	0	0	0	57	0	0	0	0	0	0	0	0	0	0	0	17	0	0	0	0	0	0	k__Bacteria;p__Bacteroidota;c__Bacteroidia;o__Chitinophagales;f__Chitinophagaceae;g__Terrimonas
ASV1969	0	0	0	0	0	0	0	0	0	0	0	0	0	0	0	0	0	0	0	0	0	0	0	0	0	5	0	0	0	0	0	0	0	0	0	0	14	41	7	0	26	19	k__Bacteria;p__Firmicutes;c__Bacilli;o__Bacillales;f__Bacillaceae;g__Bacillus
ASV1970	0	0	0	0	0	0	0	0	0	0	0	18	0	0	0	37	0	0	0	0	0	0	0	0	0	0	0	0	0	57	0	0	0	0	0	0	0	0	0	0	0	0	k__Bacteria;p__Actinobacteria;c__unidentified_Actinobacteria;o__PeM15;f__unidentified_PeM15;g__unidentified_PeM15
ASV1971	0	0	0	0	0	0	0	0	0	0	0	0	0	0	0	112	0	0	0	0	0	0	0	0	0	0	0	0	0	0	0	0	0	0	0	0	0	0	0	0	0	0	k__Bacteria
ASV1972	0	0	0	0	0	0	0	0	34	0	0	0	0	18	0	0	0	0	0	0	0	0	0	0	0	0	0	0	0	0	0	0	0	0	60	0	0	0	0	0	0	0	k__Bacteria;p__Actinobacteria;c__unidentified_Actinobacteria;o__Streptomycetales;f__Streptomycetaceae;g__Streptomyces
ASV1973	0	0	0	0	0	0	0	0	0	0	0	0	0	0	0	0	0	0	0	0	0	0	0	0	0	112	0	0	0	0	0	0	0	0	0	0	0	0	0	0	0	0	k__Bacteria;p__Bacteroidota;c__Bacteroidia;o__Cytophagales;f__Microscillaceae;g__Chryseolinea;s__
ASV1974	0	0	0	0	0	0	0	0	15	0	0	0	22	0	0	0	30	0	0	0	0	0	0	0	0	0	0	0	0	0	0	11	10	24	0	0	0	0	0	0	0	0	k__Bacteria;p__Firmicutes;c__Clostridia;o__Lachnospirales;f__Lachnospiraceae
ASV1975	0	0	0	0	0	0	0	0	0	0	0	29	71	0	0	0	0	0	0	0	0	0	0	0	0	0	0	0	0	0	0	0	12	0	0	0	0	0	0	0	0	0	k__Bacteria;p__Actinobacteriota;c__Thermoleophilia;o__Gaiellales;f__Gaiellaceae;g__Gaiella;s__actinobacterium_WWH12
ASV1976	0	0	0	0	0	0	0	0	66	0	0	0	0	0	0	0	0	0	0	0	0	0	0	0	0	46	0	0	0	0	0	0	0	0	0	0	0	0	0	0	0	0	k__Bacteria;p__Proteobacteria;c__Gammaproteobacteria;o__Burkholderiales;f__Hydrogenophilaceae;g__Thiobacillus;s__
ASV1977	0	0	0	0	0	3	29	0	0	0	0	0	0	0	0	0	0	0	0	0	0	0	0	0	0	0	0	72	8	0	0	0	0	0	0	0	0	0	0	0	0	0	k__Bacteria;p__Campylobacterota;c__Campylobacteria;o__Campylobacterales;f__Helicobacteraceae;g__Helicobacter;s__Helicobacter_pullorum
ASV1978	0	0	0	0	0	0	0	0	112	0	0	0	0	0	0	0	0	0	0	0	0	0	0	0	0	0	0	0	0	0	0	0	0	0	0	0	0	0	0	0	0	0	k__Bacteria;p__Thermotogae;c__unidentified_Thermotogae;o__Petrotogales;f__Petrotogaceae;g__Defluviitoga
ASV1979	15	12	0	0	0	0	0	0	22	0	0	0	0	15	0	0	0	10	0	0	0	0	0	6	0	0	0	0	0	0	0	0	0	0	0	0	0	0	13	10	0	9	k__Bacteria;p__Proteobacteria;c__Gammaproteobacteria;o__Xanthomonadales;f__Xanthomonadaceae;g__Stenotrophomonas
ASV1980	0	0	6	0	0	0	0	0	0	0	3	0	0	0	66	0	0	0	0	0	0	0	0	0	0	0	0	0	0	0	0	0	0	6	0	0	0	5	0	0	26	0	k__Bacteria;p__Actinobacteria;c__unidentified_Actinobacteria;o__Propionibacteriales;f__Nocardioidaceae;g__Nocardioides
ASV1981	0	0	0	0	0	0	0	0	0	0	0	0	0	0	0	0	47	0	0	0	0	0	3	0	0	0	0	0	11	20	0	0	0	0	0	5	0	21	5	0	0	0	k__Bacteria;p__Proteobacteria;c__Gammaproteobacteria;o__Enterobacterales;f__Succinivibrionaceae;g__Succinivibrio;s__
ASV1982	0	0	0	0	0	0	0	0	0	0	0	0	0	0	0	0	0	0	0	0	0	0	0	0	0	0	0	57	55	0	0	0	0	0	0	0	0	0	0	0	0	0	k__Bacteria
ASV1983	0	0	0	0	0	0	0	56	0	14	0	0	0	0	0	0	0	0	0	0	0	0	0	0	0	0	0	0	0	0	0	24	0	18	0	0	0	0	0	0	0	0	k__Bacteria;p__Actinobacteriota;c__Thermoleophilia;o__Solirubrobacterales;f__Solirubrobacteraceae;g__Conexibacter
ASV1984	0	0	0	0	0	0	0	15	0	0	15	0	0	0	53	0	0	0	20	0	0	0	0	0	0	0	0	0	0	0	0	0	0	9	0	0	0	0	0	0	0	0	k__Bacteria;p__Actinobacteria;c__unidentified_Actinobacteria;o__Pseudonocardiales;f__Pseudonocardiaceae
ASV1985	0	0	0	0	0	0	0	32	0	6	0	0	0	0	0	0	0	0	0	0	0	0	0	0	0	0	0	0	0	0	39	0	35	0	0	0	0	0	0	0	0	0	k__Bacteria;p__unidentified_Bacteria;c__Acidobacteriae;o__Acidobacteriales;f__;g__;s__
ASV1986	0	0	0	0	0	0	0	0	21	0	3	0	0	11	0	0	0	0	0	60	0	0	0	0	0	0	0	0	0	0	6	0	4	4	0	0	0	0	0	3	0	0	k__Bacteria;p__Bacteroidota;c__Bacteroidia;o__Bacteroidales
ASV1987	0	0	0	0	0	0	0	0	0	0	0	0	0	0	0	0	108	0	0	0	0	0	0	0	0	0	0	0	0	0	0	3	0	0	0	0	0	0	0	0	0	0	k__Bacteria;p__Bacteroidota;c__Bacteroidia;o__Bacteroidales;f__Prevotellaceae;g__Prevotella;s__Prevotella_bergensis
ASV1988	0	0	0	0	0	0	0	0	0	0	0	0	0	0	0	0	0	0	0	0	0	0	0	0	0	0	0	0	0	0	0	0	0	0	0	0	0	0	0	111	0	0	k__Archaea;p__Thermoplasmatota;c__Thermoplasmata;o__Marine_Group_II;f__;g__;s__
ASV1989	0	0	0	0	0	0	0	0	0	0	0	0	0	0	0	0	0	0	0	0	0	111	0	0	0	0	0	0	0	0	0	0	0	0	0	0	0	0	0	0	0	0	k__Bacteria;p__Actinobacteria;c__unidentified_Actinobacteria;o__Micrococcales;f__Microbacteriaceae;g__Leifsonia
ASV1990	0	0	0	0	0	0	0	0	0	0	0	0	0	0	0	111	0	0	0	0	0	0	0	0	0	0	0	0	0	0	0	0	0	0	0	0	0	0	0	0	0	0	k__Bacteria;p__Proteobacteria;c__Alphaproteobacteria;o__Rhodobacterales;f__Rhodobacteraceae;g__Ruegeria
ASV1991	0	0	0	0	0	0	0	0	0	0	0	111	0	0	0	0	0	0	0	0	0	0	0	0	0	0	0	0	0	0	0	0	0	0	0	0	0	0	0	0	0	0	k__Bacteria
ASV1992	0	0	0	0	0	0	0	0	0	0	0	0	0	0	0	0	0	0	0	0	0	0	0	0	0	0	0	111	0	0	0	0	0	0	0	0	0	0	0	0	0	0	k__Bacteria;p__unidentified_Bacteria;c__Alphaproteobacteria;o__Rhodospirillales;f__Magnetospiraceae;g__;s__
ASV1993	0	0	0	0	0	0	0	0	0	0	0	0	0	0	46	0	0	0	0	0	0	0	0	17	0	48	0	0	0	0	0	0	0	0	0	0	0	0	0	0	0	0	k__Bacteria
ASV1994	0	0	0	0	0	0	0	0	0	0	0	0	8	0	0	0	31	0	0	0	0	0	0	0	0	0	0	0	0	68	0	4	0	0	0	0	0	0	0	0	0	0	k__Bacteria;p__Firmicutes;c__Bacilli;o__RF39;f__;g__;s__
ASV1995	0	0	0	0	0	0	0	0	0	0	0	0	0	0	0	0	0	0	0	0	0	0	0	0	0	13	0	0	0	0	3	0	0	0	0	0	0	80	8	0	7	0	k__Bacteria;p__Firmicutes;c__Clostridia;o__Oscillospirales;f__Oscillospiraceae;g__NK4A214_group
ASV1996	0	0	0	0	0	0	0	0	15	0	2	0	0	5	0	0	36	0	0	5	0	0	0	0	0	0	0	0	0	31	0	0	2	4	0	0	0	0	11	0	0	0	k__Bacteria;p__unidentified_Bacteria;c__Bacteroidia;o__Bacteroidales;f__Prevotellaceae;g__;s__
ASV1997	0	8	0	0	0	0	0	0	0	0	0	9	34	0	0	18	0	0	0	0	0	0	0	0	0	0	0	0	0	0	35	0	0	7	0	0	0	0	0	0	0	0	k__Bacteria;p__Methylomirabilota;c__Methylomirabilia;o__Rokubacteriales;f__;g__;s__
ASV1998	3	4	0	0	104	0	0	0	0	0	0	0	0	0	0	0	0	0	0	0	0	0	0	0	0	0	0	0	0	0	0	0	0	0	0	0	0	0	0	0	0	0	k__Bacteria;p__Chloroflexi;c__Chloroflexia;o__Thermomicrobiales;f__JG30-KF-CM45;g__;s__
[truncated: 23,737 more rows]

## Sheet: Table S2
Taxa	avg(NC)	sd(NC)	avg(CC)	sd(CC)	p.value	q.values	interval lower	interval upper
k__Bacteria;p__Proteobacteria;c__Gammaproteobacteria;o__Pseudomonadales;f__Pseudomonadaceae;g__Pseudomonas;	0.0233173	0.0139344	0.117883	0.163602	0.0102075	0.0337745	-0.16461	-0.024521
k__Bacteria;p__Bacteroidota;c__Bacteroidia;o__Flavobacteriales;f__Weeksellaceae;g__Chryseobacterium;	0.000414781	0.000364567	0.0229387	0.0912378	0.238806	0.0338153	-0.0610514	0.0160036
k__Bacteria;p__Firmicutes;c__Bacilli;o__Lactobacillales;f__Lactobacillaceae;g__Lactobacillus;	0.164593	0.213859	0.0244489	0.065521	0.217743	0.0338153	-0.124018	0.404305
k__Bacteria;p__Bacteroidota;c__Bacteroidia;o__Bacteroidales;f__Prevotellaceae;g__Prevotella;	0.0139282	0.0177929	0.0248751	0.0770839	0.540034	0.0476338	-0.0471668	0.0252729
k__Bacteria;p__Firmicutes;c__Bacilli;o__Lactobacillales;f__Listeriaceae;g__Listeria;	0.00204563	0.00432488	0.0138781	0.0670807	0.400701	0.0372997	-0.0403816	0.0167167
k__Bacteria;p__Campylobacterota;c__Campylobacteria;o__Campylobacterales;f__Campylobacteraceae;g__Campylobacter;	0.000282805	0.00039611	0.0120379	0.0562398	0.31655	0.0338153	-0.0355053	0.0119951
k__Bacteria;p__Firmicutes;c__Bacilli;o__Lactobacillales;f__Lactobacillaceae;g__Lactiplantibacillus;	3.2994e-05	7.37768e-05	0.0142748	0.0539054	0.208405	0.0338153	-0.0370041	0.00852053
k__Bacteria;p__Firmicutes;c__Clostridia;o__Peptostreptococcales-Tissierellales;f__Peptostreptococcaceae;g__Peptostreptococcus;	0.000183824	0.000411042	0.0105276	0.0394054	0.211352	0.0338153	-0.0269866	0.00629901
k__Bacteria;p__Firmicutes;c__Bacilli;o__Lactobacillales;f__Lactobacillaceae;g__Lentilactobacillus;	6.59879e-05	7.88707e-05	0.0104039	0.0393735	0.211148	0.0338153	-0.026964	0.00628819
k__Bacteria;p__Actinobacteria;c__unidentified_Actinobacteria;o__Micrococcales;f__Micrococcaceae;g__Glutamicibacter;	0.00112179	0.00232597	0.00330332	0.00895234	0.309385	0.0338153	-0.0065109	0.00214784
k__Bacteria;p__Firmicutes;c__Clostridia;o__Peptostreptococcales-Tissierellales;f__Family_XI;g__Parvimonas;	0.000461916	0.000344193	0.00754835	0.0277442	0.22355	0.0338153	-0.0188051	0.00463227
k__Bacteria;p__Proteobacteria;c__Gammaproteobacteria;o__Burkholderiales;f__Burkholderiaceae;g__Ralstonia;	0.0306844	0.0368075	0.0178904	0.0305828	0.498693	0.0445994	-0.0319061	0.0574941
k__Bacteria;p__Fusobacteriota;c__Fusobacteriia;o__Fusobacteriales;f__Leptotrichiaceae;g__Sneathia;	2.82805e-05	6.32372e-05	0.00471637	0.017448	0.201053	0.0338153	-0.0120559	0.00267975
k__Bacteria;p__Firmicutes;c__Negativicutes;o__Veillonellales-Selenomonadales;f__Veillonellaceae;g__Veillonella;	0.000697587	0.000867929	0.00485188	0.0213775	0.352699	0.035255	-0.0132092	0.00490063
k__Bacteria;p__Firmicutes;c__Bacilli;o__Staphylococcales;f__Staphylococcaceae;g__Jeotgalicoccus;	9.42685e-05	0.000145277	0.00122549	0.0021333	0.016839	0.0337745	-0.00203998	-0.000222466
k__Bacteria;p__Firmicutes;c__Bacilli;o__Lactobacillales;f__Lactobacillaceae;g__Weissella;	0.000325226	0.00029689	0.00760923	0.0186384	0.0681955	0.0338153	-0.0151581	0.000590038
k__Bacteria;p__Actinobacteria;c__unidentified_Actinobacteria;o__Corynebacteriales;f__Corynebacteriaceae;g__Corynebacterium;	0.00899793	0.00820747	0.00347124	0.0053291	0.211682	0.0338153	-0.00448757	0.0155409
k__Bacteria;p__Bacteroidota;c__Bacteroidia;o__Bacteroidales;f__Porphyromonadaceae;g__Porphyromonas;	0.000683446	0.000657561	0.00492553	0.0162081	0.214098	0.0338153	-0.0111073	0.00262318
k__Bacteria;p__Proteobacteria;c__Gammaproteobacteria;o__Enterobacterales;f__Morganellaceae;g__Proteus;	0	0	0.00959476	0.0161559	0.00789657	0.0337745	-0.0164168	-0.00277273
k__Bacteria;p__Firmicutes;c__Bacilli;o__Staphylococcales;f__Staphylococcaceae;g__Staphylococcus;	0.015724	0.0179306	0.00707603	0.012447	0.352565	0.035255	-0.0131988	0.0304947
k__Bacteria;p__Firmicutes;c__Clostridia;o__Peptostreptococcales-Tissierellales;f__Family_XI;g__Peptoniphilus;	0.0010181	0.000698995	0.00626394	0.0159646	0.122472	0.0338153	-0.0120114	0.00151976
k__Bacteria;p__Firmicutes;c__Bacilli;o__Lactobacillales;f__Lactobacillaceae;g__Leuconostoc;	0.000476056	0.000596532	0.00445419	0.0143335	0.188668	0.0338153	-0.0100504	0.0020941
k__Bacteria;p__Firmicutes;c__Bacilli;o__Lactobacillales;f__Carnobacteriaceae;g__Desemzia;	0	0	0.000931883	0.00193818	0.0274017	0.0338153	-0.00175031	-0.000113461
k__Bacteria;p__Firmicutes;c__Clostridia;o__Lachnospirales;f__Lachnospiraceae;g__Blautia;	0.00258296	0.00305976	0.00686	0.0120339	0.140582	0.0338153	-0.0100633	0.00150922
k__Bacteria;p__Bacteroidota;c__Bacteroidia;o__Chitinophagales;f__Chitinophagaceae;g__Chitinophaga;	0	0	0.00293509	0.0116452	0.22939	0.0338153	-0.00785244	0.00198226
k__Bacteria;p__Proteobacteria;c__Gammaproteobacteria;o__Pseudomonadales;f__Moraxellaceae;g__Acinetobacter;	0.0183022	0.0212068	0.00637589	0.0118804	0.282638	0.0338153	-0.0140301	0.0378828
k__Archaea;p__Crenarchaeota;c__Nitrososphaeria;o__Nitrosopumilales;f__Nitrosopumilaceae;g__Candidatus_Nitrosopumilus;	0	0	1.57114e-05	7.69699e-05	0.327716	0.0338153	-4.82129e-05	1.67901e-05
k__Bacteria;p__Proteobacteria;c__Gammaproteobacteria;o__Burkholderiales;f__Comamonadaceae;g__Delftia;	0.0109493	0.0231693	0.00085529	0.00108243	0.385184	0.0361121	-0.0186707	0.0388587
k__Bacteria;p__Firmicutes;c__Bacilli;o__Bacillales;f__Bacillaceae;g__Bacillus;	0.0119815	0.0217777	0.00481751	0.00609694	0.504826	0.0450007	-0.0197577	0.0340857
k__Bacteria;p__Firmicutes;c__Bacilli;o__Erysipelotrichales;f__Erysipelatoclostridiaceae;g__UCG-004;	0.00949284	0.0200044	0.000130601	0.000247952	0.354402	0.035255	-0.0154763	0.0342007
k__Bacteria;p__Firmicutes;c__Bacilli;o__Exiguobacterales;f__Exiguobacteraceae;g__Exiguobacterium;	0.00943156	0.0199205	0.000133547	0.000357323	0.355556	0.035255	-0.0154361	0.0340322
k__Bacteria;p__Proteobacteria;c__Gammaproteobacteria;o__Enterobacterales;f__Enterobacteriaceae;g__Kosakonia;	1.88537e-05	4.21581e-05	0.00502372	0.00979715	0.0198814	0.0338153	-0.00914199	-0.000867752
k__Bacteria;p__Bacteroidota;c__Bacteroidia;o__Bacteroidales;f__Prevotellaceae;g__Prevotella_9;	0.000622172	0.000611974	0.00382867	0.00520102	0.00714206	0.0337745	-0.00546222	-0.00095079
k__Bacteria;p__Firmicutes;c__Bacilli;o__Lactobacillales;f__Lactobacillaceae;g__Latilactobacillus;	0.0094787	0.0171806	7.26653e-05	0.000219755	0.288051	0.0338153	-0.0119263	0.0307384
k__Bacteria;p__Firmicutes;c__Bacilli;o__Erysipelotrichales;f__Erysipelotrichaceae;g__Bulleidia;	0	0	0.0015898	0.0053767	0.160962	0.0338153	-0.00386018	0.000680583
k__Bacteria;p__Firmicutes;c__Bacilli;o__Mycoplasmatales;f__Mycoplasmataceae;g__Mycoplasma;	0	0	0.00205329	0.0069918	0.16371	0.0338153	-0.00500566	0.000899092
k__Bacteria;p__Actinobacteriota;c__Coriobacteriia;o__Coriobacteriales;f__Atopobiaceae;g__Atopobium;	0.00709842	0.015139	0.000594088	0.00138171	0.391302	0.0365491	-0.0122839	0.0252926
k__Bacteria;p__Bacteroidota;c__Bacteroidia;o__Flavobacteriales;f__Weeksellaceae;g__Cloacibacterium;	0.00672606	0.0143303	0.000233707	0.000549671	0.368367	0.035255	-0.0112995	0.0242842
k__Bacteria;p__Firmicutes;c__Clostridia;o__Peptostreptococcales-Tissierellales;f__Family_XI;g__Anaerococcus;	0.000773002	0.00107061	0.00371771	0.0077672	0.0870412	0.0338153	-0.00634819	0.000458771
k__Bacteria;p__Firmicutes;c__Bacilli;o__Mycoplasmatales;f__Mycoplasmataceae;g__Ureaplasma;	0.00630185	0.0140914	0.000528296	0.00117316	0.411585	0.0381404	-0.0117159	0.023263
k__Bacteria;p__Bacteroidota;c__Bacteroidia;o__Bacteroidales;f__Muribaculaceae;g__unidentified_Muribaculaceae;	5.18477e-05	0.000115935	0.00126575	0.00616079	0.344813	0.035247	-0.0038171	0.00138929
k__Bacteria;p__Proteobacteria;c__Gammaproteobacteria;o__Burkholderiales;f__Neisseriaceae;g__Snodgrassella;	0	0	0.000786553	0.00377377	0.31784	0.0338153	-0.00238008	0.000806972
k__Bacteria;p__Firmicutes;c__Bacilli;o__Thermoactinomycetales;f__Thermoactinomycetaceae;g__Kroppenstedtia;	0.00638198	0.0122579	3.92785e-05	0.000127703	0.311655	0.0338153	-0.00887744	0.0215628
k__Bacteria;p__Proteobacteria;c__Gammaproteobacteria;o__Enterobacterales;f__Yersiniaceae;g__Serratia;	0.000452489	0.000263699	0.00413112	0.00597697	0.00629306	0.0337745	-0.00621173	-0.00114553
k__Bacteria;p__Firmicutes;c__Negativicutes;o__Veillonellales-Selenomonadales;f__Veillonellaceae;g__Dialister;	0.00196078	0.00164855	0.00279761	0.00445963	0.484082	0.0434347	-0.00329638	0.00162273
k__Bacteria;p__Bacteroidota;c__Bacteroidia;o__Chitinophagales;f__Chitinophagaceae;g__Puia;	0	0	0.00130307	0.00536975	0.246639	0.0338153	-0.00357051	0.000964383
k__Bacteria;p__Firmicutes;c__Clostridia;o__Lachnospirales;f__Lachnospiraceae;g__[Eubacterium]_hallii_group;	4.24208e-05	7.14826e-05	0.00273673	0.00635487	0.0492012	0.0338153	-0.00537837	-1.02492e-05
k__Bacteria;p__Firmicutes;c__Bacilli;o__Bacillales;f__Bacillaceae;g__Geobacillus;	0	0	0.00128637	0.00515216	0.233655	0.0338153	-0.00346194	0.000889194
k__Bacteria;p__Proteobacteria;c__Gammaproteobacteria;o__Enterobacterales;f__Vibrionaceae;g__Vibrio;	0.0120664	0.00868086	0.000597034	0.00082048	0.0417098	0.0338153	0.000696365	0.0222423
k__Archaea;p__Euryarchaeota;c__Methanobacteria;o__Methanobacteriales;f__Methanobacteriaceae;g__Methanobrevibacter;	0.00162613	0.00359675	0.000138457	0.000262737	0.407506	0.0378365	-0.00297685	0.0059522
k__Bacteria;p__Actinobacteria;c__unidentified_Actinobacteria;o__Propionibacteriales;f__Nocardioidaceae;g__Nocardioides;	0.000560897	0.000332204	0.00158489	0.00480633	0.312378	0.0338153	-0.00307197	0.00102398
k__Bacteria;p__Firmicutes;c__Clostridia;o__Clostridiales;f__Clostridiaceae;g__Clostridium_sensu_stricto_1;	0.000603318	0.000629644	0.00222316	0.00272815	0.0152295	0.0337745	-0.0029017	-0.000337991
k__Bacteria;p__Bacteroidota;c__Bacteroidia;o__Bacteroidales;f__Rikenellaceae;g__Alistipes;	0.000410068	0.000422108	0.0020307	0.00200172	0.00126821	0.0250323	-0.00254442	-0.000696842
k__Bacteria;p__Firmicutes;c__Bacilli;o__Lactobacillales;f__Lactobacillaceae;g__Ligilactobacillus;	0.000476056	0.000618025	0.00329449	0.00506372	0.0141022	0.0337745	-0.00501918	-0.00061768
k__Bacteria;p__Bacteroidota;c__Bacteroidia;o__Sphingobacteriales;f__Sphingobacteriaceae;g__Mucilaginibacter;	0	0	0.00096036	0.00439983	0.296024	0.0338153	-0.00281824	0.000897524
k__Bacteria;p__Firmicutes;c__Bacilli;o__Bacillales;f__Bacillaceae;g__Oceanobacillus;	0.00491139	0.00930793	4.81162e-05	0.000174083	0.307569	0.0338153	-0.00669381	0.0164204
k__Bacteria;p__Acidobacteriota;c__Acidobacteriae;o__Solibacterales;f__Solibacteraceae;g__Candidatus_Solibacter;	0.000282805	0.000238599	0.000892605	0.00237452	0.230656	0.0338153	-0.00163207	0.000412467
k__Bacteria;p__Firmicutes;c__Clostridia;o__Peptostreptococcales-Tissierellales;f__Family_XI;g__Finegoldia;	0.00471342	0.00900262	0.00138653	0.00385952	0.459797	0.041494	-0.0077464	0.0144002
k__Bacteria;p__Actinobacteria;c__unidentified_Actinobacteria;o__Streptomycetales;f__Streptomycetaceae;g__Streptomyces;	2.82805e-05	2.58165e-05	0.00249713	0.00549537	0.0380547	0.0338153	-0.00478944	-0.000148266
k__Bacteria;p__Firmicutes;c__Clostridia;o__Peptostreptococcales-Tissierellales;f__Family_XI;g__Anaerosalibacter;	0.00518005	0.00858386	0	0	0.248531	0.0338153	-0.00547822	0.0158383
k__Bacteria;p__Proteobacteria;c__Gammaproteobacteria;o__unidentified_Gammaproteobacteria;f__unidentified_Gammaproteobacteria;g__Acidibacter;	0.000259238	0.00013227	0.00147884	0.00210912	0.00982075	0.0337745	-0.00211685	-0.000322351
[truncated: 1,194 more rows]

## Sheet: Table S3
KO_Hierarchy	R102	R119	R128	R137	R197	R106	R139	R148	R210	R38	R61	R129	RG	R1	R3	R140	R10	R18	R28	R47	R53	R60	KEGG_Description
[truncated: 4,209 more rows]

[truncated: 4 more sheets: Table S4, Table S5, Table S6, Table S7]
